# Supplementary material for: RNA-seq analysis of the Rhizobium tropici CIAT 899 transcriptome shows similarities in the activation patterns of symbiotic genes in the presence of apigenin and salt
Source: BMC Genomics. 2016 Mar 8;17:198. doi: 10.1186/s12864-016-2543-3 (PMC4782375; doi:10.1186/s12864-016-2543-3)
Supplement: Additional file 2: — Correlation degrees between RNA-Seq and qRT-PCR experiments. qRT-PCR and RNA-seq fold-change values of 20 selected genes were represented in a graphic to obtain the correlation degrees in both conditions. Genes and primer sequences are shown (XLS 38 kb) [file 12864_2016_2543_MOESM2_ESM.xls]

## Sheet: Genes and primers sequences
	Supplementary file 2. Selected genes and primer sequences for qRT-PCR asssays. Correlation degrees between RNA-Seq and qRT-PCR experiments.
					qRT-PCR			RNA-Seq
Replicon	Locus Tag	Gene name	Forward	Reverse	Apigenin	Salt		Apigenin	Salt
Chromosome	RTCIAT899_CH06050	araC1	GGCGATCTCTATCTGGTCAA	TTTGCCCGTAACGTCTTCCA	1.6	3.49		1.81	6.98
Chromosome	RTCIAT899_CH07390	rpsL	GCAGGTAAAGCGTAACAAGG	CGGGGATGTAACCAATGACT	3.2	7.11		-1.61	12.47
Chromosome	RTCIAT899_CH14150	araC2	AATCTTCAGCTGTTTCAGGT	ATGCGACCGTCTATGTCGAA	1.97	2.04		-2.56	-8
pRtrCIAT899b	RTCIAT899_PB00575	y4wE	TAGTGTTGGATGAGGCGT	CCTTCCGATAAGTTCAGGA	15.35	16.68		8.58	12.17
pRtrCIAT899b	RTCIAT899_PB00570	y4wF	CACCAGGCTGCTATGCGGAA	GGGTCTACCTGTGGCAATCCA	12.05	10.04		3.2	7.11
pRtrCIAT899b	RTCIAT899_PB01095	nodA2	GGGATTGTACGGGATACGCACCG	CGTGCGGAAAAACCGTCACAGG	13.9	17		10.3	9.81
pRtrCIAT899b	RTCIAT899_PB01100	hsnT	GGCCCGTGCTTGTCTATATG	CGGAGACGAGACATGACGTA	25.67	12.5		7.27	5.94
pRtrCIAT899b	RTCIAT899_PB01105	nodF	GACGAAATAACGACTGAG	TAAACTCGATGCCGATGT	11.9	13.45		13.39	13.43
pRtrCIAT899b	RTCIAT899_PB01110	nodE	GGCGGTGGATCAGATTAGAC	GCTTCCCAAGACTTCAGCAC	16.74	13.78		10.37	11.94
pRtrCIAT899b	RTCIAT899_PB01300	nodA1	TGATGCTAATGGTGTCGCGGC	ATGCCCGATCCCCAATCCCT	14.18	17.83		6.69	12
pRtrCIAT899b	RTCIAT899_PB01305	nodB	ACAAGGTCGCCAATCACA	GCGCATATATTGCACCGA	8.55	16.3		11.4	19.01
pRtrCIAT899b	RTCIAT899_PB01310	nodC	ATCGCGGCAACTGTTGTTCCA	GCGGTCCGAGGTTCTGACCA	11.39	15.94		6.69	12
pRtrCIAT899b	RTCIAT899_PB01315	nodS	GTGCCAGAAGCGATTGAT	CTGCAACCACGATCAGAT	6.03	10.03		7.53	12.89
pRtrCIAT899b	RTCIAT899_PB01320	nodU	TTCGAAGAGCTCTACGAG	CTTATCCTCCAATCGGAC	15.29	22.86		5.39	10.18
pRtrCIAT899b	RTCIAT899_PB01325	nodI	AGCTGCTTGTCATGGATG	GAAGTGGGTGGTCAAGAT	7.58	11.89		6.59	12.48
pRtrCIAT899b	RTCIAT899_PB01330	nodJ	GCTGGGAAGCAATCCTAT	CATAGTGGCGACGATCAA	3.92	15.83		4.98	10.15
pRtrCIAT899b	RTCIAT899_PB01340	nodH	GGGTCAGTGGCTGAAATT	TGCTCGGATCAAACGCAT	14.8	17.02		3.09	7.6
pRtrCIAT899b	RTCIAT899_PB01545	HP	TGAAACTTGAAGGAAGCGCG	TCGACGTGGCAAGGCATTAT	8.88	18.11		4.27	14.37
pRtrCIAT899b	RTCIAT899_PB02710	nodM	TTGCAATAGCGTAGGCAAGC	TGATGTCGCCTCCGAATTTC	5.69	12.58		2.43	5.85
pRtrCIAT899c	RTCIAT899_PC04980	HP	TGAAGAGAAGTTCGCCATGG	CGACATCGAGAACTGCTACA	1.14	-5.38		1.32	-4.22
