# Supplementary material for: RNA-seq analysis of the Rhizobium tropici CIAT 899 transcriptome shows similarities in the activation patterns of symbiotic genes in the presence of apigenin and salt
Source: BMC Genomics. 2016 Mar 8;17:198. doi: 10.1186/s12864-016-2543-3 (PMC4782375; doi:10.1186/s12864-016-2543-3)
Supplement: Additional file 3: — Functions (Gene Onthology, GO) associated to R. tropici CIAT 899 responses to apigenin and salt. A hypergeometric test performed in the platform R (See the Material and Methods section) was carried out to assign the statistical over-represented functional categories in presence of both nod gene inducing molecules (XLSX 11 kb) [file 12864_2016_2543_MOESM3_ESM.xlsx]

## Sheet: Apigenin
Additional file 3. Functions (Gene Onthology, GO) associated to responses to apigenin and salt.
Apigenin condition
Functional_Category (Biological_Process)	#Significant_Genes	p value	Significant	Genes_Names
GO:0009877//nodulation	4	1.00948e-09	YES	YP_007336039.1,YP_007336081.1,YP_007336084.1,YP_007336084.1
GO:0015772//oligosaccharide transport	2	1.84853e-05	YES	YP_007336084.1,YP_007336084.1

## Sheet: Salt
Additional file 3. Functions (Gene Onthology, GO) associated to responses to apigenin and salt.
Salt condition
Functional_Category (Biological_Process)	#Significant_Genes	p value	Significant	Gene_Names
GO:0006412//translation	20	3.82982e-07	YES	YP_007333172.1,YP_007333170.1,YP_007333286.1,YP_007333419.1,YP_007333423.1,YP_007333424.1,YP_007333429.1,YP_007333433.1,YP_007333434.1,YP_007333435.1,YP_007333437.1,YP_007333438.1,YP_007333442.1,YP_007333444.1,YP_007333445.1,YP_007333446.1,YP_007333451.1,YP_007334465.1,YP_007335513.1,YP_007337946.1
GO:0009877//nodulation	8	9.20507e-06	YES	YP_007336039.1,YP_007336081.1,YP_007336084.1,YP_007336084.1,YP_007336039.1,YP_007336081.1,YP_007336084.1,YP_007336084.1
GO:0015772//oligosaccharide transport	4	0.00125738	YES	YP_007336084.1,YP_007336084.1,YP_007336084.1,YP_007336084.1
GO:0009399//nitrogen fixation	5	0.00474287	YES	YP_007336110.1,YP_007336128.1,YP_007336132.1,YP_007336110.1,YP_007336128.1
GO:0042777//plasma membrane ATP synthesis coupled proton transport	3	0.0170089	YES	YP_007332789.1,YP_007335253.1,YP_007335255.1
GO:0009312//oligosaccharide biosynthetic process	2	0.0224628	YES	YP_007336081.1,YP_007336081.1
GO:0019290//siderophore biosynthetic process	2	0.0224628	YES	YP_007336582.1,YP_007336582.1
GO:0019619//protocatechuate catabolic process	2	0.0380052	YES	YP_007337809.1,YP_007337812.1
GO:0006066//alcohol metabolic process	2	0.0565337	YES	YP_007336608.1,YP_007332585.1
GO:0000746//conjugation	3	0.0651777	YES	YP_007335836.1,YP_007335837.1,YP_007335857.1
GO:0006935//chemotaxis	5	0.100443	YES	YP_007332457.1,YP_007336857.1,YP_007332598.1,YP_007332602.1,YP_007337988.1
GO:0006207//'de novo' pyrimidine nucleobase biosynthetic process	2	0.100527	YES	YP_007332553.1,YP_007333373.1
GO:0006352//DNA-templated transcription, initiation	4	0.101041	YES	YP_007336111.1,YP_007332418.1,YP_007334753.1,YP_007336111.1
GO:0006725//cellular aromatic compound metabolic process	2	0.125125	YES	YP_007334758.1,YP_007336932.1
GO:0006012//galactose metabolic process	2	0.125125	YES	YP_007336706.1,YP_007332578.1
