# Supplementary material for: RNA-seq analysis of the Rhizobium tropici CIAT 899 transcriptome shows similarities in the activation patterns of symbiotic genes in the presence of apigenin and salt
Source: BMC Genomics. 2016 Mar 8;17:198. doi: 10.1186/s12864-016-2543-3 (PMC4782375; doi:10.1186/s12864-016-2543-3)
Supplement: Additional file 4: — Whole genome differential expression in R. tropici CIAT 899 cultures supplemented with apigenin. Python and R were used to study differential expression among sample groups. Algorism proposed by DESeq2 was used for gene differential expression, taking as a dispersion model a negative binomial distribution. Differentially expressed genes were established in those genes with a fold change lower or higher than−4 or 4, respectively (See the Material and Methods section). Fold-change values are represented by bars. Each bar corresponds to one gene and they are ordered according to their relative position in each replicon. Blue bars: genes not differentially expressed. Yellow bars: differentially expressed genes. The arrows indicate names of some differentially expressed genes. Ch: chromosome, pC: pRtrCIAT899c, pB: pRtrCIAT899b, pA: pRtrCIAT899a (XLSX 750 kb) [file 12864_2016_2543_MOESM4_ESM.xlsx]

## Sheet: Ch
	Additional file 4. Whole genome differential expression in R. tropici CIAT 899 cultures supplemented with apigenin.
	Chromosome	CP004015.1
Nucleotide range / cds number	FoldChange	pvalue	padj
427_1248 / cds0	-1.02227	0.965064	NA
1258_1881 / cds1	1.35226	0.55128	NA
1874_2731 / cds2	1.43873	0.537779	0.993804
2733_3332 / cds3	1.56451	0.462424	0.993804
3350_4066 / cds4	1.6956	0.358023	0.993804
4148_4630 / cds5	1.31674	0.619512	0.993804
4726_5244 / cds6	1.31708	0.627572	0.993804
5391_6092 / cds7	1.4678	0.53131	0.993804
6089_7207 / cds8	1.46949	0.504428	0.993804
7207_7791 / cds9	1.08119	0.881839	0.993804
7788_8153 / cds10	1.10272	0.832143	0.993804
8414_10849 / cds11	1.43677	0.556798	0.993804
10914_11513 / cds12	1.8372	0.208628	0.993804
11593_11883 / cds13	1.01324	0.97734	0.996904
12045_12998 / cds14	-1.15982	0.746444	0.993804
13075_14493 / cds15	1.06128	0.895553	0.993804
14626_15468 / cds16	1.36017	0.561417	0.993804
15755_17032 / cds17	1.41329	0.539253	0.993804
17352_17789 / cds18	1.26834	0.699048	0.993804
17879_18640 / cds19	1.37698	0.559792	0.993804
18740_19171 / cds20	1.20505	0.699411	NA
19261_20076 / cds21	1.26129	0.620658	0.993804
20148_21149 / cds22	-1.74055	0.234454	0.993804
21260_21934 / cds23	1.23759	0.673431	0.993804
21931_23145 / cds24	1.38715	0.547046	0.993804
23099_23995 / cds25	1.21668	0.698599	0.993804
24105_25016 / cds26	1.11318	0.856735	0.993804
25049_26401 / cds27	1.07557	0.894068	0.993804
26652_26972 / cds28	1.3577	0.619089	0.993804
27048_30614 / cds29	-1.01532	0.977043	0.996904
30607_33810 / cds30	1.16314	0.771006	0.993804
33803_34534 / cds31	1.42525	0.528085	0.993804
34608_36119 / cds32	1.42861	0.518509	0.993804
36116_38695 / cds33	1.43178	0.558228	0.993804
39012_40412 / cds34	1.30766	0.619901	0.993804
40591_40866 / cds35	1.47292	0.4156	0.993804
40886_41287 / cds36	1.21488	0.705933	0.993804
41440_41892 / cds37	1.65253	0.285172	0.993804
41901_43694 / cds38	1.32995	0.626051	0.993804
43800_44549 / cds39	1.24984	0.706406	0.993804
44882_46492 / cds40	1.49312	0.512475	0.993804
46611_47045 / cds41	1.29758	0.581952	0.993804
47332_47940 / cds42	1.58631	0.334365	0.993804
47944_48939 / cds43	1.18159	0.75665	0.993804
48947_49261 / cds44	1.31349	0.545977	0.993804
49276_50064 / cds45	1.18206	0.712918	0.993804
50061_50804 / cds46	1.05524	0.903003	0.993804
50830_51480 / cds47	1.15705	0.768288	0.993804
51483_51848 / cds48	-1.15748	0.751924	0.993804
52004_52612 / cds49	1.15198	0.760578	NA
52825_53352 / cds50	1.25168	0.715147	0.993804
53397_54707 / cds51	1.33992	0.635747	0.993804
54871_55824 / cds52	1.49975	0.429635	0.993804
55942_57336 / cds53	1.13781	0.798643	0.993804
57745_59748 / cds54	-1.10025	0.843216	0.993804
59867_62038 / cds55	1.26499	0.677373	0.993804
62291_62947 / cds56	1.34284	0.575907	0.993804
63147_63683 / cds57	1.37331	0.576393	0.993804
63744_64331 / cds58	1.1444	0.783013	0.993804
64407_65744 / cds59	-2.16562	0.141063	NA
65747_68212 / cds60	-4.40145	0.0068419	0.825295
75376_75813 / cds61	-1.10264	0.872988	0.993804
75870_76064 / cds62	-1.10266	0.872967	0.993804
76402_77034 / cds63	-1.10266	0.872964	0.993804
77420_78637 / cds64	-1.10269	0.872931	0.993804
78786_79850 / cds65	-1.10271	0.872903	0.993804
79847_80776 / cds66	-1.10277	0.872837	0.993804
80777_81799 / cds67	-1.10273	0.872875	0.993804
81796_82641 / cds68	-1.10271	0.872902	0.993804
82641_83525 / cds69	-1.1027	0.872917	0.993804
83600_84838 / cds70	-1.10233	0.873349	0.993804
85071_86273 / cds71	-1.10202	0.873713	0.993804
86277_86660 / cds72	-1.10217	0.873535	0.993804
86867_87400 / cds73	-1.10263	0.872998	0.993804
87497_89500 / cds74	-1.10266	0.872967	0.993804
89552_90640 / cds75	-1.10267	0.872947	0.993804
90656_91492 / cds76	-1.10267	0.87295	0.993804
91489_92349 / cds77	-1.10266	0.87296	0.993804
92526_93800 / cds78	-1.10255	0.873089	0.993804
93974_94837 / cds79	-1.10256	0.873083	0.993804
94902_95672 / cds80	-1.10256	0.873077	0.993804
95771_96655 / cds81	-1.10259	0.873049	0.993804
97034_97780 / cds82	-1.10192	0.87383	0.993804
97788_99269 / cds83	-1.09969	0.876449	0.993804
99342_100664 / cds84	-1.10019	0.875858	0.993804
100865_101665 / cds85	-1.10247	0.873185	0.993804
101749_102375 / cds86	-1.10247	0.873184	0.993804
102614_104305 / cds87	-1.1027	0.87292	0.993804
104409_106112 / cds88	-1.10281	0.872773	0.993804
106293_106925 / cds89	-1.10264	0.872988	0.993804
106951_107160 / cds90	-1.1025	0.873152	0.993804
107427_107807 / cds91	-1.1024	0.873265	0.993804
108219_108458 / cds92	-1.10271	0.872907	0.993804
108565_109287 / cds93	-1.10239	0.873275	0.993804
109360_110169 / cds94	-1.10236	0.873314	0.993804
110217_110696 / cds95	-1.10257	0.873067	0.993804
110792_111472 / cds96	-1.10262	0.873009	0.993804
111603_112019 / cds97	-1.10193	0.873813	0.993804
112317_112832 / cds98	-1.10136	0.87448	0.993804
112886_114109 / cds99	-1.1007	0.875259	0.993804
114114_114920 / cds100	-1.10173	0.874051	0.993804
114997_115575 / cds101	-1.10247	0.873188	0.993804
115733_116959 / cds102	-1.1026	0.873029	0.993804
116999_118015 / cds103	-1.10269	0.872928	0.993804
118317_120515 / cds104	-1.1026	0.873029	0.993804
120781_121050 / cds105	-1.10265	0.872968	0.993804
121203_121949 / cds106	-1.10256	0.873085	0.993804
122147_123079 / cds107	-1.1026	0.873036	0.993804
123092_123565 / cds108	-1.10258	0.873058	0.993804
123569_124177 / cds109	-1.10261	0.873017	0.993804
124267_126984 / cds110	-1.10247	0.873179	0.993804
127086_127778 / cds111	-1.10232	0.873358	0.993804
127775_129379 / cds112	-1.10156	0.874253	0.993804
129443_130051 / cds113	-1.10208	0.873647	0.993804
130210_131592 / cds114	-1.10254	0.873108	0.993804
131688_132293 / cds115	-1.10254	0.873107	0.993804
132351_132974 / cds116	-1.1026	0.873033	0.993804
132977_133588 / cds117	-1.10255	0.873098	0.993804
133682_134218 / cds118	-1.10257	0.873064	0.993804
134332_134808 / cds119	-1.10235	0.87333	0.993804
134824_135147 / cds120	-1.10184	0.873923	0.993804
135254_137128 / cds121	-1.10188	0.873866	0.993804
137348_137773 / cds122	-1.10218	0.873528	0.993804
137770_138729 / cds123	-1.10191	0.873844	0.993804
138741_139427 / cds124	-1.10246	0.873199	0.993804
139510_139737 / cds125	-1.10165	0.874145	0.993804
139959_140327 / cds126	-1.10246	0.873198	0.993804
140622_141020 / cds127	-1.10241	0.87326	0.993804
141028_141882 / cds128	-1.1024	0.873269	0.993804
141908_142663 / cds129	-1.10239	0.873278	0.993804
142815_143393 / cds130	-1.10175	0.874016	0.993804
143454_144611 / cds131	-1.10246	0.873204	0.993804
144733_145677 / cds132	-1.10256	0.873083	0.993804
146072_147064 / cds133	-1.10244	0.873227	0.993804
147151_147759 / cds134	-1.10245	0.873209	0.993804
147847_148386 / cds135	-1.10231	0.873376	0.993804
148577_149578 / cds136	-1.10249	0.873166	0.993804
149720_151033 / cds137	-1.10253	0.873118	0.993804
151061_151540 / cds138	-1.10231	0.873379	0.993804
151537_152307 / cds139	-1.1016	0.874209	0.993804
152458_153585 / cds140	-1.10247	0.873192	0.993804
153973_154776 / cds141	-1.10249	0.873167	0.993804
154919_156064 / cds142	-1.10117	0.874707	0.993804
156147_158066 / cds143	-1.09411	0.882991	0.993804
158464_160860 / cds144	-1.10248	0.873168	0.993804
161154_161342 / cds145	-1.10222	0.873487	0.993804
161757_161999 / cds146	-1.10043	0.875579	0.993804
162224_163108 / cds147	-1.09995	0.876129	0.993804
163774_165243 / cds148	-1.10087	0.875058	0.993804
165592_166548 / cds149	-1.10239	0.873278	0.993804
166681_167361 / cds150	-1.10248	0.873177	0.993804
167375_168103 / cds151	-1.10249	0.873168	0.993804
168532_169251 / cds152	-1.10195	0.873801	0.993804
169255_170607 / cds153	-1.10134	0.87451	0.993804
170672_170878 / cds154	-1.10178	0.87399	0.993804
177967_179025 / cds155	-2.7553	0.0785366	0.993804
179032_179820 / cds156	-3.20489	0.0445114	0.993804
179823_180647 / cds157	-2.31913	0.13232	0.993804
180694_181731 / cds158	-1.12929	0.82338	0.993804
182002_183879 / cds159	-1.92647	0.241351	0.993804
184097_184960 / cds160	-2.53596	0.0957189	0.993804
185289_186077 / cds161	-1.2798	0.651096	0.993804
186124_186690 / cds162	-1.82084	0.265555	0.993804
186828_187325 / cds163	-1.52695	0.434056	0.993804
187466_189073 / cds164	-2.85136	0.0641358	0.993804
189313_189621 / cds165	1.0657	0.91059	0.993804
189733_190353 / cds166	-1.09682	0.865208	0.993804
190388_191128 / cds167	1.11048	0.860331	0.993804
191141_191350 / cds168	1.10291	0.869947	0.993804
191594_192160 / cds169	-2.21548	0.159413	0.993804
192259_193023 / cds170	-2.26463	0.148019	0.993804
193343_193747 / cds171	-1.121	0.836153	0.993804
193744_194346 / cds172	-1.04181	0.94179	0.993804
194378_196381 / cds173	1.05291	0.931879	0.993804
196429_197547 / cds174	-1.24872	0.707315	0.993804
197940_199277 / cds175	1.42185	0.566052	0.993804
199550_200566 / cds176	-1.29144	0.639347	0.993804
200777_202330 / cds177	-3.18965	0.0498532	0.993804
202327_203382 / cds178	-2.85836	0.068499	0.993804
203570_204742 / cds179	-2.84806	0.0619749	0.993804
204784_205707 / cds180	-3.05328	0.0437618	0.993804
205811_207199 / cds181	1.04446	0.939241	0.993804
207399_209741 / cds182	-1.18121	0.772509	0.993804
209808_210224 / cds183	-1.22907	0.700908	0.993804
210631_213663 / cds184	-1.2955	0.644762	0.993804
213944_214549 / cds185	-3.06696	0.0496217	0.993804
214546_215685 / cds186	-1.63803	0.383071	0.993804
215701_216387 / cds187	-2.62003	0.0897096	0.993804
216576_217922 / cds188	-4.93414	0.0059156	0.822243
217931_218911 / cds189	-4.38446	0.0111698	0.993804
218995_219906 / cds190	-3.92432	0.0174392	0.993804
220002_220856 / cds191	-4.17459	0.0141733	0.993804
221081_221635 / cds192	-2.51736	0.0942905	0.993804
221729_222346 / cds193	-2.9892	0.055373	0.993804
222343_223050 / cds194	-2.86162	0.0672322	0.993804
223060_223836 / cds195	-2.24535	0.142136	0.993804
223833_224714 / cds196	-2.06282	0.193361	0.993804
224711_225820 / cds197	-2.15997	0.17015	0.993804
225824_226450 / cds198	-1.72609	0.323807	0.993804
226450_226926 / cds199	-2.11874	0.182329	0.993804
227020_227754 / cds200	-1.48681	0.462984	0.993804
227952_228587 / cds201	-1.48111	0.466601	0.993804
228710_229534 / cds202	-1.5692	0.418832	0.993804
229549_231342 / cds203	-1.11613	0.845463	0.993804
231552_232544 / cds204	-1.74059	0.312851	0.993804
232609_232989 / cds205	-2.53853	0.0973518	0.993804
233089_234123 / cds206	-1.66483	0.355159	0.993804
234264_234833 / cds207	-2.50184	0.0978922	0.993804
234870_235505 / cds208	-3.83303	0.0195189	0.993804
235613_237451 / cds209	1.06542	0.916162	0.993804
237623_238717 / cds210	-1.5819	0.399672	0.993804
238717_239871 / cds211	-1.61167	0.379131	0.993804
239868_241505 / cds212	-1.73377	0.307685	0.993804
241517_242476 / cds213	-1.4007	0.528565	0.993804
242682_243986 / cds214	1.14786	0.815709	0.993804
244143_245108 / cds215	-1.22994	0.698875	0.993804
245354_247468 / cds216	-1.31481	0.612088	0.993804
247465_248532 / cds217	-2.73802	0.074304	0.993804
248686_248979 / cds218	-3.80311	0.0175883	0.993804
249013_249741 / cds219	-1.83194	0.26932	0.993804
249738_250859 / cds220	-1.62607	0.369038	0.993804
250995_251801 / cds221	-1.96323	0.214026	0.993804
251886_252767 / cds222	-4.61198	0.00694895	0.825295
252866_253615 / cds223	-3.69744	0.0201118	0.993804
253664_254269 / cds224	-1.2929	0.628449	0.993804
254287_254739 / cds225	-1.7209	0.307893	0.993804
254850_256160 / cds226	-3.64942	0.0249894	0.993804
256348_256536 / cds227	-2.76042	0.0609415	0.993804
256656_257489 / cds228	-1.13657	0.813123	0.993804
257583_258479 / cds229	-3.8177	0.0189708	0.993804
258603_259397 / cds230	-2.42083	0.11193	0.993804
259450_261036 / cds231	-2.76464	0.0638647	0.993804
261067_261603 / cds232	-1.81316	0.265516	0.993804
261600_262178 / cds233	-2.41394	0.107441	0.993804
262517_262834 / cds234	1.20296	0.758201	0.993804
262983_264194 / cds235	1.22815	0.734394	0.993804
264275_265786 / cds236	-1.75184	0.292841	0.993804
265794_266897 / cds237	-1.9126	0.236127	0.993804
266908_267879 / cds238	-2.27057	0.130603	0.993804
267883_268275 / cds239	-2.45318	0.0991801	0.993804
268272_269078 / cds240	-1.82823	0.263813	0.993804
269075_269848 / cds241	-1.50158	0.447334	0.993804
269852_271159 / cds242	-2.14099	0.167222	0.993804
271209_271733 / cds243	-2.62798	0.0878028	0.993804
271860_272489 / cds244	-1.91592	0.226934	0.993804
272611_273579 / cds245	-2.7845	0.0612774	0.993804
273576_274796 / cds246	-2.61627	0.0803187	0.993804
274928_275518 / cds247	-3.10872	0.0413582	0.993804
275515_276135 / cds248	-3.76542	0.0206044	0.993804
276289_276714 / cds249	-3.30449	0.0319367	0.993804
277118_277309 / cds250	-1.5009	0.442045	0.993804
277436_277939 / cds251	-3.45613	0.0254463	0.993804
278106_278927 / cds252	-3.06535	0.0387623	0.993804
278942_280441 / cds253	-2.37569	0.111633	0.993804
280455_281243 / cds254	-2.60073	0.0817339	0.993804
281281_282552 / cds255	-1.87021	0.251416	0.993804
282629_284110 / cds256	-2.34914	0.122181	0.993804
284119_285126 / cds257	-3.97347	0.0127796	0.993804
285149_286126 / cds258	-2.83435	0.0570389	0.993804
286246_286890 / cds259	1.03612	0.948761	0.993804
286989_287819 / cds260	-2.12965	0.157553	0.993804
287969_289360 / cds261	-1.38774	0.540944	0.993804
289724_290074 / cds262	-1.86206	0.24636	0.993804
290091_290945 / cds263	-1.59557	0.377416	0.993804
291003_291929 / cds264	-4.67151	0.00450598	0.760991
292054_292533 / cds265	-5.40922	0.00270471	0.659799
292555_293946 / cds266	-3.68258	0.0221783	0.993804
293970_294836 / cds267	-1.69821	0.328739	0.993804
294833_295867 / cds268	-3.22039	0.0335752	0.993804
295889_297445 / cds269	-1.81861	0.273584	0.993804
297575_298492 / cds270	-4.02235	0.0130918	0.993804
298508_299506 / cds271	-1.77561	0.289414	0.993804
299758_299952 / cds272	-1.06873	0.91127	0.993804
300460_303420 / cds273	-1.07356	0.899757	0.993804
303522_304073 / cds274	-1.25102	0.673352	0.993804
304173_305057 / cds275	-1.33594	0.585885	0.993804
305211_306446 / cds276	1.02166	0.96925	0.994919
306535_307614 / cds277	-1.9875	0.226495	0.993804
308038_309486 / cds278	-1.69217	0.334566	0.993804
309700_311682 / cds279	-1.29323	0.635383	0.993804
311770_312618 / cds280	-1.72974	0.305673	0.993804
312879_313211 / cds281	1.23776	0.726972	0.993804
313418_314575 / cds282	1.17639	0.775166	0.993804
314589_315476 / cds283	-1.42529	0.506014	0.993804
315488_316330 / cds284	-1.76606	0.289947	0.993804
316368_317597 / cds285	1.14995	0.81134	0.993804
317682_318815 / cds286	-1.33407	0.597138	0.993804
318858_319973 / cds287	-2.03007	0.197357	0.993804
319975_321450 / cds288	-3.28942	0.0389153	0.993804
321462_321962 / cds289	-7.75358	0.000291102	0.0983252
322222_323085 / cds290	-3.69763	0.0236737	0.993804
323114_323890 / cds291	-3.61668	0.0254166	0.993804
323915_325834 / cds292	-3.96099	0.0177751	0.993804
326015_326197 / cds293	-3.39465	0.0268416	0.993804
326327_326524 / cds294	-2.01916	0.234629	0.993804
326553_326819 / cds295	-3.15906	0.0417581	0.993804
326876_327004 / cds296	-4.97305	0.00409937	0.760991
327377_328807 / cds297	-1.76539	0.317224	0.993804
328986_329414 / cds298	-1.10749	0.848681	0.993804
329434_329727 / cds299	-1.48961	0.454899	0.993804
329955_330689 / cds300	-1.7759	0.301415	0.993804
330784_331239 / cds301	-1.92904	0.232953	0.993804
331263_331433 / cds302	-5.27857	0.00341312	0.749351
331430_333262 / cds303	-1.7739	0.292195	0.993804
333433_334005 / cds304	-4.31958	0.0115055	0.993804
334023_334544 / cds305	-3.12526	0.0427702	0.993804
334547_335209 / cds306	-3.76014	0.0193518	0.993804
335301_336326 / cds307	-4.70302	0.00714216	0.825295
336424_337338 / cds308	-1.80149	0.275512	0.993804
337482_337949 / cds309	1.14005	0.810527	0.993804
338183_339166 / cds310	-1.4318	0.501351	0.993804
339398_339586 / cds311	-3.00633	0.0401075	0.993804
339706_340305 / cds312	-1.09839	0.862317	0.993804
340541_341350 / cds313	-3.70869	0.0232819	0.993804
341613_342164 / cds314	1.18854	0.777535	0.993804
342200_342319 / cds315	-1.83716	0.281537	0.993804
342487_342690 / cds316	-2.49921	0.0820585	0.993804
342728_343132 / cds317	-2.147	0.144718	0.993804
343242_343421 / cds318	-1.52534	0.422637	0.993804
343460_344542 / cds319	-2.9335	0.0565158	0.993804
344559_346982 / cds320	-1.34155	0.595078	0.993804
347245_347604 / cds321	1.15731	0.804734	0.993804
347699_349786 / cds322	-2.65492	0.087631	0.993804
349796_355318 / cds323	-1.01659	0.978193	0.997039
355573_356568 / cds324	-1.88678	0.250786	0.993804
356697_357590 / cds325	-1.29189	0.63133	0.993804
357704_358321 / cds326	-1.37759	0.544165	0.993804
358311_358754 / cds327	-3.86122	0.017384	0.993804
358768_359718 / cds328	-2.30084	0.1235	0.993804
359991_360977 / cds329	-2.70391	0.0675576	0.993804
360986_361372 / cds330	-5.04093	0.00435309	0.760991
361369_362382 / cds331	-4.45567	0.00894001	0.957453
362607_364460 / cds332	-3.64746	0.0249867	0.993804
364544_364771 / cds333	-1.83734	0.312376	0.993804
364967_366577 / cds334	-1.20181	0.734925	0.993804
366577_367167 / cds335	-2.26062	0.141039	0.993804
367244_368497 / cds336	1.30848	0.657027	0.993804
368593_369066 / cds337	1.26813	0.688667	0.993804
369095_369322 / cds338	1.17389	0.791903	0.993804
369324_369461 / cds339	1.02922	0.960759	0.994919
369799_370152 / cds340	-2.81723	0.0533835	0.993804
370280_370828 / cds341	-1.8406	0.304333	0.993804
370960_371112 / cds342	-1.78322	0.316823	0.993804
371119_372180 / cds343	-2.26493	0.143303	0.993804
372299_373516 / cds344	-2.84097	0.0767524	0.993804
373750_374724 / cds345	-1.96178	0.250745	0.993804
374816_375697 / cds346	-1.45418	0.493304	0.993804
375787_377427 / cds347	-1.46983	0.484231	0.993804
377436_378053 / cds348	-1.35517	0.575062	0.993804
378546_379109 / cds349	-1.0205	0.970274	0.995349
379156_379737 / cds350	-1.88189	0.240025	0.993804
379867_381351 / cds351	-1.2499	0.677058	0.993804
381695_382135 / cds352	-1.0897	0.881505	0.993804
382394_383287 / cds353	1.05795	0.921845	0.993804
383310_383483 / cds354	-2.20767	0.155456	0.993804
383568_384215 / cds355	-2.32841	0.122268	0.993804
384367_385929 / cds356	-1.21348	0.718203	0.993804
386089_386730 / cds357	-2.37044	0.12172	0.993804
386727_387242 / cds358	-2.98228	0.0540547	0.993804
387428_388225 / cds359	-1.92552	0.221426	0.993804
388554_389231 / cds360	-1.11713	0.838648	0.993804
389253_390341 / cds361	-2.57788	0.0836388	0.993804
390344_391555 / cds362	-3.17885	0.0424682	0.993804
391555_393114 / cds363	-1.95872	0.255097	0.993804
393160_394449 / cds364	-1.59704	0.392518	0.993804
394697_395986 / cds365	-2.83883	0.0653016	0.993804
396193_396561 / cds366	-2.07686	0.218198	0.993804
396959_397831 / cds367	-1.38816	0.537373	0.993804
397831_398988 / cds368	1.11465	0.84001	0.993804
399001_399693 / cds369	1.19611	0.739655	0.993804
399845_400642 / cds370	-1.90665	0.228899	0.993804
400711_400875 / cds371	-2.0293	0.186185	0.993804
401167_402147 / cds372	1.14499	0.805493	0.993804
402260_402547 / cds373	-1.22937	0.696534	0.993804
402575_403267 / cds374	-1.70036	0.318891	0.993804
403269_403856 / cds375	-1.76108	0.289502	0.993804
403876_404469 / cds376	-1.20243	0.746258	0.993804
404630_405934 / cds377	-1.19113	0.742707	0.993804
406001_406909 / cds378	-1.66419	0.368311	0.993804
406902_407282 / cds379	-1.52543	0.421016	0.993804
407379_408380 / cds380	-1.85287	0.290614	0.993804
408459_408980 / cds381	-2.40494	0.118398	0.993804
409089_410036 / cds382	1.01401	0.979843	0.99712
410229_411761 / cds383	-1.88157	0.248083	0.993804
411859_412827 / cds384	1.18614	0.776888	0.993804
413204_413761 / cds385	-1.25169	0.676737	0.993804
413786_414418 / cds386	-1.60377	0.379459	0.993804
414418_415044 / cds387	-1.54609	0.419777	0.993804
415047_415349 / cds388	-2.782	0.0657955	0.993804
415346_416260 / cds389	-2.42533	0.10327	0.993804
416369_416860 / cds390	-3.62611	0.0205882	0.993804
416832_417698 / cds391	-3.2986	0.032801	0.993804
417725_418195 / cds392	-1.88608	0.275785	0.993804
418287_419870 / cds393	-2.68074	0.0853412	0.993804
419918_420748 / cds394	-1.83666	0.312006	0.993804
420817_421209 / cds395	-1.80514	0.32369	0.993804
421511_422536 / cds396	-1.86335	0.251078	0.993804
422559_423089 / cds397	-1.8324	0.290855	0.993804
423142_424656 / cds398	1.21998	0.733432	0.993804
424908_425810 / cds399	-2.15992	0.156565	0.993804
425821_427197 / cds400	-1.50934	0.45154	0.993804
427245_428039 / cds401	1.00701	0.989639	0.99712
428590_429405 / cds402	1.00502	0.992503	0.997715
429392_430603 / cds403	1.4301	0.553904	0.993804
430831_431286 / cds404	-1.89617	0.237562	0.993804
431378_432142 / cds405	-4.03506	0.0134224	0.993804
432262_433218 / cds406	-2.50228	0.112487	0.993804
433219_434094 / cds407	-1.49168	0.49387	0.993804
434226_435476 / cds408	1.41444	0.561938	0.993804
435492_435878 / cds409	1.24012	0.700579	0.993804
435969_436310 / cds410	-1.40742	0.514671	0.993804
436294_436782 / cds411	-1.23012	0.692507	0.993804
436779_437186 / cds412	-1.56615	0.392392	0.993804
437183_437587 / cds413	-1.51901	0.424884	0.993804
437584_437826 / cds414	-2.07248	0.18022	0.993804
437892_438566 / cds415	-1.9474	0.231361	0.993804
438638_440299 / cds416	1.20268	0.751086	0.993804
440689_441789 / cds417	1.46297	0.518861	0.993804
441793_443067 / cds418	1.24715	0.706618	0.993804
443067_444449 / cds419	1.21504	0.735876	0.993804
444468_446051 / cds420	1.25308	0.698681	0.993804
446261_447835 / cds421	-1.75725	0.285485	0.993804
447898_448674 / cds422	-1.07097	0.89776	0.993804
448817_449707 / cds423	-1.59977	0.372567	0.993804
449742_450515 / cds424	-1.41237	0.510315	0.993804
450709_450984 / cds425	-2.36356	0.115207	0.993804
451857_453407 / cds426	1.13538	0.829183	0.993804
453493_454389 / cds427	1.25071	0.698592	0.993804
454545_455468 / cds428	1.16174	0.783898	0.993804
455621_456823 / cds429	-1.03184	0.952858	0.993804
456833_457477 / cds430	-2.35454	0.121602	0.993804
457489_457905 / cds431	-3.88559	0.0138781	0.993804
457917_458633 / cds432	-3.53826	0.0187188	0.993804
458806_459894 / cds433	1.20446	0.757332	0.993804
460018_460461 / cds434	1.15273	0.808264	0.993804
460668_461309 / cds435	1.01858	0.97392	0.995688
461403_461867 / cds436	1.20834	0.73484	0.993804
461956_462531 / cds437	1.20292	0.762687	0.993804
462782_464341 / cds438	-1.2142	0.719773	0.993804
464537_465349 / cds439	-1.3291	0.589569	0.993804
465363_466013 / cds440	-1.03205	0.95352	0.993804
466010_466663 / cds441	-1.16708	0.772257	0.993804
467020_467976 / cds442	1.20513	0.756763	0.993804
468003_468311 / cds443	1.31338	0.621822	0.993804
468479_468811 / cds444	-1.56669	0.389153	0.993804
468803_469261 / cds445	-1.16213	0.774606	0.993804
469298_469750 / cds446	-1.20651	0.722458	0.993804
469863_470993 / cds447	-2.92006	0.0555157	0.993804
470990_471850 / cds448	-2.57226	0.0860937	0.993804
471847_472365 / cds449	-3.20826	0.0327569	0.993804
472421_474709 / cds450	-1.76566	0.30167	0.993804
474942_475820 / cds451	-1.00057	0.999146	0.999697
475826_477235 / cds452	1.3166	0.651123	0.993804
477313_479601 / cds453	-1.49976	0.449744	0.993804
479715_482456 / cds454	-2.6493	0.0910676	0.993804
482485_482778 / cds455	-3.46098	0.0250639	0.993804
482897_485812 / cds456	-1.3464	0.581362	0.993804
485809_487410 / cds457	-1.86994	0.239972	0.993804
487657_488049 / cds458	-3.63268	0.0183182	0.993804
488161_489225 / cds459	-2.14617	0.159019	0.993804
489296_489787 / cds460	-2.01494	0.18836	0.993804
489905_490471 / cds461	1.18548	0.777525	0.993804
490498_491154 / cds462	1.13901	0.813955	0.993804
491157_491651 / cds463	1.05393	0.921067	0.993804
491773_492201 / cds464	-1.54771	0.40087	0.993804
492235_493029 / cds465	-1.97292	0.217089	0.993804
493090_494502 / cds466	1.09873	0.871104	0.993804
494533_495585 / cds467	1.35309	0.621462	0.993804
495604_496110 / cds468	1.11081	0.852204	0.993804
496295_497305 / cds469	1.13705	0.812989	0.993804
497384_498985 / cds470	-1.72114	0.313545	0.993804
499134_499556 / cds471	-1.04294	0.937855	0.993804
499749_501002 / cds472	1.1381	0.824619	0.993804
500999_501700 / cds473	-1.04074	0.939676	0.993804
501861_502118 / cds474	1.14815	0.810064	0.993804
502277_502732 / cds475	1.38856	0.591673	0.993804
502940_503884 / cds476	-1.23573	0.687409	0.993804
503954_506332 / cds477	-1.55517	0.403199	0.993804
506494_507393 / cds478	-1.86017	0.266581	0.993804
507495_508703 / cds479	1.26943	0.688734	0.993804
508860_509375 / cds480	-2.36205	0.0943079	0.993804
509440_509700 / cds481	-1.63076	0.352048	0.993804
509716_510135 / cds482	-1.29073	0.627735	0.993804
510198_511154 / cds483	-1.3039	0.612233	0.993804
511154_511957 / cds484	-2.12393	0.15779	0.993804
511973_512515 / cds485	-2.44442	0.099529	0.993804
512559_513752 / cds486	-1.51478	0.428021	0.993804
513912_514769 / cds487	-1.62972	0.353353	0.993804
514985_515857 / cds488	-2.11193	0.169135	0.993804
515928_516611 / cds489	-2.69905	0.0695553	0.993804
516780_517484 / cds490	-1.99819	0.185695	0.993804
517702_518472 / cds491	1.22184	0.739106	0.993804
518540_519427 / cds492	-1.10863	0.843803	0.993804
519609_520148 / cds493	-1.15215	0.788864	0.993804
520133_520858 / cds494	1.05365	0.924232	0.993804
520967_521524 / cds495	-1.76461	0.277538	0.993804
521599_522258 / cds496	-2.27376	0.116924	0.993804
522385_522897 / cds497	-1.82638	0.299893	0.993804
522940_523293 / cds498	-1.62713	0.369383	0.993804
523319_524020 / cds499	-1.59917	0.400808	0.993804
524017_524445 / cds500	-3.73552	0.0186675	0.993804
524450_525613 / cds501	-1.86455	0.291288	0.993804
525705_527507 / cds502	-1.36813	0.561314	0.993804
527507_527908 / cds503	-2.06001	0.165305	0.993804
528485_530491 / cds504	-2.02467	0.197137	0.993804
530652_532172 / cds505	1.30457	0.660398	0.993804
532895_533740 / cds506	-1.11166	0.843523	0.993804
533737_534789 / cds507	1.07622	0.896525	0.993804
534904_535764 / cds508	-1.38363	0.539355	0.993804
535804_537354 / cds509	-1.91275	0.230811	0.993804
537351_537800 / cds510	-2.32444	0.119941	0.993804
537942_538403 / cds511	-1.99591	0.190995	0.993804
538478_539398 / cds512	-1.30487	0.607182	0.993804
539614_540261 / cds513	-1.15594	0.783039	0.993804
540313_540954 / cds514	-1.52509	0.429529	0.993804
541169_542050 / cds515	1.03541	0.952331	0.993804
542600_543904 / cds516	-2.4556	0.0949932	0.993804
544077_545114 / cds517	-1.09206	0.868674	0.993804
545337_545771 / cds518	-1.56669	0.457218	0.993804
545755_547002 / cds519	-1.96375	0.22855	0.993804
547253_548278 / cds520	1.25291	0.6828	0.993804
548457_549521 / cds521	1.11387	0.840741	0.993804
549518_550306 / cds522	-1.15881	0.77839	0.993804
550303_550935 / cds523	-1.91562	0.211197	0.993804
550983_552119 / cds524	-3.26798	0.0272879	0.993804
552311_553465 / cds525	-1.84769	0.250238	0.993804
553504_553983 / cds526	-1.09605	0.86178	0.993804
554266_554916 / cds527	-1.08692	0.875117	0.993804
555042_555740 / cds528	-1.57543	0.384938	0.993804
555817_556743 / cds529	-1.46721	0.462044	0.993804
557022_558647 / cds530	1.03843	0.947266	0.993804
558821_560518 / cds531	-1.23123	0.722327	0.993804
560866_561258 / cds532	1.18076	0.785891	0.993804
561316_561711 / cds533	1.03236	0.951402	0.993804
561888_562271 / cds534	-1.57541	0.389352	0.993804
562291_563046 / cds535	-1.66836	0.342212	0.993804
563043_563990 / cds536	-2.26489	0.128291	0.993804
563987_565102 / cds537	-2.33927	0.117787	0.993804
565387_566295 / cds538	1.2379	0.713854	0.993804
566740_567966 / cds539	-2.28017	0.137932	0.993804
568132_568293 / cds540	-2.11479	0.143447	0.993804
568290_568403 / cds541	-1.94027	0.264497	0.993804
568551_568949 / cds542	-1.04494	0.941035	0.993804
569026_569325 / cds543	-1.99462	0.187823	0.993804
569478_570356 / cds544	-3.66474	0.0172408	0.993804
570591_571073 / cds545	-2.98609	0.0459921	0.993804
571476_572444 / cds546	-2.67603	0.0836167	0.993804
572830_574044 / cds547	-2.11782	0.167786	0.993804
574229_575110 / cds548	1.12532	0.834828	0.993804
575384_576610 / cds549	-2.14862	0.154217	0.993804
576794_577828 / cds550	-3.0414	0.0425121	0.993804
577891_579372 / cds551	-4.83531	0.00581387	0.822243
579369_580703 / cds552	-5.13644	0.00422031	0.760991
580719_581534 / cds553	-1.80859	0.318825	0.993804
581586_582299 / cds554	-1.65511	0.345578	0.993804
582331_583014 / cds555	-2.16432	0.14267	0.993804
583104_583640 / cds556	1.2102	0.743109	0.993804
584065_585264 / cds557	-1.08769	0.87441	0.993804
585338_586255 / cds558	-1.58723	0.375301	0.993804
586415_587404 / cds559	-1.43649	0.491377	0.993804
587411_587803 / cds560	-1.56705	0.392309	0.993804
588415_589128 / cds561	1.09637	0.862708	0.993804
589193_590380 / cds562	1.03531	0.948914	0.993804
590575_591669 / cds563	-2.10448	0.171481	0.993804
591808_592716 / cds564	-1.90021	0.23022	0.993804
592818_594044 / cds565	-1.9652	0.248726	0.993804
594163_594738 / cds566	-1.52506	0.416357	0.993804
594874_595749 / cds567	-1.29953	0.613242	0.993804
595804_596217 / cds568	-1.35499	0.552936	0.993804
596397_597605 / cds569	1.38921	0.582037	0.993804
597621_598286 / cds570	1.11037	0.846991	0.993804
598424_598909 / cds571	-1.28936	0.626114	0.993804
598958_599314 / cds572	-2.99957	0.037047	0.993804
599311_600399 / cds573	-3.01618	0.0387633	0.993804
600375_601724 / cds574	-1.79668	0.276122	0.993804
601741_602244 / cds575	-2.01779	0.185553	0.993804
602246_602512 / cds576	-1.38755	0.526477	0.993804
602680_603627 / cds577	-1.48734	0.457252	0.993804
603732_604367 / cds578	1.30716	0.658718	0.993804
604377_604568 / cds579	1.23607	0.725637	0.993804
605013_606053 / cds580	-1.6736	0.31843	0.993804
606403_606864 / cds581	-1.54657	0.467225	0.993804
606895_607404 / cds582	-1.82144	0.306337	0.993804
607679_610189 / cds583	-1.41177	0.513699	0.993804
610228_610968 / cds584	-1.01656	0.975269	0.996604
610965_611525 / cds585	-1.65156	0.327574	0.993804
611639_612142 / cds586	-1.91031	0.213359	0.993804
612143_612952 / cds587	-2.16822	0.146709	0.993804
612949_613872 / cds588	-2.52362	0.0734032	0.993804
614159_617845 / cds589	-1.09283	0.874428	0.993804
618328_620124 / cds590	-1.08687	0.89065	0.993804
620160_621368 / cds591	-1.13012	0.839799	0.993804
621382_623592 / cds592	-1.12874	0.841164	0.993804
623865_625136 / cds593	-2.44072	0.0919943	0.993804
625112_626344 / cds594	-1.03637	0.948363	0.993804
626437_627048 / cds595	-1.10456	0.84787	0.993804
627300_627725 / cds596	-1.02292	0.966126	0.994919
627871_629037 / cds597	-1.98182	0.203167	0.993804
629424_630479 / cds598	-3.59105	0.0179825	0.993804
630494_631417 / cds599	-3.58808	0.0203994	0.993804
631590_632798 / cds600	-1.0596	0.914792	0.993804
632852_633595 / cds601	-1.78116	0.273286	0.993804
633598_634299 / cds602	-1.75864	0.349511	0.993804
634303_635190 / cds603	-1.65765	0.405401	0.993804
635192_636175 / cds604	-1.92081	0.22065	0.993804
636338_637933 / cds605	-3.632	0.0191478	0.993804
637973_639031 / cds606	-2.01099	0.197078	0.993804
639054_639935 / cds607	-1.26682	0.649042	0.993804
640024_642093 / cds608	-1.41627	0.508859	0.993804
642369_643244 / cds609	1.19803	0.763291	0.993804
643293_645848 / cds610	1.30542	0.651762	0.993804
645942_646361 / cds611	-1.17175	0.760461	0.993804
646500_648020 / cds612	-1.09027	0.868764	0.993804
648178_648291 / cds613	-2.6629	0.0596542	0.993804
648659_650374 / cds614	-1.78385	0.282472	0.993804
650437_650733 / cds615	-1.82142	0.23305	0.993804
650730_651095 / cds616	-1.32053	0.585825	0.993804
651112_653397 / cds617	-1.19397	0.737242	0.993804
653402_653869 / cds618	-2.60619	0.0666898	0.993804
653884_654774 / cds619	-1.83859	0.26574	0.993804
654771_655814 / cds620	-2.78422	0.0594287	0.993804
655814_656203 / cds621	-2.28968	0.112636	0.993804
656200_656754 / cds622	-1.7823	0.260992	0.993804
656771_657184 / cds623	-3.441	0.017851	0.993804
657348_659024 / cds624	1.2894	0.640185	0.993804
659545_660282 / cds625	1.16493	0.772368	0.993804
660324_661040 / cds626	1.0443	0.932911	0.993804
661089_661529 / cds627	-1.15471	0.780756	0.993804
661535_662611 / cds628	-1.04901	0.928187	0.993804
662705_663748 / cds629	1.56272	0.391737	0.993804
663799_664335 / cds630	2.25398	0.110401	0.993804
664399_665346 / cds631	1.60892	0.36547	0.993804
665352_666224 / cds632	1.42632	0.499936	0.993804
666448_667182 / cds633	1.51706	0.44586	0.993804
667195_668580 / cds634	1.4178	0.481891	0.993804
668666_669211 / cds635	1.46432	0.402769	0.993804
669166_669723 / cds636	1.62571	0.375837	0.993804
669740_670156 / cds637	1.8124	0.296732	0.993804
670153_670503 / cds638	1.77165	0.306792	0.993804
670601_671389 / cds639	1.79031	0.307057	0.993804
671538_671909 / cds640	1.60065	0.332339	NA
671906_673024 / cds641	1.73934	0.269552	0.993804
673021_673563 / cds642	1.38642	0.526237	0.993804
673560_674273 / cds643	1.38508	0.546729	0.993804
674297_674791 / cds644	1.37001	0.481059	0.993804
674821_675546 / cds645	1.54146	0.363461	0.993804
675600_677543 / cds646	1.40774	0.525682	0.993804
677876_678787 / cds647	1.13124	0.838793	0.993804
679044_679955 / cds648	1.33032	0.643823	0.993804
680067_681329 / cds649	1.1079	0.819373	0.993804
681323_682810 / cds650	-1.648	0.319146	NA
683250_684167 / cds651	1.5709	0.439031	0.993804
684351_685403 / cds652	1.65874	0.401328	0.993804
685645_686277 / cds653	1.8733	0.24268	0.993804
686274_687701 / cds654	1.72726	0.336747	0.993804
687705_689009 / cds655	1.8726	0.251961	0.993804
689011_690615 / cds656	1.58859	0.393059	0.993804
690575_691150 / cds657	1.41655	0.438043	0.993804
691430_692101 / cds658	1.43922	0.529822	0.993804
692611_694101 / cds659	1.81178	0.305134	0.993804
694105_695154 / cds660	1.85863	0.287141	0.993804
695192_695539 / cds661	1.58843	0.412632	0.993804
695536_695988 / cds662	1.59178	0.422066	0.993804
695976_696482 / cds663	1.79773	0.301115	0.993804
696512_696778 / cds664	1.47823	0.475901	0.993804
696927_699014 / cds665	1.33046	0.571358	0.993804
699011_699763 / cds666	-1.07005	0.878661	0.993804
699832_700251 / cds667	-1.0449	0.939204	NA
700383_700979 / cds668	1.634	0.355121	0.993804
700994_701362 / cds669	1.71317	0.323978	0.993804
701359_701886 / cds670	1.89461	0.223408	0.993804
702063_702968 / cds671	-1.27848	0.588286	0.993804
703171_705084 / cds672	1.16662	0.744457	0.993804
705202_706101 / cds673	1.29538	0.55814	0.993804
706098_707126 / cds674	1.12096	0.800446	0.993804
707437_708798 / cds675	-1.75454	0.294135	0.993804
708923_709939 / cds676	-2.86802	0.0568551	NA
709941_711095 / cds677	-3.59694	0.033302	NA
711132_712784 / cds678	-3.21059	0.0276728	0.993804
712806_713894 / cds679	-1.9478	0.145611	0.993804
714085_714438 / cds680	-1.07235	0.88103	0.993804
714485_715081 / cds681	1.52053	0.455875	0.993804
715367_716206 / cds682	-1.3694	0.515772	NA
716248_718071 / cds683	1.15862	0.786318	0.993804
718240_718938 / cds684	1.37621	0.55686	0.993804
718954_720429 / cds685	1.25583	0.679837	0.993804
720562_721860 / cds686	-1.16512	0.746028	0.993804
721873_723222 / cds687	1.35657	0.560316	0.993804
723446_724627 / cds688	-2.03562	0.168509	NA
724700_725212 / cds689	1.3001	0.569939	0.993804
725378_725521 / cds690	1.26993	0.668517	0.993804
725775_728381 / cds691	1.10637	0.845857	0.993804
728704_729576 / cds692	1.13028	0.782975	0.993804
729871_730968 / cds693	1.23823	0.725216	0.993804
731099_732241 / cds694	1.14827	0.786795	0.993804
732244_733155 / cds695	1.20253	0.70679	0.993804
733159_733974 / cds696	1.33701	0.525295	0.993804
734002_735861 / cds697	1.13851	0.805057	0.993804
736062_738014 / cds698	1.33597	0.576436	0.993804
738368_740287 / cds699	-4.31255	0.0101097	0.993804
740375_741346 / cds700	1.17887	0.751317	0.993804
741772_742584 / cds701	1.44815	0.520071	0.993804
742591_743994 / cds702	1.04817	0.928225	0.993804
744119_744520 / cds703	1.57511	0.32926	0.993804
744539_748204 / cds704	1.41728	0.567221	0.993804
748426_748872 / cds705	1.51929	0.486293	0.993804
749219_749365 / cds706	1.1404	0.767969	0.993804
749549_749755 / cds707	1.77941	0.245192	NA
749796_750677 / cds708	-1.38469	0.547588	NA
750868_752364 / cds709	1.39173	0.580872	0.993804
752511_752858 / cds710	1.27957	0.609322	0.993804
753014_753502 / cds711	1.30716	0.635748	0.993804
753844_755439 / cds712	1.13392	0.838189	0.993804
755529_756533 / cds713	-1.69163	0.243849	0.993804
756543_757451 / cds714	-1.40897	0.44479	0.993804
757451_758467 / cds715	-1.03466	0.939466	0.993804
758464_759417 / cds716	-1.33169	0.536629	NA
759588_760115 / cds717	1.41305	0.492197	0.993804
760176_761423 / cds718	1.06021	0.89504	0.993804
761542_762039 / cds719	-1.53382	0.486827	NA
762039_763091 / cds720	-2.92559	0.0723009	NA
763289_763831 / cds721	-1.70088	0.324264	NA
763981_764538 / cds722	1.08477	0.860572	0.993804
764510_765334 / cds723	1.29972	0.557438	0.993804
765640_767061 / cds724	-1.18392	0.744498	0.993804
767058_767795 / cds725	1.31141	0.568278	0.993804
767876_769306 / cds726	-1.11636	0.820634	0.993804
769751_770623 / cds727	-1.78904	0.339632	NA
770804_772288 / cds728	-1.09185	0.860761	0.993804
772414_772986 / cds729	1.26485	0.642503	NA
772987_773451 / cds730	1.08523	0.891262	NA
773599_774480 / cds731	-1.08773	0.85502	0.993804
774678_775310 / cds732	1.16742	0.758801	NA
775347_776300 / cds733	1.47569	0.471658	0.993804
776501_776800 / cds734	1.57692	0.425795	0.993804
776993_777574 / cds735	-1.20611	0.680638	0.993804
777724_779322 / cds736	1.31824	0.648088	0.993804
779332_780210 / cds737	1.51064	0.445624	0.993804
780333_781202 / cds738	1.40803	0.557812	0.993804
781451_782824 / cds739	1.33534	0.583147	0.993804
783068_783682 / cds740	-2.67913	0.0993653	NA
783687_784424 / cds741	-2.68172	0.106158	NA
784495_786030 / cds742	-1.09146	0.842978	0.993804
786127_786585 / cds743	1.458	0.461732	0.993804
786888_787796 / cds744	-1.17715	0.74654	NA
787924_789087 / cds745	-1.63811	0.42179	NA
789091_789654 / cds746	-1.24894	0.718258	NA
789684_790580 / cds747	-1.55107	0.446644	NA
790797_792254 / cds748	-1.08149	0.866366	0.993804
792251_793450 / cds749	-1.46631	0.43971	0.993804
793666_794985 / cds750	1.24909	0.662485	0.993804
795034_795381 / cds751	1.42037	0.565991	0.993804
795458_796129 / cds752	-1.4934	0.462616	NA
796432_797139 / cds753	1.02118	0.964058	0.994919
797350_798132 / cds754	-1.89043	0.182846	0.993804
798435_799064 / cds755	1.24473	0.624804	0.993804
799043_799588 / cds756	1.08178	0.866022	NA
799592_800296 / cds757	1.19485	0.689215	0.993804
800601_801650 / cds758	-1.10561	0.839466	NA
801699_802724 / cds759	-1.72951	0.373323	NA
802835_803734 / cds760	-1.2459	0.714643	NA
803787_804155 / cds761	-1.52952	0.455031	NA
804230_804682 / cds762	-1.1295	0.784876	0.993804
804679_805206 / cds763	-1.74544	0.29238	NA
805332_806855 / cds764	-1.23048	0.641258	0.993804
807048_808166 / cds765	1.0013	0.997908	NA
808166_808861 / cds766	-1.12418	0.832249	NA
808935_809378 / cds767	1.11613	0.836583	NA
809589_810296 / cds768	1.14976	0.765076	0.993804
810354_810812 / cds769	-1.38169	0.504599	NA
811385_813025 / cds770	-1.09848	0.877343	0.993804
813099_813395 / cds771	-1.29152	0.672336	0.993804
813536_813667 / cds772	1.00862	0.988264	NA
813821_814669 / cds773	-1.33839	0.520175	0.993804
814685_815668 / cds774	-1.06095	0.893501	0.993804
815820_817190 / cds775	-1.47976	0.376887	0.993804
817187_817828 / cds776	-1.00147	0.997597	NA
818094_818291 / cds777	1.34007	0.570837	NA
818281_819756 / cds778	1.07949	0.868321	0.993804
820057_822939 / cds779	-1.39504	0.496841	0.993804
823083_823700 / cds780	1.26665	0.686028	0.993804
823737_824195 / cds781	-1.00475	0.991754	0.997715
824268_826304 / cds782	-1.87432	0.225824	0.993804
826311_826877 / cds783	-2.61523	0.0724749	NA
826896_827762 / cds784	1.16634	0.74979	NA
827790_829610 / cds785	1.48706	0.460716	0.993804
829761_831113 / cds786	1.43499	0.538202	0.993804
831139_831945 / cds787	1.56605	0.427556	0.993804
832007_832252 / cds788	1.3032	0.634747	0.993804
832433_833752 / cds789	1.18689	0.748031	0.993804
833765_834496 / cds790	1.30847	0.56554	0.993804
834581_835630 / cds791	1.07473	0.870699	0.993804
835660_835890 / cds792	1.47012	0.46654	0.993804
836034_837932 / cds793	1.36384	0.590749	0.993804
838211_839944 / cds794	-1.76381	0.238419	0.993804
840087_841427 / cds795	-1.22906	0.642181	0.993804
841502_842122 / cds796	-1.14915	0.818103	0.993804
842479_843366 / cds797	1.26013	0.705634	0.993804
843370_844005 / cds798	1.21259	0.744732	0.993804
844005_844937 / cds799	1.18367	0.783767	0.993804
844975_845745 / cds800	1.33851	0.636844	0.993804
845873_846682 / cds801	1.29391	0.655518	0.993804
847007_847747 / cds802	1.37288	0.548783	0.993804
848345_849538 / cds803	1.11114	0.842386	0.993804
849952_850929 / cds804	1.52335	0.378533	0.993804
850983_852848 / cds805	1.25212	0.676266	0.993804
852981_853709 / cds806	1.16077	0.781159	0.993804
853894_855072 / cds807	1.20166	0.707069	0.993804
855386_855730 / cds808	-1.65314	0.259278	0.993804
855809_856561 / cds809	-1.59382	0.316446	0.993804
856628_856855 / cds810	-1.15325	0.762322	0.993804
856934_857527 / cds811	-1.08656	0.861963	0.993804
857531_858022 / cds812	1.04481	0.921273	0.993804
858144_858908 / cds813	1.13966	0.780798	0.993804
858912_859589 / cds814	1.30122	0.590339	0.993804
859678_860835 / cds815	1.3398	0.571975	0.993804
861038_861595 / cds816	-1.27124	0.62967	NA
861873_862181 / cds817	1.49341	0.513941	0.993804
862213_862767 / cds818	1.54248	0.464948	0.993804
862767_863669 / cds819	1.29271	0.635242	0.993804
863689_865593 / cds820	1.30893	0.658313	0.993804
865670_866686 / cds821	1.29489	0.671839	0.993804
866795_867025 / cds822	-1.03208	0.956967	NA
867034_867810 / cds823	1.05985	0.911985	NA
867940_868779 / cds824	1.42537	0.553265	0.993804
868796_868987 / cds825	1.57237	0.428214	0.993804
869428_869712 / cds826	1.45839	0.510131	0.993804
869832_870791 / cds827	1.44541	0.440865	0.993804
870920_871471 / cds828	-1.17349	0.73614	0.993804
871556_872815 / cds829	-1.21731	0.671312	0.993804
872908_874848 / cds830	-1.40492	0.456408	0.993804
874934_877162 / cds831	-1.505	0.364419	0.993804
877177_877671 / cds832	-1.35464	0.615129	NA
877745_879562 / cds833	-1.71486	0.271042	0.993804
879925_880353 / cds834	-1.38826	0.565382	NA
880466_881734 / cds835	1.04531	0.92284	0.993804
881981_884290 / cds836	1.07621	0.882704	0.993804
884435_885694 / cds837	1.38985	0.554248	0.993804
885779_886213 / cds838	1.26694	0.640495	NA
886482_887291 / cds839	-1.62913	0.328866	NA
887366_888328 / cds840	1.03759	0.946998	NA
888403_888969 / cds841	-1.64318	0.291963	0.993804
889288_891804 / cds842	1.00085	0.998686	0.999697
892024_894981 / cds843	-1.15235	0.787605	0.993804
895282_895833 / cds844	-1.51133	0.425669	NA
895903_897333 / cds845	-1.19334	0.689213	0.993804
897364_898338 / cds846	-1.72972	0.246424	NA
898397_899014 / cds847	1.4403	0.409416	0.993804
899665_900909 / cds848	1.39257	0.592585	0.993804
900912_902000 / cds849	1.55675	0.474261	0.993804
902110_903081 / cds850	1.25713	0.700131	0.993804
903366_903836 / cds851	1.32409	0.621213	0.993804
904005_905006 / cds852	1.32519	0.537047	0.993804
905296_907107 / cds853	-1.35604	0.608335	0.993804
907197_907949 / cds854	-1.35205	0.564954	0.993804
907954_909204 / cds855	-1.67618	0.302196	0.993804
909201_909941 / cds856	-4.07719	0.0119775	NA
910053_911060 / cds857	-1.04435	0.921658	0.993804
911286_913229 / cds858	1.21609	0.705419	0.993804
913291_913635 / cds859	-1.15861	0.765265	NA
913561_914598 / cds860	1.06143	0.9069	0.993804
914756_916672 / cds861	1.17133	0.77331	0.993804
916798_917721 / cds862	1.44016	0.494724	0.993804
917806_918057 / cds863	1.56616	0.385163	0.993804
918060_919001 / cds864	1.33978	0.551781	0.993804
919209_919571 / cds865	1.61771	0.405134	0.993804
919580_920137 / cds866	1.35991	0.488754	0.993804
920166_920768 / cds867	-1.18018	0.780979	NA
920768_921445 / cds868	-1.77246	0.353171	NA
921526_922743 / cds869	1.42406	0.536304	0.993804
922817_923875 / cds870	1.24599	0.654346	0.993804
924031_924498 / cds871	1.33982	0.548982	0.993804
924620_925723 / cds872	1.14396	0.774642	0.993804
925734_926831 / cds873	-1.31261	0.559978	0.993804
927140_927400 / cds874	-1.03515	0.9448	0.993804
927536_929074 / cds875	-1.2246	0.71733	NA
929121_929717 / cds876	-1.62419	0.363734	NA
929735_930553 / cds877	-1.34348	0.505904	0.993804
930675_931853 / cds878	-1.08653	0.856903	0.993804
932152_932610 / cds879	-1.26542	0.597384	0.993804
932675_933295 / cds880	1.07869	0.886575	0.993804
933299_934357 / cds881	1.45929	0.492578	0.993804
934555_935892 / cds882	1.05724	0.916324	0.993804
936001_936306 / cds883	1.31102	0.619819	0.993804
936325_937740 / cds884	1.519	0.494758	0.993804
937804_938508 / cds885	1.2676	0.629282	0.993804
938765_939655 / cds886	1.10414	0.870572	0.993804
939669_941363 / cds887	1.23364	0.730421	0.993804
941422_942381 / cds888	1.32554	0.616589	0.993804
942378_942518 / cds889	-1.00631	0.989108	0.99712
942579_943139 / cds890	1.11954	0.837251	0.993804
943173_944081 / cds891	1.20817	0.733679	0.993804
944253_944870 / cds892	1.11021	0.827071	0.993804
944948_945307 / cds893	-1.11946	0.81041	0.993804
945566_946216 / cds894	-1.70825	0.302503	NA
946368_946787 / cds895	1.87116	0.167301	0.993804
946801_947541 / cds896	1.24333	0.625963	0.993804
947704_948711 / cds897	-1.03385	0.947994	0.993804
948745_949710 / cds898	1.19432	0.741414	0.993804
949707_950147 / cds899	-1.15029	0.762903	0.993804
950229_950729 / cds900	1.49143	0.448529	0.993804
950780_951463 / cds901	-1.06134	0.904072	0.993804
951586_952476 / cds902	-1.52516	0.358155	0.993804
952588_953196 / cds903	-2.81888	0.0894664	NA
953297_954196 / cds904	-1.5014	0.468683	NA
954321_954629 / cds905	1.24267	0.687094	NA
954679_955581 / cds906	-2.11631	0.157694	NA
955601_956473 / cds907	-1.17849	0.67218	NA
956470_957252 / cds908	-2.16363	0.212057	NA
957595_958083 / cds909	-2.88174	0.0602289	NA
958005_958541 / cds910	-1.30234	0.550178	NA
958766_959374 / cds911	-1.05485	0.915481	NA
959493_959978 / cds912	1.0159	0.973487	NA
960061_960888 / cds913	-1.57727	0.341455	NA
961029_961634 / cds914	1.39804	0.558096	0.993804
961730_961921 / cds915	-1.01411	0.980977	0.99712
961981_963111 / cds916	-1.04483	0.932011	0.993804
963119_966031 / cds917	1.17103	0.768267	0.993804
966028_966642 / cds918	1.41715	0.480131	0.993804
966693_967991 / cds919	1.38111	0.588546	0.993804
968012_969409 / cds920	1.32143	0.609406	0.993804
969723_970343 / cds921	1.22532	0.70826	0.993804
970489_971181 / cds922	-1.3908	0.533016	NA
971412_972080 / cds923	-1.45416	0.517868	NA
972345_972935 / cds924	1.26988	0.617411	NA
972932_973357 / cds925	1.93145	0.173342	0.993804
973354_974079 / cds926	1.46246	0.498539	0.993804
974152_974481 / cds927	-3.15044	0.0411626	NA
974478_974825 / cds928	-1.85259	0.300353	NA
974983_976113 / cds929	1.135	0.820552	0.993804
976288_976653 / cds930	1.40322	0.494808	0.993804
976658_977272 / cds931	1.42117	0.443861	0.993804
977269_978381 / cds932	-1.63158	0.281379	0.993804
978414_978980 / cds933	1.45409	0.488242	0.993804
979165_979320 / cds934	1.34733	0.570607	0.993804
979777_980466 / cds935	1.38502	0.55739	0.993804
980653_984114 / cds936	-1.13978	0.803483	0.993804
984254_985579 / cds937	1.51731	0.451342	0.993804
985748_988414 / cds938	1.35047	0.570334	0.993804
988440_988721 / cds939	1.67136	0.315742	0.993804
988813_989229 / cds940	1.4092	0.530095	0.993804
989471_990403 / cds941	-1.31271	0.576795	NA
990629_991537 / cds942	1.47316	0.391535	0.993804
991534_991836 / cds943	1.55078	0.347889	0.993804
992095_992475 / cds944	1.2983	0.591803	NA
992656_993069 / cds945	1.26028	0.661371	0.993804
993890_994600 / cds946	1.47565	0.497113	0.993804
994638_995135 / cds947	1.68721	0.303908	0.993804
995317_995766 / cds948	1.27014	0.697305	0.993804
995763_996290 / cds949	1.31752	0.654458	0.993804
996287_996703 / cds950	1.3418	0.624038	0.993804
996733_997791 / cds951	1.07514	0.870753	0.993804
998233_999294 / cds952	1.04707	0.933215	0.993804
999716_1000057 / cds953	1.44129	0.522079	0.993804
1002001_1002936 / cds954	-1.81845	0.293291	NA
1003102_1004160 / cds955	-1.25351	0.613628	0.993804
1004269_1005759 / cds956	-1.07756	0.872521	0.993804
1005761_1006714 / cds957	1.00459	0.992279	NA
1006841_1007782 / cds958	-1.29139	0.578542	0.993804
1008072_1008518 / cds959	1.77464	0.259757	0.993804
1008576_1009937 / cds960	1.01321	0.97754	0.996904
1010132_1010404 / cds961	1.4568	0.519024	0.993804
1010401_1010700 / cds962	1.58701	0.414698	0.993804
1010713_1012362 / cds963	1.16484	0.774402	0.993804
1012531_1014000 / cds964	-1.94673	0.167808	0.993804
1013997_1014611 / cds965	-2.2898	0.158799	NA
1014766_1015314 / cds966	1.61382	0.354923	0.993804
1015548_1015799 / cds967	1.59231	0.373771	0.993804
1016004_1017809 / cds968	-1.05434	0.904616	0.993804
1017889_1018887 / cds969	1.1225	0.842059	0.993804
1018868_1020292 / cds970	-1.0873	0.870219	0.993804
1020394_1021020 / cds971	-1.14429	0.779187	NA
1021121_1022128 / cds972	1.25772	0.603558	0.993804
1022141_1022629 / cds973	1.24549	0.644461	0.993804
1022710_1023465 / cds974	-2.28655	0.156385	NA
1023593_1023949 / cds975	-1.56897	0.438754	NA
1024104_1024724 / cds976	-1.04877	0.917462	0.993804
1024729_1025085 / cds977	1.43149	0.465193	NA
1025112_1025297 / cds978	1.48617	0.410982	NA
1025310_1026344 / cds979	1.33926	0.552325	0.993804
1026351_1027010 / cds980	-1.02286	0.964669	NA
1027311_1030793 / cds981	1.42672	0.561435	0.993804
1030880_1032043 / cds982	1.44353	0.542519	0.993804
1032070_1033686 / cds983	1.4711	0.523142	0.993804
1033697_1034080 / cds984	1.54041	0.475474	0.993804
1034090_1036078 / cds985	1.39693	0.581544	0.993804
1036075_1036944 / cds986	1.51697	0.449841	0.993804
1036941_1037729 / cds987	1.64196	0.371368	0.993804
1037779_1039149 / cds988	-1.05969	0.903654	0.993804
1039400_1040410 / cds989	-1.02206	0.96117	0.994919
1040407_1042047 / cds990	1.08434	0.855532	0.993804
1042137_1043120 / cds991	1.25894	0.614796	0.993804
1043180_1045312 / cds992	1.05016	0.922577	0.993804
1045582_1046916 / cds993	1.08277	0.872069	0.993804
1046947_1047891 / cds994	1.50784	0.390396	0.993804
1048053_1048784 / cds995	1.29779	0.6312	0.993804
1049063_1049485 / cds996	1.01719	0.971843	0.995374
1049617_1050000 / cds997	1.61633	0.396132	0.993804
1049960_1050730 / cds998	1.19637	0.743504	0.993804
1050717_1051121 / cds999	1.1158	0.817119	NA
1051234_1051959 / cds1000	1.27042	0.698076	0.993804
1052180_1052956 / cds1001	1.30175	0.6646	0.993804
1053117_1054631 / cds1002	1.33127	0.605071	0.993804
1054960_1055355 / cds1003	1.46183	0.528031	0.993804
1055494_1057014 / cds1004	1.45823	0.483604	0.993804
1057187_1057957 / cds1005	-1.14179	0.777536	0.993804
1058015_1059055 / cds1006	-1.4989	0.376054	0.993804
1059362_1060249 / cds1007	1.78425	0.271534	0.993804
1060293_1060976 / cds1008	-1.56129	0.416636	NA
1061083_1061694 / cds1009	-1.02065	0.963512	0.994919
1061758_1062990 / cds1010	1.03597	0.939778	0.993804
1062987_1063673 / cds1011	-1.37569	0.570239	NA
1063782_1064597 / cds1012	-1.87837	0.23977	NA
1064773_1065117 / cds1013	-1.23741	0.71706	NA
1065122_1065772 / cds1014	1.23298	0.675793	0.993804
1066045_1066647 / cds1015	1.21588	0.751111	0.993804
1066772_1067614 / cds1016	1.03847	0.931709	0.993804
1067698_1068396 / cds1017	1.27334	0.631586	0.993804
1068525_1069160 / cds1018	-1.79257	0.212061	0.993804
1069311_1069754 / cds1019	-1.1982	0.711413	0.993804
1069907_1070821 / cds1020	-1.40657	0.464729	0.993804
1070825_1071604 / cds1021	1.00559	0.991867	NA
1071704_1072330 / cds1022	1.15351	0.769693	0.993804
1072429_1072875 / cds1023	1.04413	0.941991	NA
1073117_1073530 / cds1024	1.23176	0.706432	0.993804
1073720_1073992 / cds1025	-1.43585	0.531008	NA
1074026_1075021 / cds1026	-1.32194	0.529025	0.993804
1075107_1076108 / cds1027	1.12499	0.816225	0.993804
1076192_1076728 / cds1028	1.92798	0.195406	0.993804
1076802_1078307 / cds1029	1.4987	0.507401	0.993804
1078377_1078904 / cds1030	1.09643	0.86943	0.993804
1078926_1081019 / cds1031	1.19386	0.771386	0.993804
1081303_1081692 / cds1032	1.00016	0.999739	0.999739
1081768_1082100 / cds1033	1.48715	0.472526	0.993804
1082104_1083015 / cds1034	1.36995	0.587723	0.993804
1083279_1084058 / cds1035	1.04687	0.923686	NA
1084133_1085302 / cds1036	1.08319	0.875829	0.993804
1085404_1086270 / cds1037	1.26039	0.655682	0.993804
1086594_1087262 / cds1038	1.08836	0.851313	0.993804
1087237_1087752 / cds1039	-1.49757	0.486556	NA
1088112_1090508 / cds1040	-2.35926	0.0993834	0.993804
1090505_1090924 / cds1041	-1.08339	0.894346	NA
1090924_1091301 / cds1042	-1.38202	0.598864	NA
1091369_1092865 / cds1043	-1.55354	0.343531	0.993804
1092862_1093335 / cds1044	-1.84574	0.308376	NA
1093332_1093706 / cds1045	-1.19185	0.759232	NA
1093706_1094071 / cds1046	1.07717	0.893766	NA
1094605_1095036 / cds1047	1.17773	0.766806	0.993804
1095109_1095531 / cds1048	1.40193	0.552487	0.993804
1095662_1096126 / cds1049	1.25973	0.677282	0.993804
1096621_1098132 / cds1050	-1.35163	0.514261	0.993804
1098104_1099129 / cds1051	-1.737	0.229281	0.993804
1099224_1099583 / cds1052	1.26361	0.668906	NA
1099591_1100610 / cds1053	1.05205	0.920821	0.993804
1101041_1101247 / cds1054	1.40135	0.555977	0.993804
1101772_1101939 / cds1055	-1.10838	0.841872	0.993804
1102137_1102685 / cds1056	-1.4437	0.483024	NA
1102678_1103265 / cds1057	1.23677	0.654397	NA
1103481_1105598 / cds1058	1.30349	0.650507	0.993804
1105858_1106352 / cds1059	1.24122	0.670229	0.993804
1106330_1106689 / cds1060	1.36752	0.494081	0.993804
1106819_1107127 / cds1061	-1.37859	0.600239	NA
1107694_1107948 / cds1062	1.79384	0.268543	0.993804
1108072_1108743 / cds1063	1.76261	0.318885	0.993804
1108706_1110130 / cds1064	1.59317	0.384883	0.993804
1110222_1110653 / cds1065	1.64024	0.29211	0.993804
1110749_1111891 / cds1066	-1.22491	0.650047	0.993804
1111888_1112337 / cds1067	-1.56716	0.415456	NA
1112334_1114322 / cds1068	-1.452	0.450258	0.993804
1114319_1114825 / cds1069	1.22006	0.704545	NA
1114994_1116547 / cds1070	1.36369	0.6141	0.993804
1116733_1117410 / cds1071	1.54604	0.434879	0.993804
1117407_1118822 / cds1072	1.48821	0.431797	0.993804
1118976_1121936 / cds1073	1.12138	0.818154	0.993804
1121937_1124252 / cds1074	1.28845	0.662463	0.993804
1124482_1127130 / cds1075	1.02014	0.969079	0.994919
1127600_1128457 / cds1076	1.02785	0.95105	0.993804
1128467_1128622 / cds1077	-1.08756	0.877101	NA
1128683_1128811 / cds1078	1.19482	0.773624	NA
1129015_1129902 / cds1079	-1.55146	0.360072	0.993804
1129957_1131246 / cds1080	-1.99781	0.22162	NA
1131464_1134583 / cds1081	1.00717	0.988337	0.99712
1134580_1135815 / cds1082	1.36705	0.481441	0.993804
1136240_1137028 / cds1083	-1.55457	0.362	0.993804
1137320_1138984 / cds1084	-1.24035	0.679378	0.993804
1138991_1139518 / cds1085	-1.13514	0.810736	NA
1139603_1140523 / cds1086	1.11612	0.807294	0.993804
1140662_1141135 / cds1087	1.08301	0.882474	NA
1141202_1142575 / cds1088	1.39364	0.526282	0.993804
1142930_1143943 / cds1089	-1.03935	0.938223	0.993804
1144048_1144452 / cds1090	1.49329	0.445536	0.993804
1144417_1145634 / cds1091	1.5189	0.417557	0.993804
1145952_1146899 / cds1092	1.17855	0.742451	0.993804
1146905_1148245 / cds1093	-1.10007	0.837454	0.993804
1148535_1149902 / cds1094	-1.21215	0.680147	0.993804
1149903_1150517 / cds1095	-1.3028	0.62232	NA
1150568_1151590 / cds1096	-1.61534	0.291782	0.993804
1151735_1152652 / cds1097	-1.79592	0.243162	NA
1152668_1153915 / cds1098	1.58908	0.350786	0.993804
1153920_1154300 / cds1099	1.52685	0.382906	0.993804
1154318_1154680 / cds1100	1.39759	0.48725	0.993804
1154691_1155050 / cds1101	1.85414	0.17779	0.993804
1155453_1155779 / cds1102	1.27391	0.641113	0.993804
1155821_1157323 / cds1103	1.47464	0.527607	0.993804
1157443_1157619 / cds1104	1.75706	0.289643	0.993804
1157824_1158162 / cds1105	-1.12283	0.810486	0.993804
1158628_1158891 / cds1106	-1.96283	0.13183	0.993804
1159022_1160134 / cds1107	1.06276	0.891761	0.993804
1160313_1160912 / cds1108	-1.18868	0.711476	NA
1161040_1161921 / cds1109	1.24343	0.624812	0.993804
1161890_1162798 / cds1110	1.43454	0.469747	0.993804
1162815_1163207 / cds1111	1.25151	0.645291	0.993804
1163524_1163958 / cds1112	-3.22294	0.0355332	NA
1164023_1165390 / cds1113	-2.13999	0.165662	NA
1165454_1166251 / cds1114	-1.22753	0.642415	0.993804
1166322_1167239 / cds1115	1.40421	0.459225	0.993804
1167307_1169157 / cds1116	1.00275	0.995361	0.998545
1169183_1171117 / cds1117	1.02095	0.964175	0.994919
1171297_1172169 / cds1118	1.25327	0.631697	NA
1172404_1173522 / cds1119	-1.32783	0.526826	0.993804
1173664_1174881 / cds1120	1.58063	0.384714	0.993804
1175175_1176089 / cds1121	1.19518	0.70912	0.993804
1176209_1176937 / cds1122	-1.42995	0.549553	NA
1176934_1177254 / cds1123	-1.46442	0.535992	NA
1177795_1178844 / cds1124	-1.16517	0.80487	0.993804
1179309_1180376 / cds1125	-1.18182	0.711818	0.993804
1180498_1181391 / cds1126	-1.38228	0.485441	NA
1181468_1183504 / cds1127	1.25978	0.678075	0.993804
1183737_1184621 / cds1128	1.20384	0.715224	0.993804
1184754_1185233 / cds1129	1.33299	0.600775	0.993804
1185512_1186096 / cds1130	1.51713	0.494979	0.993804
1186408_1186806 / cds1131	1.18854	0.753778	0.993804
1186907_1189138 / cds1132	1.17551	0.762389	0.993804
1189319_1189468 / cds1133	1.14542	0.789448	0.993804
1189690_1190277 / cds1134	1.32625	0.587517	0.993804
1190318_1190722 / cds1135	1.25591	0.633533	0.993804
1190837_1191583 / cds1136	1.36965	0.568657	0.993804
1191580_1192299 / cds1137	1.41574	0.480775	0.993804
1192320_1193264 / cds1138	1.3356	0.550147	0.993804
1193350_1194105 / cds1139	1.25437	0.619811	0.993804
1194436_1194807 / cds1140	-1.33514	0.523398	0.993804
1194866_1195633 / cds1141	1.29509	0.598006	0.993804
1195703_1196383 / cds1142	1.48352	0.509309	0.993804
1196455_1199700 / cds1143	1.08539	0.888955	0.993804
1199823_1200671 / cds1144	-1.05253	0.915651	0.993804
1200681_1201334 / cds1145	-1.98669	0.204131	NA
1201405_1204152 / cds1146	-1.2404	0.659981	0.993804
1204445_1204783 / cds1147	1.23781	0.711039	0.993804
1204933_1205445 / cds1148	1.5282	0.398333	NA
1205562_1206080 / cds1149	1.47273	0.39067	0.993804
1206077_1206694 / cds1150	1.74407	0.315098	0.993804
1206691_1207530 / cds1151	1.48814	0.487713	0.993804
1207708_1208466 / cds1152	1.34705	0.629227	0.993804
1208483_1208740 / cds1153	1.22263	0.742397	0.993804
1208845_1209351 / cds1154	1.04282	0.93603	0.993804
1209371_1209790 / cds1155	-1.44753	0.498116	NA
1209953_1210273 / cds1156	-1.33178	0.642034	NA
1210317_1211081 / cds1157	1.18546	0.706101	0.993804
1211157_1211297 / cds1158	1.38383	0.550166	0.993804
1211621_1212481 / cds1159	1.5896	0.358262	0.993804
1212604_1213302 / cds1160	-1.03553	0.939974	0.993804
1213609_1214307 / cds1161	-2.10442	0.228589	NA
1214440_1216326 / cds1162	-2.23888	0.093586	0.993804
1216530_1218572 / cds1163	1.33539	0.632049	0.993804
1218728_1219351 / cds1164	1.50871	0.476063	0.993804
1219380_1220291 / cds1165	1.24526	0.618442	0.993804
1220400_1222016 / cds1166	-2.21228	0.0840001	0.993804
1222107_1223066 / cds1167	1.04449	0.922988	0.993804
1223063_1223539 / cds1168	-1.37037	0.518601	NA
1223532_1224023 / cds1169	-1.29999	0.632722	NA
1224020_1224502 / cds1170	1.04448	0.942794	NA
1224499_1225086 / cds1171	-1.41884	0.548315	NA
1225068_1226459 / cds1172	-1.03927	0.936873	NA
1226682_1227422 / cds1173	-1.08295	0.864128	0.993804
1227494_1228978 / cds1174	1.33391	0.636013	0.993804
1229143_1229748 / cds1175	-1.18573	0.707954	0.993804
1229840_1231243 / cds1176	-1.32707	0.543098	0.993804
1231397_1232032 / cds1177	-1.38505	0.485165	NA
1232054_1233217 / cds1178	1.28959	0.612755	0.993804
1233537_1234037 / cds1179	-1.11846	0.802102	0.993804
1234235_1234876 / cds1180	-1.2281	0.672476	NA
1235025_1235360 / cds1181	1.16635	0.751402	NA
1235365_1235844 / cds1182	-1.11969	0.802716	0.993804
1236121_1236978 / cds1183	1.80929	0.236568	0.993804
1237148_1237852 / cds1184	1.72316	0.223264	0.993804
1237849_1238151 / cds1185	1.91492	0.17502	0.993804
1238211_1239707 / cds1186	1.37978	0.595327	0.993804
1240057_1240500 / cds1187	1.29729	0.604815	0.993804
1240509_1242155 / cds1188	-1.14168	0.777939	0.993804
1242173_1243240 / cds1189	1.50538	0.390605	0.993804
1243336_1243914 / cds1190	-1.49017	0.448185	NA
1243934_1244905 / cds1191	-1.51034	0.405428	NA
1245080_1245328 / cds1192	-1.88823	0.27738	NA
1245341_1245787 / cds1193	-2.06522	0.137031	NA
1246179_1246922 / cds1194	-1.26292	0.621147	NA
1247056_1248270 / cds1195	-1.10905	0.839623	0.993804
1248321_1249364 / cds1196	1.00701	0.988611	0.99712
1249559_1250503 / cds1197	-1.59837	0.312144	NA
1250529_1251266 / cds1198	-1.2381	0.632295	0.993804
1251553_1251789 / cds1199	1.14291	0.811993	0.993804
1251904_1253166 / cds1200	1.13848	0.782411	0.993804
1253379_1254593 / cds1201	1.23398	0.68678	0.993804
1254702_1255589 / cds1202	1.4061	0.467532	0.993804
1255593_1256255 / cds1203	1.52198	0.378776	0.993804
1256262_1257089 / cds1204	-1.17891	0.710717	0.993804
1257089_1258120 / cds1205	1.2139	0.704362	0.993804
1258128_1259072 / cds1206	1.13985	0.825174	0.993804
1259282_1261687 / cds1207	1.216	0.742018	0.993804
1261688_1262773 / cds1208	1.31797	0.601296	0.993804
1262770_1263996 / cds1209	1.21015	0.701937	0.993804
1264050_1264832 / cds1210	-1.67521	0.319891	NA
1265036_1266532 / cds1211	1.52384	0.422511	0.993804
1266666_1267115 / cds1212	1.61041	0.417353	0.993804
1267144_1267689 / cds1213	1.32438	0.562173	0.993804
1267765_1268688 / cds1214	-1.2324	0.641191	0.993804
1268916_1269491 / cds1215	-2.23155	0.122217	NA
1269491_1271260 / cds1216	-1.70935	0.266342	0.993804
1271353_1271595 / cds1217	1.18846	0.705493	0.993804
1271875_1272984 / cds1218	1.08132	0.884491	0.993804
1273126_1275186 / cds1219	-1.56274	0.351034	0.993804
1275303_1276196 / cds1220	-1.14846	0.764749	0.993804
1276301_1278190 / cds1221	-1.61998	0.290987	0.993804
1278255_1278884 / cds1222	1.83301	0.179049	0.993804
1278897_1279406 / cds1223	-1.02892	0.953293	NA
1279597_1280019 / cds1224	-1.05618	0.909634	NA
1280374_1280895 / cds1225	1.38099	0.592876	0.993804
1280892_1281440 / cds1226	1.49808	0.506149	0.993804
1281508_1282404 / cds1227	1.4995	0.458388	0.993804
1282408_1282875 / cds1228	1.56136	0.438268	0.993804
1283002_1283259 / cds1229	1.76336	0.315419	0.993804
1283256_1283843 / cds1230	1.83185	0.270082	0.993804
1284055_1286097 / cds1231	1.40426	0.559562	0.993804
1286094_1286861 / cds1232	1.5052	0.480815	0.993804
1287224_1287856 / cds1233	-1.02749	0.964479	0.994919
1287961_1288554 / cds1234	1.05922	0.903189	NA
1288588_1289439 / cds1235	-1.27987	0.610684	NA
1289488_1291644 / cds1236	1.06509	0.904363	0.993804
1291641_1292234 / cds1237	1.13065	0.781888	0.993804
1292366_1293535 / cds1238	1.02952	0.94843	0.993804
1293591_1294262 / cds1239	1.29948	0.573124	0.993804
1294259_1295332 / cds1240	1.588	0.346546	0.993804
1295555_1296685 / cds1241	1.29679	0.559769	0.993804
1296688_1297401 / cds1242	1.62602	0.284744	0.993804
1297477_1299678 / cds1243	1.00054	0.999198	0.999697
1299690_1301210 / cds1244	1.04997	0.912333	0.993804
1301359_1302720 / cds1245	-3.89215	0.00610277	0.822243
1302881_1303933 / cds1246	1.43465	0.528692	0.993804
1304125_1305270 / cds1247	1.24609	0.658583	0.993804
1305441_1306832 / cds1248	-1.37391	0.477719	0.993804
1307958_1308152 / cds1249	-1.01593	0.979621	NA
1308147_1309937 / cds1250	-1.40166	0.464526	0.993804
1310014_1311183 / cds1251	-2.15522	0.127121	NA
1311250_1311912 / cds1252	1.75285	0.307289	0.993804
1311973_1313160 / cds1253	1.11403	0.84721	0.993804
1313392_1315650 / cds1254	1.15296	0.78613	0.993804
1315761_1316150 / cds1255	1.51736	0.4549	0.993804
1316147_1316368 / cds1256	1.45139	0.507348	0.993804
1316419_1317315 / cds1257	1.23654	0.6892	0.993804
1317316_1318095 / cds1258	1.33044	0.626239	0.993804
1318278_1318736 / cds1259	1.39027	0.560731	0.993804
1318812_1319825 / cds1260	1.11863	0.828846	0.993804
1319969_1320409 / cds1261	-1.08079	0.870702	NA
1320540_1321058 / cds1262	-1.10508	0.835723	0.993804
1321291_1322148 / cds1263	-1.20888	0.697017	0.993804
1322796_1324109 / cds1264	1.20669	0.742131	0.993804
1324286_1325584 / cds1265	1.37475	0.576532	0.993804
1325594_1326070 / cds1266	1.68294	0.280243	0.993804
1326067_1327182 / cds1267	1.38701	0.497238	0.993804
1327182_1327802 / cds1268	1.39708	0.558707	0.993804
1327850_1328332 / cds1269	1.22664	0.659751	0.993804
1328354_1328872 / cds1270	1.13671	0.777797	0.993804
1328910_1329419 / cds1271	-1.0996	0.830341	0.993804
1329617_1330072 / cds1272	1.34931	0.546329	0.993804
1330076_1330558 / cds1273	1.48764	0.418713	NA
1330640_1332946 / cds1274	1.17377	0.76594	0.993804
1333019_1333528 / cds1275	1.03502	0.949165	0.993804
1333809_1334366 / cds1276	1.03778	0.940929	0.993804
1334376_1334933 / cds1277	1.16095	0.788401	0.993804
1335036_1336082 / cds1278	1.10924	0.845252	0.993804
1336042_1337073 / cds1279	1.29754	0.638938	0.993804
1337145_1337519 / cds1280	1.13998	0.807359	0.993804
1337755_1338294 / cds1281	1.24782	0.706579	0.993804
1338632_1339738 / cds1282	1.38924	0.52822	0.993804
1339987_1340313 / cds1283	1.28878	0.657963	0.993804
1340393_1340650 / cds1284	1.23409	0.722483	0.993804
1340825_1341232 / cds1285	1.37606	0.598515	0.993804
1341432_1342127 / cds1286	1.10123	0.834359	0.993804
1342220_1342615 / cds1287	-1.5582	0.469757	NA
1342852_1343064 / cds1288	-1.06021	0.911893	NA
1343287_1344309 / cds1289	1.55253	0.436028	0.993804
1344430_1344720 / cds1290	1.66749	0.395314	0.993804
1344785_1346017 / cds1291	-1.10507	0.832479	NA
1346014_1347276 / cds1292	-1.75606	0.25137	NA
1347273_1348829 / cds1293	1.12263	0.815768	0.993804
1348906_1350051 / cds1294	-1.29761	0.579085	NA
1350064_1350639 / cds1295	-1.73146	0.319961	NA
1350832_1353087 / cds1296	1.09696	0.851211	0.993804
1353088_1354341 / cds1297	-1.27448	0.592337	0.993804
1354477_1354686 / cds1298	1.44313	0.501803	NA
1354799_1355902 / cds1299	-1.17215	0.72219	0.993804
1355926_1357236 / cds1300	1.12756	0.825122	0.993804
1357654_1358586 / cds1301	-1.04169	0.927878	0.993804
1358723_1359676 / cds1302	-1.17481	0.732035	NA
1359657_1360034 / cds1303	-2.57705	0.086164	NA
1360101_1360253 / cds1304	-1.49205	0.517021	NA
1360522_1360956 / cds1305	-1.22931	0.609293	NA
1361128_1361598 / cds1306	1.09234	0.855348	0.993804
1361601_1362065 / cds1307	-1.15562	0.786766	0.993804
1362303_1363139 / cds1308	-1.07261	0.889384	NA
1363166_1363279 / cds1309	-1.30019	0.658126	NA
1364002_1364328 / cds1310	-1.18192	0.713963	0.993804
1364438_1364866 / cds1311	1.40441	0.563237	0.993804
1365035_1366318 / cds1312	1.24706	0.666985	0.993804
1366464_1366808 / cds1313	1.40826	0.47	NA
1367073_1368098 / cds1314	1.03473	0.947068	0.993804
1368193_1369146 / cds1315	-1.12016	0.803697	0.993804
1369157_1370008 / cds1316	1.03809	0.933819	0.993804
1370005_1370871 / cds1317	1.31727	0.585078	0.993804
1371013_1372266 / cds1318	-1.755	0.315546	NA
1372669_1373301 / cds1319	1.40266	0.583245	0.993804
1373599_1374876 / cds1320	1.52549	0.493253	0.993804
1375296_1377716 / cds1321	1.33911	0.635247	0.993804
1377918_1378193 / cds1322	1.0088	0.986053	0.99712
1378350_1379093 / cds1323	-2.97355	0.0436482	NA
1379118_1379507 / cds1324	-1.79408	0.329216	NA
1379694_1380041 / cds1325	1.23807	0.648493	0.993804
1380147_1380884 / cds1326	1.36098	0.490743	0.993804
1380962_1381948 / cds1327	1.01452	0.977532	0.996904
1382171_1383406 / cds1328	-2.88924	0.0466745	NA
1383406_1386861 / cds1329	-3.28657	0.024319	0.993804
1387008_1387370 / cds1330	-1.38082	0.495144	NA
1387391_1387768 / cds1331	-1.02358	0.947634	NA
1387847_1390033 / cds1332	-1.02458	0.961989	0.994919
1390077_1391183 / cds1333	1.03518	0.94062	0.993804
1391200_1392465 / cds1334	1.20041	0.726051	0.993804
1392496_1393149 / cds1335	-1.04764	0.921291	0.993804
1393163_1394443 / cds1336	-1.00237	0.996277	0.999235
1394445_1395509 / cds1337	-1.03553	0.939971	0.993804
1395650_1396486 / cds1338	-1.05987	0.902178	0.993804
1397112_1398290 / cds1339	-1.14796	0.770237	0.993804
1398616_1406076 / cds1340	1.04592	0.939244	0.993804
1406073_1407485 / cds1341	1.18312	0.702408	0.993804
1407505_1408359 / cds1342	-1.37836	0.498206	0.993804
1408491_1410068 / cds1343	-1.3737	0.493608	0.993804
1410065_1411360 / cds1344	-2.23448	0.110616	NA
1412639_1413013 / cds1345	1.17747	0.780109	0.993804
1413004_1413585 / cds1346	1.28502	0.662659	0.993804
1413604_1414206 / cds1347	1.42689	0.52873	0.993804
1414273_1415463 / cds1348	1.26119	0.677724	0.993804
1415463_1415780 / cds1349	1.35095	0.548719	0.993804
1415796_1416917 / cds1350	1.38247	0.568281	0.993804
1416928_1418232 / cds1351	1.4361	0.526433	0.993804
1418242_1419000 / cds1352	1.48511	0.45542	0.993804
1419239_1421320 / cds1353	1.3661	0.56901	0.993804
1421333_1422376 / cds1354	1.1662	0.774892	0.993804
1422417_1422908 / cds1355	1.16433	0.731258	0.993804
1423058_1423672 / cds1356	1.21963	0.70583	0.993804
1423704_1424012 / cds1357	1.36903	0.519555	0.993804
1424020_1426014 / cds1358	1.37385	0.561953	0.993804
1426014_1427525 / cds1359	1.25159	0.682222	0.993804
1427544_1428986 / cds1360	1.14793	0.795038	0.993804
1428998_1429750 / cds1361	-1.25885	0.607425	0.993804
1429765_1431438 / cds1362	1.03494	0.94282	0.993804
1431469_1431873 / cds1363	-1.11377	0.838916	NA
1431941_1432447 / cds1364	-1.18664	0.742213	NA
1432525_1432887 / cds1365	1.04528	0.931159	NA
1433071_1433346 / cds1366	1.00235	0.996528	0.999259
1433984_1435306 / cds1367	1.19019	0.77114	0.993804
1435333_1436643 / cds1368	1.19672	0.751266	0.993804
1436658_1437341 / cds1369	1.33896	0.525394	0.993804
1437347_1437814 / cds1370	-1.11837	0.835533	NA
1437891_1438487 / cds1371	-1.21646	0.699768	NA
1438843_1442337 / cds1372	1.3595	0.607352	0.993804
1442400_1443659 / cds1373	1.05332	0.908521	0.993804
1443836_1444105 / cds1374	1.01159	0.97942	NA
1444102_1444962 / cds1375	1.00293	0.993447	NA
1445087_1446130 / cds1376	1.24164	0.654915	0.993804
1446321_1447610 / cds1377	1.11262	0.81176	0.993804
1447694_1448272 / cds1378	1.21002	0.705032	0.993804
1448290_1448937 / cds1379	1.57686	0.419432	0.993804
1448940_1449248 / cds1380	1.40386	0.526225	0.993804
1449257_1449751 / cds1381	1.1782	0.767263	0.993804
1449768_1451141 / cds1382	1.33138	0.593294	0.993804
1451555_1451791 / cds1383	1.07442	0.873511	0.993804
1451788_1451916 / cds1384	-1.50831	0.506623	NA
1451958_1452125 / cds1385	-1.12336	0.837771	0.993804
1452222_1453406 / cds1386	-1.01739	0.968894	0.994919
1453713_1454168 / cds1387	1.45768	0.416922	0.993804
1454201_1456483 / cds1388	-1.10444	0.844952	0.993804
1456576_1459251 / cds1389	-1.05609	0.918251	0.993804
1459519_1460667 / cds1390	1.07018	0.88574	0.993804
1460667_1461284 / cds1391	1.01958	0.969315	0.994919
1461319_1462608 / cds1392	-2.3883	0.0805658	NA
1462605_1463561 / cds1393	-1.32985	0.566907	NA
1463728_1465404 / cds1394	-1.05648	0.911164	0.993804
1465490_1465735 / cds1395	1.30058	0.592179	0.993804
1465728_1466075 / cds1396	1.19714	0.712934	NA
1466179_1466835 / cds1397	-1.60479	0.412118	NA
1466990_1467139 / cds1398	1.35301	0.532077	0.993804
1467405_1468076 / cds1399	1.34646	0.509983	0.993804
1468105_1468815 / cds1400	-1.11399	0.807956	0.993804
1468903_1469190 / cds1401	1.33738	0.552475	0.993804
1469248_1470729 / cds1402	1.03505	0.947863	0.993804
1470945_1472945 / cds1403	1.09019	0.88045	0.993804
1473024_1473281 / cds1404	-1.49401	0.473174	NA
1473580_1474089 / cds1405	1.38597	0.483437	0.993804
1474177_1475682 / cds1406	1.19834	0.74568	0.993804
1475686_1476189 / cds1407	1.2661	0.616486	NA
1476210_1476677 / cds1408	-1.00301	0.995358	NA
1476784_1477182 / cds1409	1.27244	0.66305	0.993804
1477285_1477725 / cds1410	1.26213	0.642854	0.993804
1477798_1478427 / cds1411	-1.01751	0.977594	NA
1478751_1479380 / cds1412	-1.16884	0.741722	NA
1479384_1480736 / cds1413	1.08596	0.879566	0.993804
1480746_1481216 / cds1414	1.12902	0.802451	0.993804
1481241_1481678 / cds1415	1.27504	0.648252	0.993804
1481801_1482568 / cds1416	1.18946	0.727792	0.993804
1482775_1483938 / cds1417	-1.00225	0.996194	NA
1484122_1487013 / cds1418	1.31899	0.648878	0.993804
1487692_1488906 / cds1419	1.3952	0.516647	0.993804
1489045_1489158 / cds1420	1.09393	0.855924	0.993804
1489165_1491627 / cds1421	1.24727	0.706234	0.993804
1491856_1492884 / cds1422	1.29228	0.56898	0.993804
1492991_1493764 / cds1423	-1.158	0.744069	0.993804
1494132_1494401 / cds1424	1.47792	0.493734	0.993804
1494541_1495230 / cds1425	-1.26569	0.599061	0.993804
1495271_1496179 / cds1426	1.42897	0.43246	0.993804
1496773_1497201 / cds1427	1.2074	0.737575	0.993804
1497604_1498779 / cds1428	1.17884	0.788196	0.993804
1498964_1499359 / cds1429	-1.36746	0.610948	NA
1499373_1499903 / cds1430	1.53911	0.327756	0.993804
1500026_1500952 / cds1431	1.28321	0.650682	0.993804
1501283_1501969 / cds1432	1.14114	0.788711	0.993804
1501975_1502850 / cds1433	-1.33259	0.520885	0.993804
1503333_1503533 / cds1434	1.09548	0.856143	0.993804
1503552_1504082 / cds1435	1.1038	0.85465	0.993804
1504296_1504727 / cds1436	1.34399	0.594002	0.993804
1504732_1505430 / cds1437	1.5538	0.415725	0.993804
1505762_1506280 / cds1438	1.24842	0.696493	0.993804
1506339_1506722 / cds1439	1.36044	0.561921	0.993804
1506984_1511126 / cds1440	1.13563	0.834746	0.993804
1511301_1515509 / cds1441	1.12398	0.847827	0.993804
1515625_1515918 / cds1442	1.62755	0.400493	NA
1516428_1516799 / cds1443	-1.61016	0.304855	NA
1516881_1517351 / cds1444	-2.03913	0.135321	NA
1517382_1519481 / cds1445	-2.33788	0.120033	0.993804
1519548_1520723 / cds1446	-2.01157	0.153116	0.993804
1521033_1521341 / cds1447	1.05683	0.902955	0.993804
1521381_1522022 / cds1448	-1.52182	0.370101	0.993804
1522036_1522656 / cds1449	-1.08698	0.853847	0.993804
1522653_1522946 / cds1450	-1.3182	0.531782	0.993804
1522958_1523794 / cds1451	-1.28096	0.632118	0.993804
1523810_1524088 / cds1452	-1.13664	0.783969	0.993804
1524091_1524480 / cds1453	-1.15571	0.753527	0.993804
1524480_1525205 / cds1454	-1.00348	0.994388	0.998253
1525242_1525655 / cds1455	1.02486	0.958225	0.994919
1525667_1525867 / cds1456	-1.11696	0.828781	0.993804
1525880_1526119 / cds1457	-1.03395	0.949177	0.993804
1526345_1526713 / cds1458	1.06728	0.902548	0.993804
1526725_1527033 / cds1459	-1.14053	0.781987	0.993804
1527026_1527583 / cds1460	-1.36428	0.542402	0.993804
1527617_1527922 / cds1461	-1.3492	0.517857	0.993804
1527935_1528333 / cds1462	-1.32857	0.539094	0.993804
1528377_1528910 / cds1463	-1.26826	0.635428	0.993804
1528923_1529285 / cds1464	-1.03451	0.940735	0.993804
1529417_1529986 / cds1465	-1.39328	0.454057	0.993804
1530000_1530212 / cds1466	-1.72793	0.230993	0.993804
1530230_1530706 / cds1467	-1.24178	0.62607	0.993804
1530933_1532273 / cds1468	-1.04591	0.936149	0.993804
1532270_1532929 / cds1469	1.14512	0.807803	0.993804
1533138_1533506 / cds1470	1.2795	0.662693	0.993804
1533638_1534027 / cds1471	1.08078	0.873095	0.993804
1534131_1535141 / cds1472	-1.01251	0.981608	0.99712
1535190_1535612 / cds1473	1.00521	0.990972	0.997715
1535783_1536193 / cds1474	-1.07701	0.894276	NA
1536383_1536853 / cds1475	1.17923	0.735434	NA
1536850_1538922 / cds1476	-1.27601	0.622601	0.993804
1538927_1539136 / cds1477	-1.54567	0.460148	NA
1539133_1540023 / cds1478	1.14546	0.782961	NA
1540052_1540705 / cds1479	1.82759	0.193367	NA
1540705_1541655 / cds1480	1.14388	0.774814	0.993804
1541995_1543833 / cds1481	1.19133	0.772792	0.993804
1544045_1544392 / cds1482	-1.02213	0.96818	NA
1544567_1545970 / cds1483	1.38033	0.583894	0.993804
1545967_1547283 / cds1484	1.09338	0.86702	0.993804
1547316_1547624 / cds1485	1.08266	0.875142	NA
1547719_1547988 / cds1486	1.93073	0.192024	NA
1548359_1549300 / cds1487	1.22173	0.742946	0.993804
1549722_1550738 / cds1488	-1.32328	0.592022	NA
1551052_1552500 / cds1489	1.02117	0.96914	0.994919
1552478_1553296 / cds1490	1.21116	0.674402	0.993804
1553296_1554234 / cds1491	-1.02978	0.950528	0.993804
1554228_1555241 / cds1492	1.45441	0.43827	0.993804
1555260_1556882 / cds1493	-1.08008	0.866259	0.993804
1557185_1558312 / cds1494	-1.4605	0.39862	0.993804
1558403_1559326 / cds1495	-1.07943	0.864327	0.993804
1559775_1560431 / cds1496	1.02488	0.963121	0.994919
1560803_1564600 / cds1497	1.3003	0.666312	0.993804
1565376_1565873 / cds1498	1.17972	0.730933	0.993804
1566189_1567034 / cds1499	1.29904	0.652337	0.993804
1567149_1567946 / cds1500	-1.15982	0.741088	0.993804
1568163_1568762 / cds1501	1.501	0.432672	0.993804
1569016_1569357 / cds1502	-1.06304	0.896452	NA
1569714_1570964 / cds1503	-1.33383	0.52406	0.993804
1571002_1571340 / cds1504	1.17119	0.73196	0.993804
1571454_1572230 / cds1505	-3.95404	0.0215086	NA
1572336_1572917 / cds1506	-1.86605	0.251261	NA
1572970_1573584 / cds1507	-1.84739	0.214925	NA
1573720_1574688 / cds1508	1.48097	0.516904	0.993804
1574735_1576723 / cds1509	1.31315	0.631589	0.993804
1576861_1577220 / cds1510	-1.43471	0.524019	NA
1577380_1578183 / cds1511	1.44918	0.51125	0.993804
1578190_1578651 / cds1512	-1.11413	0.82807	NA
1578804_1579922 / cds1513	1.37519	0.602027	0.993804
1579940_1580506 / cds1514	1.53541	0.436328	0.993804
1580530_1581087 / cds1515	1.38446	0.561566	0.993804
1581099_1581956 / cds1516	1.42523	0.535163	0.993804
1582018_1582755 / cds1517	1.46355	0.519147	0.993804
1582760_1583800 / cds1518	1.35155	0.619874	0.993804
1583789_1584031 / cds1519	1.06762	0.902383	NA
1584096_1584926 / cds1520	1.2913	0.636877	0.993804
1584930_1586387 / cds1521	-1.41069	0.470021	0.993804
1586639_1587751 / cds1522	-1.19521	0.701772	0.993804
1587939_1588853 / cds1523	-3.76182	0.0184309	NA
1588861_1589745 / cds1524	-4.35479	0.00917327	NA
1589845_1591197 / cds1525	-2.06262	0.15303	NA
1591521_1592078 / cds1526	-1.22578	0.663304	NA
1592084_1592395 / cds1527	1.31956	0.545286	0.993804
1592883_1593287 / cds1528	-1.40819	0.470474	NA
1593631_1593786 / cds1529	1.52317	0.403112	0.993804
1593974_1594132 / cds1530	1.29484	0.621547	0.993804
1594504_1595610 / cds1531	1.275	0.662541	0.993804
1597107_1597547 / cds1532	1.02356	0.960425	0.994919
1597991_1598641 / cds1533	1.42799	0.477384	0.993804
1598894_1599748 / cds1534	1.28063	0.684177	0.993804
1599871_1602714 / cds1535	1.35736	0.613755	0.993804
1603217_1604476 / cds1536	1.24616	0.712651	0.993804
1605193_1605960 / cds1537	1.30001	0.641727	0.993804
1606024_1606815 / cds1538	1.66785	0.382572	0.993804
1606945_1607277 / cds1539	1.11883	0.853771	0.993804
1607586_1608803 / cds1540	1.2881	0.616029	0.993804
1608847_1610619 / cds1541	-1.07462	0.891854	0.993804
1610681_1613428 / cds1542	1.2183	0.745227	0.993804
1613451_1614566 / cds1543	1.44482	0.536305	0.993804
1614599_1615438 / cds1544	1.66435	0.375117	0.993804
1615508_1616167 / cds1545	1.80921	0.252895	0.993804
1616415_1616621 / cds1546	1.1973	0.765738	0.993804
1616676_1617395 / cds1547	1.3435	0.625359	0.993804
1617392_1618219 / cds1548	1.20971	0.729177	0.993804
1618319_1619602 / cds1549	1.19201	0.734795	0.993804
1619618_1620382 / cds1550	1.06355	0.905155	0.993804
1620399_1621040 / cds1551	-1.07433	0.871262	0.993804
1621262_1622896 / cds1552	1.13817	0.829672	0.993804
1622979_1623893 / cds1553	1.15995	0.746128	0.993804
1624059_1624406 / cds1554	1.35691	0.57807	0.993804
1624566_1627109 / cds1555	1.25154	0.682979	0.993804
1627114_1627500 / cds1556	1.24333	0.679478	NA
1627516_1628376 / cds1557	-1.12377	0.818639	NA
1628453_1628914 / cds1558	1.21517	0.725671	0.993804
1629039_1630475 / cds1559	1.03655	0.93828	0.993804
1630588_1630731 / cds1560	1.0711	0.901043	0.993804
1631037_1631183 / cds1561	1.66935	0.345402	0.993804
1631395_1631511 / cds1562	-1.13627	0.836358	NA
1631634_1631747 / cds1563	-2.02707	0.214837	NA
1632031_1633170 / cds1564	1.22045	0.703248	0.993804
1633167_1633781 / cds1565	1.60506	0.328776	0.993804
1634291_1635778 / cds1566	1.03197	0.953821	0.993804
1636017_1636688 / cds1567	1.23326	0.637006	0.993804
1636731_1638134 / cds1568	1.10964	0.826619	0.993804
1638244_1638996 / cds1569	-1.01485	0.973841	0.995688
1639103_1639960 / cds1570	1.16887	0.728647	0.993804
1639964_1640800 / cds1571	1.22268	0.700574	0.993804
1640803_1641549 / cds1572	1.18368	0.725375	0.993804
1641564_1643405 / cds1573	1.14596	0.797126	0.993804
1643566_1644018 / cds1574	1.30361	0.59088	0.993804
1644242_1645462 / cds1575	1.32229	0.630942	0.993804
1645520_1646839 / cds1576	1.03712	0.94148	0.993804
1646897_1648699 / cds1577	-1.17254	0.732082	0.993804
1649383_1650174 / cds1578	-1.36806	0.480085	0.993804
1650379_1650819 / cds1579	1.42919	0.533544	0.993804
1651017_1651595 / cds1580	1.36291	0.614269	0.993804
1651752_1652924 / cds1581	1.17743	0.765445	0.993804
1652960_1653442 / cds1582	1.05182	0.920299	0.993804
1653592_1653801 / cds1583	-1.54753	0.348924	0.993804
1653882_1654979 / cds1584	-1.2838	0.615162	0.993804
1655152_1655361 / cds1585	-1.52338	0.480904	NA
1655358_1656494 / cds1586	-1.74751	0.211057	0.993804
1657388_1657786 / cds1587	1.34023	0.58397	0.993804
1657743_1659716 / cds1588	1.004	0.993577	0.998123
1659735_1661054 / cds1589	1.28406	0.634418	0.993804
1661051_1661674 / cds1590	-2.30421	0.174485	NA
1661753_1663003 / cds1591	1.36647	0.504473	0.993804
1663231_1663893 / cds1592	1.36621	0.549451	0.993804
1664122_1664526 / cds1593	-1.58015	0.448085	NA
1664708_1665067 / cds1594	-1.24155	0.598736	NA
1665067_1665558 / cds1595	-1.46015	0.514507	NA
1665558_1665977 / cds1596	-1.80427	0.33443	NA
1666021_1666452 / cds1597	-1.55455	0.453502	NA
1666476_1666856 / cds1598	-1.29853	0.672505	NA
1667224_1670529 / cds1599	-1.70184	0.272444	0.993804
1670533_1671285 / cds1600	-3.62784	0.0372577	NA
1671352_1671951 / cds1601	-1.95002	0.27741	NA
1672127_1672366 / cds1602	-1.1542	0.758036	NA
1672336_1674549 / cds1603	-1.56887	0.374208	0.993804
1674586_1676721 / cds1604	-1.54377	0.38534	0.993804
1676803_1678530 / cds1605	-1.04505	0.933475	0.993804
1678606_1678812 / cds1606	-1.07794	0.899162	NA
1678802_1679389 / cds1607	-2.16491	0.193204	NA
1679678_1679971 / cds1608	-1.30904	0.61206	NA
1679968_1680315 / cds1609	-2.57689	0.115964	NA
1680687_1682192 / cds1610	1.20181	0.73398	0.993804
1682303_1682482 / cds1611	1.2876	0.648706	0.993804
1682887_1683189 / cds1612	-1.61734	0.410671	NA
1683217_1683768 / cds1613	1.36494	0.530735	NA
1683910_1684440 / cds1614	-1.37958	0.535282	NA
1684507_1684902 / cds1615	1.32039	0.55778	NA
1685150_1685311 / cds1616	1.57209	0.318535	0.993804
1685461_1685931 / cds1617	-1.04324	0.929778	NA
1685928_1686224 / cds1618	-1.21756	0.720026	NA
1686221_1686772 / cds1619	1.16292	0.752919	NA
1686933_1687259 / cds1620	-1.32806	0.636855	NA
1687788_1688159 / cds1621	1.21983	0.716734	NA
1688111_1688350 / cds1622	1.04488	0.942837	NA
1689135_1689353 / cds1623	1.27995	0.667837	0.993804
1689370_1689615 / cds1624	1.31317	0.64668	0.993804
1689687_1689800 / cds1625	-1.12186	0.850964	NA
1689831_1690679 / cds1626	1.15435	0.763722	0.993804
1690713_1691153 / cds1627	1.27336	0.626886	0.993804
1691179_1691454 / cds1628	1.26118	0.683716	0.993804
1691875_1692849 / cds1629	-1.17532	0.75452	0.993804
1693141_1693683 / cds1630	1.10341	0.842865	0.993804
1694081_1694386 / cds1631	1.12364	0.829757	0.993804
1694608_1694769 / cds1632	-1.00796	0.987907	NA
1695012_1695785 / cds1633	1.12872	0.822133	0.993804
1695804_1696958 / cds1634	-1.0417	0.938582	0.993804
1696960_1698153 / cds1635	1.20149	0.733763	0.993804
1698254_1699279 / cds1636	1.11361	0.86058	0.993804
1699652_1700839 / cds1637	1.27028	0.642976	0.993804
1700840_1702003 / cds1638	1.09115	0.853966	0.993804
1702033_1702278 / cds1639	-1.04769	0.923251	0.993804
1702501_1703265 / cds1640	1.2144	0.688712	0.993804
1703274_1704074 / cds1641	1.41444	0.54355	0.993804
1704151_1705014 / cds1642	1.37222	0.604244	0.993804
1705242_1705445 / cds1643	1.42205	0.485714	0.993804
1705799_1706164 / cds1644	1.19652	0.769687	0.993804
1706444_1706806 / cds1645	1.16032	0.809036	0.993804
1706817_1709351 / cds1646	1.35114	0.625284	0.993804
1709461_1709889 / cds1647	1.20249	0.735546	0.993804
1709931_1711118 / cds1648	1.42432	0.53009	0.993804
1711241_1711960 / cds1649	1.25219	0.68478	0.993804
1711960_1712427 / cds1650	1.06634	0.895249	0.993804
1712563_1713390 / cds1651	1.19004	0.741516	0.993804
1713596_1714363 / cds1652	-1.67447	0.260828	0.993804
1714636_1715562 / cds1653	-1.37541	0.478794	0.993804
1715800_1716519 / cds1654	1.17822	0.726554	0.993804
1716576_1717136 / cds1655	1.14208	0.784827	0.993804
1717240_1717986 / cds1656	1.18048	0.721451	0.993804
1717986_1718819 / cds1657	1.11509	0.80654	0.993804
1718946_1720619 / cds1658	1.36326	0.594773	0.993804
1720817_1723150 / cds1659	1.078	0.901858	0.993804
1723202_1724269 / cds1660	-1.23587	0.660581	0.993804
1724253_1724735 / cds1661	-1.26794	0.612114	0.993804
1724732_1725547 / cds1662	-1.06926	0.886102	0.993804
1725550_1726431 / cds1663	-1.57424	0.332917	NA
1726443_1727609 / cds1664	-2.26202	0.138582	NA
1727739_1728173 / cds1665	-1.13046	0.842226	NA
1728260_1729549 / cds1666	1.35149	0.623007	0.993804
1729841_1732309 / cds1667	1.24974	0.6641	0.993804
1732290_1733012 / cds1668	1.35702	0.609491	0.993804
1733431_1734318 / cds1669	1.19209	0.749288	0.993804
1734315_1735154 / cds1670	-1.02414	0.965195	0.994919
1735303_1736577 / cds1671	1.22844	0.732003	0.993804
1736797_1737108 / cds1672	1.3791	0.57265	0.993804
1737265_1738308 / cds1673	1.2213	0.739015	0.993804
1738325_1739707 / cds1674	1.19129	0.77331	0.993804
1739723_1741078 / cds1675	1.20181	0.758521	0.993804
1741217_1741858 / cds1676	1.49558	0.469594	0.993804
1741911_1743356 / cds1677	1.25866	0.683213	0.993804
1743412_1743666 / cds1678	1.24295	0.699438	0.993804
1743696_1743944 / cds1679	1.26214	0.670657	0.993804
1743981_1744952 / cds1680	1.42638	0.540851	0.993804
1744998_1745372 / cds1681	1.32233	0.586115	0.993804
1745519_1746112 / cds1682	-1.08044	0.874863	NA
1746122_1746568 / cds1683	1.33211	0.57053	0.993804
1746581_1747075 / cds1684	1.60323	0.35054	NA
1747075_1748370 / cds1685	1.11614	0.802951	0.993804
1748520_1749545 / cds1686	1.0806	0.875827	0.993804
1749542_1750699 / cds1687	-1.29618	0.561855	0.993804
1750696_1752147 / cds1688	-1.03719	0.939052	0.993804
1752431_1754704 / cds1689	1.00862	0.986396	0.99712
1754694_1756058 / cds1690	1.1363	0.802955	0.993804
1756108_1756971 / cds1691	1.04309	0.927478	0.993804
1757079_1757321 / cds1692	1.49242	0.432424	0.993804
1757400_1758734 / cds1693	1.33015	0.575173	0.993804
1758741_1759592 / cds1694	1.58817	0.349334	0.993804
1759612_1760199 / cds1695	1.30828	0.607277	0.993804
1760495_1761931 / cds1696	-1.87032	0.186945	NA
1761935_1762249 / cds1697	1.52309	0.434345	NA
1762267_1763946 / cds1698	1.34794	0.540967	0.993804
1763958_1764470 / cds1699	-1.13039	0.821185	NA
1764716_1765528 / cds1700	1.18291	0.756128	0.993804
1765583_1766197 / cds1701	1.00084	0.998788	NA
1766382_1766588 / cds1702	-1.18107	0.719138	0.993804
1766781_1767038 / cds1703	1.3588	0.613299	0.993804
1767958_1768125 / cds1704	1.25728	0.66911	NA
1768173_1768652 / cds1705	1.44129	0.547145	0.993804
1768742_1768861 / cds1706	1.41983	0.523764	0.993804
1769097_1769297 / cds1707	1.07255	0.902237	0.993804
1769486_1769752 / cds1708	1.05025	0.936593	0.993804
1770052_1770804 / cds1709	-2.22882	0.131312	NA
1770869_1771831 / cds1710	1.26398	0.618352	0.993804
1771808_1773010 / cds1711	1.24639	0.709041	0.993804
1773223_1773948 / cds1712	-1.10824	0.816794	0.993804
1774033_1775016 / cds1713	1.21046	0.696715	0.993804
1775059_1776633 / cds1714	-1.18614	0.711612	0.993804
1776623_1777708 / cds1715	-1.23736	0.66527	NA
1777705_1778625 / cds1716	1.16609	0.737816	0.993804
1778679_1779755 / cds1717	1.29833	0.640602	0.993804
1779897_1780859 / cds1718	1.10858	0.818498	0.993804
1780991_1782514 / cds1719	1.41081	0.468596	0.993804
1782511_1783539 / cds1720	-1.00588	0.989478	0.99712
1783536_1784504 / cds1721	-1.29322	0.586403	0.993804
1784533_1785267 / cds1722	1.03267	0.943942	0.993804
1785369_1786730 / cds1723	1.13302	0.794743	0.993804
1786843_1788669 / cds1724	1.00615	0.989425	0.99712
1788845_1789543 / cds1725	1.31125	0.625672	0.993804
1789677_1791269 / cds1726	1.26649	0.64196	0.993804
1791311_1793452 / cds1727	1.07412	0.884339	0.993804
1793580_1793903 / cds1728	-1.17008	0.773097	NA
1793900_1797400 / cds1729	-1.21433	0.690751	0.993804
1797449_1798366 / cds1730	-2.20522	0.128095	NA
1798515_1799000 / cds1731	-1.07403	0.906639	NA
1799102_1799689 / cds1732	-1.0927	0.844061	0.993804
1799770_1800480 / cds1733	1.25248	0.710642	0.993804
1800535_1802346 / cds1734	-1.01225	0.981747	0.99712
1802611_1803270 / cds1735	1.23839	0.704841	0.993804
1803423_1803752 / cds1736	1.13287	0.838525	0.993804
1803961_1805370 / cds1737	1.30248	0.665215	0.993804
1805433_1805771 / cds1738	1.31678	0.628684	0.993804
1806120_1807595 / cds1739	-1.06477	0.902321	0.993804
1807598_1808404 / cds1740	1.55828	0.417461	0.993804
1808437_1811358 / cds1741	1.35743	0.613669	0.993804
1811608_1812183 / cds1742	1.32467	0.615631	0.993804
1812283_1812645 / cds1743	1.23701	0.719639	NA
1812666_1813043 / cds1744	1.14418	0.822821	NA
1813407_1814078 / cds1745	-1.03351	0.944607	NA
1814264_1817059 / cds1746	1.45554	0.538641	0.993804
1817210_1818100 / cds1747	1.35868	0.564074	0.993804
1818309_1818443 / cds1748	1.46476	0.492209	0.993804
1818483_1818641 / cds1749	1.42257	0.556364	0.993804
1818733_1819032 / cds1750	1.87697	0.277668	0.993804
1819160_1819672 / cds1751	-1.24022	0.656047	NA
1819702_1820274 / cds1752	1.12257	0.830682	0.993804
1820309_1820809 / cds1753	1.27552	0.640052	0.993804
1820898_1821983 / cds1754	-1.34923	0.578292	NA
1821990_1823120 / cds1755	-1.07944	0.869499	NA
1823367_1823792 / cds1756	1.53023	0.355543	0.993804
1823926_1824936 / cds1757	1.14971	0.821419	0.993804
1825015_1825437 / cds1758	1.10848	0.852126	0.993804
1825495_1826760 / cds1759	-1.56835	0.320167	0.993804
1826778_1827302 / cds1760	-1.01879	0.970584	NA
1827474_1827965 / cds1761	1.19874	0.711506	0.993804
1827986_1828168 / cds1762	-1.06464	0.915429	NA
1828272_1828577 / cds1763	1.03084	0.959055	NA
1828615_1830516 / cds1764	-1.10789	0.817761	0.993804
1830519_1832408 / cds1765	1.26476	0.60717	0.993804
1832605_1833291 / cds1766	1.19066	0.698229	0.993804
1833334_1834224 / cds1767	1.59784	0.341591	0.993804
1834306_1834554 / cds1768	-1.69281	0.394975	NA
1834570_1834800 / cds1769	-1.79831	0.325806	NA
1834824_1835678 / cds1770	1.28912	0.567609	0.993804
1836136_1836879 / cds1771	-1.65757	0.301691	0.993804
1837062_1837541 / cds1772	-1.00877	0.98442	0.99712
1837711_1838202 / cds1773	1.06142	0.898091	0.993804
1838199_1839026 / cds1774	1.0387	0.931781	0.993804
1839031_1839813 / cds1775	1.15612	0.763095	0.993804
1839822_1841375 / cds1776	1.28773	0.644857	0.993804
1841618_1842424 / cds1777	1.37422	0.482378	0.993804
1842548_1843468 / cds1778	1.0903	0.852736	0.993804
1843486_1844439 / cds1779	1.18563	0.735351	0.993804
1844681_1845712 / cds1780	1.47751	0.472977	0.993804
1845709_1846386 / cds1781	1.55457	0.434039	0.993804
1846540_1847751 / cds1782	1.36483	0.609905	0.993804
1847822_1849003 / cds1783	1.09134	0.868936	0.993804
1849349_1850245 / cds1784	-1.27188	0.603525	0.993804
1850238_1850861 / cds1785	-1.45112	0.443114	0.993804
1851037_1852224 / cds1786	-1.05544	0.928251	NA
1852770_1853366 / cds1787	-1.45576	0.48971	NA
1853448_1853882 / cds1788	-1.08127	0.873261	NA
1854165_1855709 / cds1789	1.05986	0.896275	0.993804
1855702_1856856 / cds1790	-1.28475	0.593246	0.993804
1856918_1857382 / cds1791	-1.63081	0.281864	0.993804
1857627_1857845 / cds1792	-1.00796	0.988344	0.99712
1858040_1859980 / cds1793	1.18241	0.769557	0.993804
1860006_1861028 / cds1794	1.4901	0.425737	0.993804
1861035_1861850 / cds1795	1.42452	0.504409	0.993804
1861852_1862346 / cds1796	1.43227	0.452219	0.993804
1862350_1863576 / cds1797	1.46872	0.435013	0.993804
1863703_1864728 / cds1798	1.56453	0.43941	0.993804
1865033_1866034 / cds1799	-1.24157	0.652227	NA
1866062_1866433 / cds1800	-1.02761	0.960192	NA
1866773_1867090 / cds1801	-1.48657	0.472176	NA
1867146_1868279 / cds1802	-1.5028	0.44008	NA
1868364_1869452 / cds1803	-1.04634	0.918682	0.993804
1869476_1870387 / cds1804	1.41653	0.54561	0.993804
1870449_1871048 / cds1805	1.13785	0.784551	NA
1871068_1872927 / cds1806	-1.23077	0.647037	0.993804
1872940_1873473 / cds1807	1.45765	0.439364	0.993804
1873560_1874609 / cds1808	1.52283	0.471927	0.993804
1874748_1875140 / cds1809	-1.17321	0.7832	NA
1875206_1876258 / cds1810	1.1446	0.810203	0.993804
1876291_1877928 / cds1811	1.10152	0.861928	0.993804
1878063_1878581 / cds1812	1.11807	0.80667	0.993804
1878695_1879465 / cds1813	1.17781	0.756707	0.993804
1879603_1880499 / cds1814	1.18312	0.708279	0.993804
1880706_1882769 / cds1815	1.37876	0.583661	0.993804
1883071_1884183 / cds1816	1.31529	0.622419	0.993804
1884188_1884655 / cds1817	-1.28407	0.599157	0.993804
1884794_1885933 / cds1818	1.26341	0.608326	0.993804
1886061_1886666 / cds1819	1.25185	0.672088	0.993804
1886666_1887253 / cds1820	1.19793	0.698369	0.993804
1887407_1888477 / cds1821	1.01377	0.976966	0.996904
1888554_1889393 / cds1822	1.07419	0.887174	NA
1889537_1891525 / cds1823	1.11315	0.834841	0.993804
1891654_1892181 / cds1824	1.60089	0.38407	0.993804
1892185_1892628 / cds1825	1.54171	0.432098	0.993804
1892757_1893212 / cds1826	1.44766	0.545184	0.993804
1893502_1894113 / cds1827	1.38405	0.590315	0.993804
1894139_1894588 / cds1828	1.28	0.68226	0.993804
1894697_1895656 / cds1829	1.59385	0.386349	0.993804
1895871_1896305 / cds1830	1.31588	0.654379	0.993804
1896471_1897235 / cds1831	-1.6339	0.299329	NA
1897636_1898277 / cds1832	-1.30758	0.615805	NA
1898401_1899030 / cds1833	-1.1029	0.827541	0.993804
1899103_1900065 / cds1834	-1.01618	0.97094	0.995349
1900456_1901061 / cds1835	-1.51269	0.385013	NA
1901409_1902152 / cds1836	1.42394	0.436994	0.993804
1902291_1903775 / cds1837	1.21489	0.721401	0.993804
1903907_1904176 / cds1838	1.1562	0.758894	0.993804
1904173_1904607 / cds1839	1.75121	0.237625	0.993804
1904666_1906075 / cds1840	1.51717	0.453793	0.993804
1906273_1906965 / cds1841	1.32534	0.531602	0.993804
1907027_1908016 / cds1842	-1.27784	0.587065	0.993804
1908029_1908502 / cds1843	1.48049	0.51885	0.993804
1908549_1909037 / cds1844	1.26127	0.680142	0.993804
1909091_1909480 / cds1845	1.20912	0.699632	0.993804
1909867_1910427 / cds1846	1.35023	0.504278	0.993804
1910488_1911030 / cds1847	1.30292	0.665096	0.993804
1911609_1911776 / cds1848	-1.32061	0.561438	0.993804
1911879_1912595 / cds1849	2.05365	0.125786	0.993804
1913211_1913426 / cds1850	-1.38033	0.507561	NA
1913507_1913701 / cds1851	-1.00545	0.991461	NA
1913740_1914213 / cds1852	1.70937	0.338799	0.993804
1914381_1915316 / cds1853	-1.18626	0.711115	0.993804
1915398_1917407 / cds1854	1.1821	0.741627	0.993804
1917570_1918697 / cds1855	1.09838	0.858788	0.993804
1918772_1919212 / cds1856	1.14784	0.758801	0.993804
1919334_1920170 / cds1857	1.34759	0.53113	0.993804
1920305_1920619 / cds1858	-1.6165	0.293336	0.993804
1920630_1921016 / cds1859	-1.67261	0.322249	NA
1921159_1921551 / cds1860	-1.24664	0.678591	NA
1921675_1923207 / cds1861	1.15869	0.762601	0.993804
1923271_1923666 / cds1862	1.44472	0.511453	NA
1923811_1924596 / cds1863	-1.07511	0.893345	NA
1924606_1925259 / cds1864	-1.4936	0.470205	NA
1925256_1926254 / cds1865	1.01104	0.983702	NA
1926440_1926973 / cds1866	-1.46284	0.441257	NA
1926976_1927101 / cds1867	-1.47315	0.514305	NA
1927378_1928514 / cds1868	1.00795	0.98818	0.99712
1928540_1928902 / cds1869	1.42321	0.498748	0.993804
1928902_1931766 / cds1870	1.26581	0.691439	0.993804
1931916_1932176 / cds1871	1.02585	0.966444	NA
1932189_1932959 / cds1872	1.65643	0.361444	0.993804
1933009_1933398 / cds1873	1.40795	0.576957	0.993804
1933530_1933910 / cds1874	1.31453	0.64141	0.993804
1933922_1935163 / cds1875	1.30182	0.656448	0.993804
1935179_1936453 / cds1876	1.32729	0.642382	0.993804
1936476_1937231 / cds1877	1.33919	0.631392	0.993804
1937510_1938979 / cds1878	1.26058	0.706065	0.993804
1939126_1940292 / cds1879	-1.4292	0.432898	0.993804
1940526_1941203 / cds1880	-1.08815	0.852323	0.993804
1941320_1941835 / cds1881	-1.14578	0.774439	0.993804
1942015_1944501 / cds1882	1.07743	0.896054	0.993804
1944786_1946042 / cds1883	-1.19781	0.687391	0.993804
1946217_1946543 / cds1884	-1.75432	0.360106	NA
1946600_1950019 / cds1885	1.02366	0.964989	0.994919
1950149_1950631 / cds1886	-1.15201	0.789142	NA
1950636_1951466 / cds1887	-1.1721	0.731714	NA
1953097_1954614 / cds1888	1.29895	0.626798	0.993804
1954682_1955104 / cds1889	1.03192	0.945727	0.993804
1955108_1955428 / cds1890	1.26543	0.649913	0.993804
1955432_1957066 / cds1891	1.41298	0.525012	0.993804
1957063_1957770 / cds1892	1.48219	0.481204	0.993804
1957770_1958099 / cds1893	1.38267	0.566482	0.993804
1958107_1959354 / cds1894	1.24425	0.667991	0.993804
1959358_1960287 / cds1895	1.19612	0.737084	0.993804
1960307_1960783 / cds1896	1.40738	0.535805	0.993804
1960970_1962049 / cds1897	-1.22899	0.647832	0.993804
1962132_1962818 / cds1898	-1.07705	0.869672	0.993804
1962874_1963326 / cds1899	-1.60655	0.325957	NA
1963461_1964762 / cds1900	-1.06024	0.900185	0.993804
1964743_1965258 / cds1901	1.28034	0.645581	0.993804
1965354_1966154 / cds1902	1.2781	0.688167	0.993804
1966261_1966878 / cds1903	1.07073	0.879002	0.993804
1967145_1967909 / cds1904	1.37658	0.578524	0.993804
1967927_1968169 / cds1905	1.55887	0.418278	0.993804
1968273_1968944 / cds1906	1.54653	0.423484	0.993804
1969054_1969461 / cds1907	1.54666	0.375913	NA
1969527_1970486 / cds1908	1.19823	0.707526	0.993804
1970676_1970873 / cds1909	1.1543	0.7858	0.993804
1971027_1972445 / cds1910	1.44026	0.524745	0.993804
1972670_1973176 / cds1911	1.53042	0.425355	0.993804
1973347_1975578 / cds1912	1.08733	0.872947	0.993804
1975593_1975826 / cds1913	1.31822	0.59917	0.993804
1975812_1977011 / cds1914	1.34579	0.585224	0.993804
1977225_1977527 / cds1915	1.42859	0.543873	0.993804
1977908_1978243 / cds1916	1.39155	0.589526	0.993804
1978383_1979615 / cds1917	1.10969	0.844772	0.993804
1979671_1980924 / cds1918	1.4481	0.488339	0.993804
1980938_1981870 / cds1919	1.3185	0.619135	0.993804
1981984_1982808 / cds1920	1.21726	0.687853	NA
1982825_1983652 / cds1921	-1.01658	0.971937	NA
1983726_1984613 / cds1922	-1.48711	0.41654	NA
1984674_1985603 / cds1923	-1.6301	0.379146	NA
1985675_1986292 / cds1924	1.2511	0.68103	0.993804
1986517_1987311 / cds1925	1.3255	0.644548	0.993804
1987749_1989266 / cds1926	-1.23174	0.64014	0.993804
1989397_1990542 / cds1927	1.1487	0.753098	0.993804
1990616_1991080 / cds1928	-1.31947	0.602061	NA
1991084_1991884 / cds1929	-1.22983	0.700521	NA
1991865_1992707 / cds1930	-1.18386	0.732796	NA
1992820_1993404 / cds1931	1.061	0.898096	0.993804
1993627_1994841 / cds1932	1.16961	0.795377	0.993804
1994961_1995587 / cds1933	1.03846	0.937368	NA
1995634_1996485 / cds1934	1.08777	0.884187	NA
1996623_1999283 / cds1935	-1.06809	0.898967	0.993804
1999458_2000543 / cds1936	1.43891	0.544762	0.993804
2000783_2001727 / cds1937	-2.33946	0.11358	NA
2001774_2002700 / cds1938	1.39473	0.558106	0.993804
2002759_2003778 / cds1939	-2.51857	0.111437	NA
2004005_2006623 / cds1940	1.2157	0.714106	0.993804
2007017_2007940 / cds1941	1.39965	0.578941	0.993804
2008038_2008457 / cds1942	1.25706	0.701588	0.993804
2008709_2009230 / cds1943	-1.04179	0.926543	0.993804
2009347_2010261 / cds1944	1.52289	0.453885	0.993804
2010606_2012081 / cds1945	1.22514	0.707242	0.993804
2012078_2013157 / cds1946	1.57392	0.371133	0.993804
2013262_2013813 / cds1947	1.17021	0.751755	0.993804
2013888_2014388 / cds1948	1.34316	0.519645	0.993804
2014399_2014770 / cds1949	1.78109	0.198824	0.993804
2014832_2015689 / cds1950	1.13428	0.793595	NA
2015745_2016416 / cds1951	1.24939	0.646196	NA
2016857_2017177 / cds1952	-1.01861	0.968827	0.994919
2017326_2017694 / cds1953	1.32808	0.585944	0.993804
2018186_2024881 / cds1954	1.33482	0.6372	0.993804
2025021_2025347 / cds1955	-3.21531	0.0262172	NA
2025487_2027097 / cds1956	1.12731	0.822454	0.993804
2027189_2028220 / cds1957	1.43854	0.487545	0.993804
2028291_2029424 / cds1958	1.37366	0.600212	0.993804
2029436_2030197 / cds1959	1.41072	0.555289	0.993804
2030304_2032769 / cds1960	1.15244	0.798476	0.993804
2032828_2033919 / cds1961	1.22821	0.704184	0.993804
2033923_2034864 / cds1962	1.0939	0.874531	0.993804
2034857_2035762 / cds1963	1.10361	0.857168	0.993804
2035983_2037218 / cds1964	1.3113	0.66	0.993804
2037656_2038699 / cds1965	1.25397	0.621905	0.993804
2038762_2040189 / cds1966	1.29581	0.633156	0.993804
2040474_2040872 / cds1967	1.24325	0.659823	NA
2040879_2041448 / cds1968	1.55963	0.351173	0.993804
2041532_2042902 / cds1969	1.49602	0.479537	0.993804
2042912_2043781 / cds1970	1.17692	0.755926	0.993804
2043788_2044948 / cds1971	1.1161	0.830459	0.993804
2045099_2046316 / cds1972	1.33788	0.512404	0.993804
2046472_2047278 / cds1973	1.06345	0.912555	NA
2047561_2049873 / cds1974	-1.01706	0.972987	0.995688
2050069_2050821 / cds1975	1.48282	0.419497	0.993804
2050860_2052605 / cds1976	1.13472	0.807988	0.993804
2052770_2053594 / cds1977	1.53568	0.475595	0.993804
2053626_2055314 / cds1978	1.50227	0.508311	0.993804
2055397_2055600 / cds1979	-1.40388	0.527849	NA
2055721_2056257 / cds1980	-1.76509	0.212923	0.993804
2056261_2056689 / cds1981	1.76984	0.21763	0.993804
2056844_2058217 / cds1982	1.40816	0.518669	0.993804
2058372_2059757 / cds1983	1.30167	0.643345	0.993804
2059939_2060493 / cds1984	-1.007	0.989908	0.99712
2060507_2061208 / cds1985	-1.16318	0.740285	0.993804
2061404_2062078 / cds1986	1.19317	0.692134	0.993804
2062250_2063425 / cds1987	1.23602	0.67276	0.993804
2063526_2065340 / cds1988	1.29555	0.667158	0.993804
2065806_2067218 / cds1989	1.24152	0.705479	0.993804
2067571_2069178 / cds1990	-1.08264	0.877509	0.993804
2069375_2070442 / cds1991	-1.48997	0.369235	0.993804
2070497_2071105 / cds1992	1.08997	0.868792	0.993804
2071162_2072127 / cds1993	-1.34797	0.565709	0.993804
2072173_2072658 / cds1994	1.18814	0.719842	NA
2072652_2073851 / cds1995	1.03059	0.949601	0.993804
2073883_2074314 / cds1996	1.24897	0.648175	0.993804
[truncated: 1,673 more rows]

## Sheet: pA
	Additional file 4. Whole genome differential expression in R. tropici CIAT 899 cultures supplemented with apigenin.
	pRtCIAT899a	CP004016.1
Nucleotide range / cds number	FoldChange	pvalue	padj
329_466 / cds0	-1.12099	0.839649	NA
754_1716 / cds1	-1.2135	0.666201	0.993804
2250_3167 / cds2	1.02468	0.957661	0.994919
3214_3348 / cds3	1.08123	0.896313	NA
3465_3620 / cds4	-1.01847	0.969867	NA
3728_4858 / cds5	1.32358	0.610526	0.993804
4966_5916 / cds6	-1.63581	0.351684	0.993804
5920_6594 / cds7	1.46501	0.417087	0.993804
6930_7871 / cds8	1.15487	0.779824	0.993804
8022_8621 / cds9	1.09364	0.851455	0.993804
8837_9661 / cds10	-1.20495	0.748684	NA
9757_10410 / cds11	-1.2346	0.638348	0.993804
10438_11724 / cds12	-1.25173	0.617201	0.993804
12174_13241 / cds13	-1.09551	0.864921	NA
13587_14642 / cds14	-1.63955	0.346447	NA
14825_15985 / cds15	1.41022	0.57202	0.993804
16070_16888 / cds16	1.52541	0.464015	0.993804
17020_17208 / cds17	1.04133	0.931574	0.993804
17509_18126 / cds18	1.13471	0.794102	NA
18226_19059 / cds19	1.10159	0.83031	0.993804
19355_20581 / cds20	-2.28901	0.127537	NA
20572_20754 / cds21	-1.47952	0.435515	NA
21136_21759 / cds22	-1.43911	0.521779	NA
21895_22392 / cds23	-2.80006	0.0884873	NA
22389_23087 / cds24	-2.1587	0.183988	NA
23320_23811 / cds25	-1.82846	0.322977	NA
23808_24800 / cds26	-1.92746	0.286237	NA
24797_27178 / cds27	-2.53317	0.0636827	0.993804
27236_28177 / cds28	1.32508	0.52528	0.993804
28382_29275 / cds29	1.41824	0.561831	0.993804
29559_29966 / cds30	-1.04222	0.943369	NA
30006_31019 / cds31	-2.44459	0.118886	NA
31016_31894 / cds32	-2.24261	0.191578	NA
31900_33552 / cds33	-1.29013	0.623193	NA
33917_34723 / cds34	-3.83934	0.0103727	NA
34839_35591 / cds35	-1.17214	0.728369	0.993804
35691_37538 / cds36	1.16204	0.782688	0.993804
37538_38026 / cds37	1.08007	0.869687	NA
38014_39108 / cds38	-1.01942	0.969015	0.994919
39215_39346 / cds39	-1.52276	0.493253	NA
39499_40581 / cds40	-1.13482	0.791065	0.993804
40578_41489 / cds41	-1.24621	0.638723	0.993804
41490_42395 / cds42	-1.07701	0.869366	0.993804
42467_44251 / cds43	-1.04628	0.926311	0.993804
44241_46019 / cds44	-1.4461	0.442497	0.993804
46123_47247 / cds45	1.25203	0.670219	0.993804
47330_47491 / cds46	-1.04557	0.928853	NA
49448_50527 / cds47	-1.07747	0.902062	0.993804
50565_51269 / cds48	-1.11143	0.859374	0.993804
51348_52349 / cds49	-1.25828	0.698651	0.993804
52457_53062 / cds50	1.24574	0.719909	0.993804
53376_53489 / cds51	-1.50169	0.463465	NA
53878_54861 / cds52	-1.30696	0.572758	0.993804
55445_56056 / cds53	1.27529	0.694366	0.993804
56138_57556 / cds54	1.31184	0.660863	0.993804
57646_58485 / cds55	1.28884	0.681638	0.993804
58500_59189 / cds56	1.302	0.668109	0.993804
59207_59500 / cds57	1.4495	0.425423	0.993804
59532_60122 / cds58	1.12884	0.816411	0.993804
60228_60530 / cds59	-1.067	0.902129	NA
60579_61166 / cds60	-1.2955	0.583455	NA
61304_61600 / cds61	1.12356	0.804054	0.993804
61646_62506 / cds62	-2.0902	0.145787	NA
62681_63505 / cds63	-1.6246	0.394118	NA
63558_64406 / cds64	-1.33787	0.624774	NA
64510_65040 / cds65	-1.48827	0.493145	NA
65163_65939 / cds66	1.13944	0.810454	0.993804
66521_67717 / cds67	-1.12492	0.807176	NA
68235_68765 / cds68	-1.33843	0.542893	NA
68762_69790 / cds69	-1.71006	0.226977	0.993804
69794_70594 / cds70	-2.74258	0.0962947	NA
70763_72136 / cds71	-3.12666	0.0281343	NA
72133_72966 / cds72	-3.47365	0.023717	NA
72953_74185 / cds73	-2.09682	0.124749	0.993804
74214_74585 / cds74	-2.48002	0.109548	NA
74606_75037 / cds75	-1.3329	0.586056	NA
75076_75573 / cds76	-1.56036	0.37663	NA
75712_76365 / cds77	-1.47304	0.403809	0.993804
76362_77012 / cds78	-1.07844	0.87666	NA
77368_78474 / cds79	-1.25162	0.62138	0.993804
78498_78911 / cds80	-1.23039	0.684317	NA
79113_82271 / cds81	-1.1555	0.780284	0.993804
82268_83425 / cds82	-1.62679	0.326822	0.993804
83675_83887 / cds83	1.0348	0.947082	NA
84314_85015 / cds84	-1.23515	0.643514	0.993804
85012_86586 / cds85	-1.80637	0.214135	0.993804
86573_87175 / cds86	-1.85439	0.289191	NA
87570_87839 / cds87	1.09542	0.857582	NA
87919_88809 / cds88	-1.47305	0.389297	0.993804
89951_90610 / cds89	-1.06191	0.895989	0.993804
92397_92651 / cds90	1.42445	0.495659	0.993804
92651_93076 / cds91	1.44961	0.418071	0.993804
93577_94908 / cds92	-1.17674	0.724203	0.993804
94905_95561 / cds93	-1.04293	0.938983	NA
95696_96268 / cds94	-1.12361	0.717371	NA
96273_96935 / cds95	-1.39164	0.539842	NA
96913_97668 / cds96	-2.57606	0.125386	NA
100334_100585 / cds97	-1.16636	0.799092	NA
100827_101216 / cds98	-1.87785	0.305888	NA
101291_102130 / cds99	-3.39404	0.0328706	NA
102314_103189 / cds100	-2.18788	0.185411	NA
103336_104466 / cds101	-1.93532	0.151149	0.993804
104724_105407 / cds102	-1.12361	0.717371	NA
105841_106572 / cds103	1.14721	0.772516	0.993804
106842_107834 / cds104	-2.0909	0.211936	NA
107831_108769 / cds105	-2.64576	0.0917611	NA
108766_109986 / cds106	-2.10749	0.17328	NA
110183_110818 / cds107	1.0826	0.858192	0.993804
110923_111885 / cds108	1.14949	0.767673	0.993804
111944_112891 / cds109	1.15929	0.763642	0.993804
113033_113926 / cds110	-1.33838	0.547102	NA
114096_114830 / cds111	-1.03176	0.928453	NA
114832_116331 / cds112	-1.14021	0.697612	NA
116746_117429 / cds113	1.40377	0.572383	0.993804
117518_118405 / cds114	1.44746	0.544686	0.993804
118497_118925 / cds115	1.37493	0.595003	0.993804
119005_119388 / cds116	1.3983	0.577856	0.993804
119385_120281 / cds117	1.25887	0.707146	0.993804
120307_121473 / cds118	1.30726	0.656677	0.993804
121565_123118 / cds119	1.12298	0.81938	0.993804
123115_124089 / cds120	-1.15141	0.757013	0.993804
124102_125121 / cds121	1.18108	0.717346	0.993804
125145_126632 / cds122	1.32577	0.599138	0.993804
126699_126899 / cds123	1.21699	0.720637	NA
127090_127230 / cds124	1.04913	0.92589	NA
127399_128505 / cds125	-1.31108	0.549133	0.993804
129174_130262 / cds126	-2.16608	0.0955699	0.993804
130318_131844 / cds127	-2.27755	0.0750239	0.993804
131854_132795 / cds128	-1.59576	0.366833	NA
132801_133799 / cds129	-1.76717	0.293022	NA
133863_134963 / cds130	-1.64181	0.280344	0.993804
134975_135286 / cds131	-1.30635	0.613875	NA
135362_136624 / cds132	-1.16027	0.737837	0.993804
136682_137152 / cds133	1.03679	0.936195	0.993804
137238_137444 / cds134	-1.07827	0.887326	NA
138216_139007 / cds135	-2.61168	0.0798334	NA
139023_139532 / cds136	-1.66821	0.401471	NA
139549_140562 / cds137	-2.24575	0.171646	NA
140575_141543 / cds138	-2.58251	0.104837	NA
141543_143102 / cds139	-2.15667	0.147932	0.993804
143608_144006 / cds140	-1.50953	0.50365	NA
144009_145220 / cds141	-2.79529	0.0700401	NA
145303_146472 / cds142	-2.36787	0.123934	NA
146601_147725 / cds143	-2.35645	0.109529	0.993804
147781_148200 / cds144	-1.67396	0.381126	NA
148272_148781 / cds145	-4.04929	0.0168302	NA
148911_149678 / cds146	-2.087	0.152468	0.993804
150054_151286 / cds147	1.09605	0.8531	0.993804
151395_152084 / cds148	1.35977	0.597189	0.993804
152236_153012 / cds149	-1.10658	0.822977	0.993804
153034_154158 / cds150	-1.31877	0.570639	NA
154171_155064 / cds151	-1.36175	0.521671	0.993804
155149_157665 / cds152	-1.52948	0.418907	0.993804
158126_160570 / cds153	-1.16301	0.7691	0.993804
161044_161430 / cds154	-1.33721	0.587212	NA
161608_162606 / cds155	-1.71942	0.271743	0.993804
162779_162979 / cds156	-1.71718	0.357143	NA
163221_165086 / cds157	-2.77241	0.0546199	0.993804
165096_166112 / cds158	-1.09307	0.864168	NA
166507_167475 / cds159	-1.51305	0.453706	NA
167472_168320 / cds160	1.01621	0.971094	0.995349
168392_169321 / cds161	-1.59422	0.299337	0.993804
169551_170402 / cds162	-3.0389	0.0529873	NA
170424_171416 / cds163	-2.78171	0.05001	NA
171427_172068 / cds164	-1.73882	0.241886	0.993804
172445_172597 / cds165	-1.10185	0.846132	NA
172724_172900 / cds166	-1.58045	0.418269	NA
173100_174122 / cds167	-2.15331	0.187145	NA
174195_174797 / cds168	-1.9681	0.273373	NA
174916_180036 / cds169	-4.64077	0.00696684	0.825295
180169_180531 / cds170	-2.09945	0.132111	NA
180589_182373 / cds171	-1.04443	0.928232	0.993804
182466_182942 / cds172	-1.43683	0.517475	NA
182939_183823 / cds173	-3.28444	0.0543838	NA
183823_184575 / cds174	-4.94363	0.00703976	NA
184610_185527 / cds175	-1.16513	0.669934	NA
185828_186754 / cds176	-2.87316	0.0814668	NA
186762_186938 / cds177	-1.30911	0.648322	NA
187118_187288 / cds178	-1.70314	0.376402	NA
187384_187692 / cds179	-2.58566	0.124704	NA
188017_188181 / cds180	-1.17697	0.774095	NA
188505_188996 / cds181	-2.18262	0.159222	NA
189242_189487 / cds182	-1.25663	0.704395	NA
189520_189777 / cds183	-1.43063	0.55524	NA
189981_190559 / cds184	1.00852	0.98834	NA
190804_192777 / cds185	-6.56404	0.000651434	0.190697
192770_192985 / cds186	-1.86061	0.271072	NA
192990_193286 / cds187	-2.11004	0.209561	NA
193543_196854 / cds188	-1.90991	0.26959	0.993804
196908_197417 / cds189	-1.49603	0.511915	NA
197407_198570 / cds190	-3.28598	0.0376239	NA
198588_199199 / cds191	-2.82559	0.0894739	NA
199330_199746 / cds192	1.19096	0.774868	0.993804
199715_200647 / cds193	1.33638	0.616109	0.993804
200713_200931 / cds194	1.27395	0.612648	0.993804
201117_201437 / cds195	1.28871	0.604907	0.993804
201434_202186 / cds196	1.0861	0.851462	0.993804
202471_203766 / cds197	-1.71927	0.273701	NA
203784_204224 / cds198	-1.1308	0.757109	NA
204228_205040 / cds199	-1.44051	0.457434	NA
205058_205720 / cds200	-2.31467	0.140125	NA
205745_206923 / cds201	-1.96335	0.267178	0.993804
206928_207104 / cds202	-1.63406	0.402671	NA
207098_207901 / cds203	-1.17121	0.782522	NA
207873_210329 / cds204	-1.82689	0.221541	0.993804
210339_210638 / cds205	-1.66188	0.411769	NA
210631_211014 / cds206	-1.59783	0.447774	NA
211004_211981 / cds207	-1.69083	0.364933	NA
211992_212618 / cds208	-2.11385	0.223692	NA
212995_214221 / cds209	1.53838	0.448342	0.993804
214305_215243 / cds210	1.19419	0.752884	0.993804
215399_216610 / cds211	1.13682	0.796318	0.993804

## Sheet: pB
	Additional file 4. Whole genome differential expression in R. tropici CIAT 899 cultures supplemented with apigenin.
	pRtCIAT899b	CP004017.1
Nucleotide range / cds number	FoldChange	pvalue	padj
649_852 / cds0	1.34263	0.573513	0.993804
1731_2648 / cds1	1.10032	0.829394	0.993804
2816_3142 / cds2	-1.96235	0.249977	NA
3463_3675 / cds3	-1.69745	0.39255	NA
3697_3852 / cds4	-1.36372	0.581964	NA
3877_4050 / cds5	-1.50047	0.462962	NA
4111_4488 / cds6	-1.44422	0.484573	NA
4485_5411 / cds7	1.04646	0.921658	0.993804
5483_6412 / cds8	1.18297	0.719544	0.993804
6431_6634 / cds9	1.09758	0.878007	NA
6691_7749 / cds10	1.21341	0.693133	0.993804
7835_8458 / cds11	1.21157	0.755561	0.993804
8471_9571 / cds12	1.27516	0.690745	0.993804
9594_10097 / cds13	1.31835	0.616721	0.993804
10104_11093 / cds14	1.31287	0.640843	0.993804
11361_12077 / cds15	-1.47885	0.433078	NA
12101_12721 / cds16	-1.03738	0.9433	NA
12706_13176 / cds17	-1.42465	0.558293	NA
13329_13919 / cds18	-1.57716	0.334681	0.993804
13912_15147 / cds19	-1.29529	0.580486	0.993804
15233_16372 / cds20	1.11205	0.819346	0.993804
16369_18000 / cds21	1.1448	0.790634	0.993804
18153_20003 / cds22	1.1967	0.762078	0.993804
20003_20890 / cds23	1.16351	0.749529	0.993804
20887_22161 / cds24	1.00666	0.989538	0.99712
22158_22898 / cds25	1.19648	0.694442	0.993804
23008_23148 / cds26	1.45086	0.451298	NA
23154_24389 / cds27	1.53287	0.433982	0.993804
25043_25258 / cds28	1.45132	0.487933	0.993804
25350_25700 / cds29	1.38388	0.577986	0.993804
25980_26258 / cds30	1.35775	0.544953	0.993804
31167_31568 / cds31	1.29136	0.611974	0.993804
32000_33049 / cds32	-1.04894	0.922516	NA
34079_34663 / cds33	-1.69023	0.395606	NA
34695_35804 / cds34	-2.80704	0.0416904	NA
35927_36838 / cds35	1.08302	0.869361	NA
36838_37734 / cds36	-1.89014	0.30244	NA
37736_38779 / cds37	-3.54483	0.0330013	NA
38876_40210 / cds38	-3.03391	0.0437947	NA
40300_41094 / cds39	-1.25685	0.615374	0.993804
41127_42374 / cds40	-1.50338	0.474908	NA
42722_42856 / cds41	-1.61468	0.366836	NA
43063_43293 / cds42	-1.36677	0.592936	NA
43802_44617 / cds43	-4.30402	0.0107784	NA
44614_45555 / cds44	-2.78271	0.0590759	NA
45670_47010 / cds45	-2.76918	0.0489724	0.993804
47394_48803 / cds46	-2.84863	0.0505816	NA
48831_50099 / cds47	-1.79293	0.248636	NA
50107_51369 / cds48	-2.09937	0.193324	NA
52827_53996 / cds49	-1.13804	0.811917	NA
54167_54580 / cds50	-1.79839	0.334823	NA
55575_56690 / cds51	-1.13912	0.828658	NA
56730_57002 / cds52	-1.0087	0.988818	NA
57277_58314 / cds53	1.16753	0.660607	NA
60290_60466 / cds54	1.46085	0.504919	0.993804
60580_60705 / cds55	1.48157	0.40509	0.993804
60862_61080 / cds56	1.04615	0.919164	0.993804
61210_61527 / cds57	1.5266	0.44515	0.993804
61812_61952 / cds58	1.07924	0.900806	NA
62074_63270 / cds59	-1.00275	0.995313	NA
63390_63551 / cds60	1.27793	0.643242	NA
63603_64784 / cds61	1.80378	0.244335	0.993804
64794_64970 / cds62	2.11844	0.174083	NA
65795_66790 / cds63	-2.01259	0.160448	NA
67268_67423 / cds64	1.05525	0.918469	NA
67740_68804 / cds65	1.10321	0.827522	0.993804
68801_69238 / cds66	1.02068	0.96374	0.994919
69469_69630 / cds67	1.43989	0.488245	NA
69675_70181 / cds68	1.03776	0.937003	NA
70267_70425 / cds69	-1.06279	0.920842	NA
70855_71757 / cds70	1.03787	0.935405	0.993804
71754_73301 / cds71	-2.41715	0.110206	0.993804
73483_74481 / cds72	-2.55779	0.108994	NA
74587_75924 / cds73	-1.75251	0.327865	0.993804
75930_76775 / cds74	-1.79425	0.317054	NA
76762_77070 / cds75	-1.1813	0.661702	NA
77072_78364 / cds76	-2.28394	0.154744	NA
78454_79656 / cds77	-1.65517	0.312653	NA
80338_80580 / cds78	1.172	0.789566	NA
80692_80862 / cds79	-1.00129	0.9982	NA
80985_81260 / cds80	1.08974	0.86237	NA
82697_83953 / cds81	-1.05156	0.910326	0.993804
84271_85131 / cds82	-1.40255	0.521302	NA
85967_88156 / cds83	1.09308	0.864744	0.993804
88466_88870 / cds84	1.53765	0.453019	0.993804
89049_89162 / cds85	1.05061	0.933954	NA
89454_90494 / cds86	-1.16973	0.729251	0.993804
90525_90692 / cds87	-1.15499	0.801008	NA
90765_90884 / cds88	-1.074	0.900139	NA
91564_92601 / cds89	1.13312	0.724781	NA
93542_93700 / cds90	-1.264	0.698876	NA
93790_93945 / cds91	-2.20555	0.195438	NA
94251_95225 / cds92	-1.12331	0.799942	0.993804
95773_96306 / cds93	1.63244	0.353011	0.993804
96476_97504 / cds94	3.20247	0.0254369	0.993804
97717_98829 / cds95	8.57762	0.00016745	0.0735272
98968_99093 / cds96	1.54914	0.318877	0.993804
99188_99448 / cds97	7.17713	7.92464e-05	0.0497101
99530_99664 / cds98	1.13321	0.811414	NA
99825_100046 / cds99	1.05683	0.917391	NA
101084_102412 / cds100	#VALUE!	NA	NA
103378_103926 / cds101	-1.61238	0.433268	NA
103884_104438 / cds102	-1.5755	0.411906	NA
106929_107918 / cds103	-1.21538	0.662341	0.993804
108032_108622 / cds104	1.15937	0.780042	0.993804
108883_109131 / cds105	1.03487	0.954168	NA
109198_109953 / cds106	-1.15547	0.76308	NA
110419_111615 / cds107	1.0296	0.946651	NA
111993_112451 / cds108	1.377	0.474364	0.993804
113078_113383 / cds109	1.56627	0.422164	0.993804
114007_115260 / cds110	-1.09101	0.844064	0.993804
115532_116998 / cds111	-1.86688	0.17887	0.993804
117072_118001 / cds112	-1.40568	0.549329	NA
118003_118833 / cds113	-1.87261	0.295101	NA
118864_119889 / cds114	-1.37923	0.512114	NA
119967_121133 / cds115	-1.39675	0.547144	NA
123382_123585 / cds116	-1.71283	0.383947	NA
123638_124684 / cds117	-1.49282	0.455637	NA
124677_125375 / cds118	-1.6653	0.400525	NA
126175_127479 / cds119	-2.41012	0.0652131	0.993804
127494_128024 / cds120	-1.36745	0.580277	NA
128024_129808 / cds121	-1.2211	0.683338	0.993804
130307_130546 / cds122	-1.47912	0.526929	NA
131028_132173 / cds123	1.57735	0.403215	0.993804
132758_133549 / cds124	-1.15902	0.77832	NA
136201_137217 / cds125	-2.28139	0.151982	NA
137332_137799 / cds126	-3.16318	0.0580135	NA
137809_139089 / cds127	-2.25695	0.138369	NA
139167_140066 / cds128	-1.12442	0.793191	0.993804
140293_141525 / cds129	-1.72766	0.309836	NA
141441_142211 / cds130	-2.35971	0.153609	NA
142198_143229 / cds131	-2.47309	0.128232	NA
143658_143975 / cds132	-1.36202	0.616827	NA
144127_145050 / cds133	-1.19288	0.691357	0.993804
145457_145720 / cds134	-1.43612	0.48501	NA
145733_146641 / cds135	-1.41757	0.550184	NA
147908_148624 / cds136	1.11809	0.812041	0.993804
149364_150560 / cds137	#VALUE!	NA	NA
150971_151639 / cds138	-1.007	0.988965	0.99712
151718_153004 / cds139	-1.81822	0.217705	0.993804
153372_154673 / cds140	-1.60136	0.339223	0.993804
155598_156035 / cds141	1.1508	0.7676	0.993804
156178_156771 / cds142	-1.10116	0.832395	0.993804
156803_157384 / cds143	1.08463	0.871241	0.993804
157531_158577 / cds144	-1.10117	0.837551	0.993804
158574_159731 / cds145	-2.34591	0.0950089	NA
159728_159955 / cds146	-1.24397	0.690033	NA
159946_162219 / cds147	-2.80287	0.0527672	0.993804
162222_163091 / cds148	-2.48797	0.0911609	NA
163091_163432 / cds149	-1.45706	0.495041	NA
163425_164534 / cds150	-2.06215	0.20211	NA
165984_166298 / cds151	-1.68047	0.395149	NA
166440_167021 / cds152	-1.03915	0.948919	NA
167023_167751 / cds153	-1.3415	0.605199	NA
167748_169538 / cds154	-1.50315	0.380529	0.993804
169535_170647 / cds155	-2.06842	0.17346	NA
170742_172685 / cds156	-2.76723	0.0470363	0.993804
173483_174397 / cds157	-1.58314	0.367173	0.993804
174756_174977 / cds158	1.06154	0.919707	NA
175224_176438 / cds159	-1.29696	0.57234	0.993804
176473_176691 / cds160	-1.34672	0.613306	NA
176879_177004 / cds161	-1.15181	0.801999	NA
177823_178266 / cds162	1.04124	0.927525	0.993804
178503_180602 / cds163	1.02473	0.963427	0.994919
180895_181356 / cds164	1.32626	0.61671	0.993804
182384_184339 / cds165	1.093	0.863232	0.993804
184336_184731 / cds166	1.67217	0.315101	0.993804
185053_186153 / cds167	1.14237	0.776748	0.993804
186348_186509 / cds168	-1.22101	0.744978	NA
186705_186842 / cds169	1.18789	0.780553	NA
187026_187478 / cds170	1.18928	0.742037	NA
187781_188026 / cds171	-1.12296	0.843558	NA
188213_188437 / cds172	1.13392	0.802685	0.993804
188658_189596 / cds173	-1.25019	0.628165	0.993804
189802_190851 / cds174	1.15357	0.749841	0.993804
191117_191365 / cds175	-1.03422	0.954986	NA
191921_192043 / cds176	13.4581	4.11244e-07	0.00180577
192166_192756 / cds177	10.3089	0.000115325	0.0581583
192929_194854 / cds178	7.27237	0.00101741	0.279216
194950_195231 / cds179	13.3952	3.72535e-06	0.00817901
195232_196440 / cds180	10.3737	7.40416e-05	0.0497101
196615_198054 / cds181	4.51273	0.00573462	0.822243
198520_200061 / cds182	1.23933	0.675618	0.993804
200066_200758 / cds183	-1.14296	0.734932	NA
202379_203347 / cds184	-2.15655	0.175871	NA
203344_204696 / cds185	-1.62738	0.332726	0.993804
204720_205163 / cds186	-1.5359	0.483589	NA
205508_207124 / cds187	-3.70453	0.0241088	NA
207132_207863 / cds188	-1.31945	0.637085	NA
207891_208025 / cds189	-1.16126	0.795018	NA
208027_208890 / cds190	-2.58403	0.0996449	NA
209267_210841 / cds191	-1.46595	0.438233	NA
210838_211332 / cds192	-1.74547	0.368062	NA
211329_213614 / cds193	-1.70779	0.292606	0.993804
213611_213889 / cds194	-1.61812	0.406822	NA
214099_214779 / cds195	-1.53544	0.406338	NA
215139_216119 / cds196	-2.10815	0.174493	NA
216110_216307 / cds197	1.05054	0.92938	NA
216869_218065 / cds198	1.18422	0.782968	NA
218199_218423 / cds199	-1.16537	0.772958	NA
218577_219929 / cds200	-1.63243	0.320818	0.993804
220119_221660 / cds201	-2.1343	0.129544	0.993804
221647_222267 / cds202	-1.85237	0.305076	NA
222587_224086 / cds203	#VALUE!	NA	NA
224088_224822 / cds204	#VALUE!	NA	NA
225187_225846 / cds205	1.10579	0.833345	NA
226984_227097 / cds206	-1.18879	0.762198	NA
227345_227812 / cds207	1.27127	0.661664	0.993804
228078_229376 / cds208	1.18261	0.753317	0.993804
229718_230056 / cds209	1.20054	0.71229	0.993804
230246_230707 / cds210	1.55759	0.412843	0.993804
231593_232138 / cds211	1.30223	0.562771	0.993804
232405_232617 / cds212	1.64519	0.289258	0.993804
232857_234053 / cds213	1.1189	0.843572	NA
234142_234381 / cds214	1.12845	0.797249	0.993804
234413_235339 / cds215	1.23335	0.693263	0.993804
235667_236257 / cds216	8.73212	7.42794e-05	0.0497101
236254_236913 / cds217	11.4017	1.22564e-05	0.0179392
236925_238283 / cds218	6.69194	0.00109139	0.281901
238201_238917 / cds219	7.53427	0.000119204	0.0581583
238953_240680 / cds220	5.39465	0.00377038	0.752534
240668_241582 / cds221	6.59272	0.000286253	0.0983252
241586_242371 / cds222	4.9821	0.00302433	0.698939
242404_242853 / cds223	5.9467	0.000204797	0.0817512
242956_243705 / cds224	3.0978	0.0264795	0.993804
243711_244610 / cds225	2.78364	0.0304195	0.993804
244610_245428 / cds226	3.25191	0.0132982	0.993804
245425_246507 / cds227	1.28099	0.583698	0.993804
246652_246972 / cds228	-1.75173	0.356562	NA
247023_247277 / cds229	-1.88792	0.252426	NA
247875_249212 / cds230	-1.45024	0.417418	0.993804
250607_250915 / cds231	-1.17362	0.726859	0.993804
251362_251724 / cds232	-1.13081	0.801227	NA
251914_252369 / cds233	-1.37297	0.598366	NA
252830_253711 / cds234	-1.33564	0.551595	NA
253746_253958 / cds235	-1.30198	0.6444	NA
253955_254278 / cds236	-1.36017	0.59195	NA
254372_254566 / cds237	-1.5656	0.468339	NA
254600_256081 / cds238	-1.24651	0.639052	0.993804
256314_258062 / cds239	1.05171	0.927303	0.993804
258239_258538 / cds240	-1.30866	0.61486	NA
258551_259855 / cds241	-2.25546	0.108791	NA
259868_260980 / cds242	-2.14384	0.189765	NA
260993_261844 / cds243	-2.35658	0.149173	NA
262026_262409 / cds244	-1.12268	0.768336	NA
262605_263831 / cds245	-1.93092	0.22218	NA
263879_264520 / cds246	-2.2552	0.179579	NA
264546_264866 / cds247	-2.46315	0.139784	NA
265351_266007 / cds248	-1.12074	0.823498	NA
266053_267495 / cds249	-1.36626	0.507382	0.993804
267575_268114 / cds250	1.07199	0.878793	0.993804
268833_269711 / cds251	-2.00829	0.229038	NA
270013_270741 / cds252	-5.77541	0.00327461	NA
271056_271187 / cds253	-1.88572	0.27695	NA
271379_271543 / cds254	-2.39245	0.15733	NA
271741_272307 / cds255	-3.19021	0.0601037	NA
272423_273925 / cds256	-3.19874	0.0265627	NA
274172_275227 / cds257	-1.76255	0.251311	NA
275441_276262 / cds258	-2.12282	0.14104	NA
276313_277695 / cds259	-2.73178	0.0730721	NA
278790_278951 / cds260	-1.32616	0.574248	NA
279501_281582 / cds261	1.05362	0.919804	0.993804
281777_282742 / cds262	4.26627	0.00617947	0.822243
282989_283114 / cds263	6.75251	2.5969e-05	0.0285074
283300_283485 / cds264	-2.11966	0.224392	NA
283738_284712 / cds265	1.096	0.838239	0.993804
285319_286212 / cds266	-2.16911	0.185413	NA
286316_287818 / cds267	-2.31046	0.104582	0.993804
287944_289485 / cds268	-1.89131	0.20439	0.993804
289517_291043 / cds269	-2.26588	0.153182	NA
291043_292434 / cds270	-3.57681	0.0387827	NA
292400_292900 / cds271	-1.51002	0.494624	NA
292913_293401 / cds272	-1.59327	0.44656	NA
293428_293631 / cds273	-1.47577	0.516964	NA
293628_293957 / cds274	-1.72154	0.360912	NA
293974_294237 / cds275	-1.86095	0.299057	NA
294611_295624 / cds276	-3.38662	0.0106637	0.993804
295888_296610 / cds277	-2.33777	0.1628	NA
296901_297098 / cds278	-1.16582	0.789703	NA
297186_297851 / cds279	1.13903	0.812324	NA
298096_298968 / cds280	-1.0973	0.876784	NA
299188_300156 / cds281	1.08013	0.872812	0.993804
300400_301674 / cds282	-1.21327	0.703044	0.993804
301955_303553 / cds283	1.5459	0.399127	0.993804
305039_305971 / cds284	#VALUE!	NA	NA
305968_306975 / cds285	-1.13401	0.704859	NA
307171_307554 / cds286	-1.03313	0.957836	NA
307741_308013 / cds287	1.34833	0.552959	NA
308041_308934 / cds288	1.2328	0.664694	0.993804
310787_311587 / cds289	-2.34263	0.168695	NA
312702_313571 / cds290	-1.07574	0.874518	0.993804
314228_314392 / cds291	-1.25667	0.669974	NA
315467_316339 / cds292	-1.15751	0.714232	NA
317824_318171 / cds293	-1.75312	0.309031	NA
318168_318545 / cds294	-1.15562	0.680238	NA
319145_320392 / cds295	-1.92737	0.218277	NA
321429_321884 / cds296	-1.08553	0.816058	NA
321865_322218 / cds297	#VALUE!	NA	NA
323060_324091 / cds298	-1.15385	0.682194	NA
326063_327205 / cds299	1.26572	0.645932	0.993804
327670_328515 / cds300	-1.67948	0.250986	0.993804
328594_329877 / cds301	-1.37803	0.502061	0.993804
330491_331537 / cds302	-1.09169	0.861236	0.993804
331703_332197 / cds303	1.05074	0.914938	0.993804
332471_334252 / cds304	-1.29148	0.599619	0.993804
334504_335694 / cds305	-1.1614	0.752777	0.993804
336024_336185 / cds306	-1.10423	0.864917	NA
336242_337345 / cds307	-1.43241	0.444688	0.993804
337483_338577 / cds308	-1.12682	0.795361	0.993804
338596_340368 / cds309	-1.15927	0.759819	0.993804
340750_341634 / cds310	-1.10572	0.821472	0.993804
341869_343194 / cds311	-1.70281	0.270989	0.993804
343207_343743 / cds312	-1.6148	0.40787	NA
343916_345094 / cds313	-1.6676	0.317476	0.993804
345276_345743 / cds314	-2.1269	0.222105	NA
345885_347069 / cds315	-4.01274	0.0101623	NA
347099_348088 / cds316	-1.75089	0.339932	NA
348085_349074 / cds317	-1.60759	0.375174	NA
349196_349912 / cds318	-1.8161	0.297882	NA
349943_351124 / cds319	-1.81644	0.216668	0.993804
351243_352298 / cds320	-1.37515	0.508694	0.993804
352709_354112 / cds321	-2.0608	0.171972	NA
354251_355660 / cds322	-2.77654	0.0635399	NA
355765_356463 / cds323	-2.14253	0.21457	NA
356480_357109 / cds324	-3.27944	0.0536903	NA
357180_358313 / cds325	-6.19325	0.00234559	NA
358326_358823 / cds326	-1.17013	0.690772	NA
358958_360313 / cds327	1.17487	0.715094	0.993804
361805_362236 / cds328	-1.0718	0.886113	NA
363508_363879 / cds329	-2.81627	0.0932941	NA
364007_365608 / cds330	1.20107	0.734588	0.993804
365642_366043 / cds331	-1.01222	0.979046	NA
367548_368798 / cds332	-1.91127	0.214403	0.993804
368850_369083 / cds333	-3.32688	0.0479628	NA
369316_370605 / cds334	-2.24665	0.0895926	0.993804
370882_371352 / cds335	-2.15235	0.187259	NA
372610_373542 / cds336	-1.1527	0.683468	NA
373539_374546 / cds337	-1.15481	0.681135	NA
374955_376529 / cds338	1.05799	0.902092	0.993804
376526_377089 / cds339	1.18503	0.705107	0.993804
377270_378415 / cds340	-2.42836	0.151599	NA
378707_379636 / cds341	1.09295	0.844957	0.993804
379660_380409 / cds342	1.31144	0.541204	0.993804
380425_381300 / cds343	-1.36281	0.528464	0.993804
381297_382475 / cds344	-1.08329	0.86483	0.993804
382475_383668 / cds345	1.01786	0.968559	0.994919
383817_384713 / cds346	1.62017	0.390357	0.993804
386184_386336 / cds347	1.17839	0.757426	NA
386439_386564 / cds348	1.21947	0.694334	NA
386653_387723 / cds349	1.07581	0.887088	0.993804
387784_389022 / cds350	1.06702	0.905623	0.993804
389350_389490 / cds351	1.54649	0.391633	NA
389573_389806 / cds352	1.225	0.712079	NA
389787_391445 / cds353	-1.1527	0.683468	NA
391514_391861 / cds354	-1.1527	0.683468	NA
391858_392235 / cds355	-1.12044	0.750018	NA
392658_393527 / cds356	1.2803	0.666888	0.993804
393524_394498 / cds357	1.18026	0.749665	0.993804
394555_395391 / cds358	-1.31946	0.593154	0.993804
395751_395867 / cds359	-1.33277	0.550962	NA
398392_399681 / cds360	-2.38527	0.101118	NA
399822_400148 / cds361	1.33364	0.551853	NA
400145_401050 / cds362	-1.77947	0.263745	NA
401149_401328 / cds363	-1.91448	0.270861	NA
401392_402984 / cds364	1.02174	0.962694	0.994919
403109_404506 / cds365	1.30421	0.637392	0.993804
404798_405694 / cds366	-2.77022	0.0854753	NA
405873_406502 / cds367	1.36663	0.612216	0.993804
406499_407905 / cds368	1.31406	0.649973	0.993804
407902_408984 / cds369	-1.12808	0.815472	0.993804
408981_409604 / cds370	1.10512	0.832909	0.993804
409611_410795 / cds371	1.02848	0.955776	0.994487
410800_411510 / cds372	1.1425	0.763419	0.993804
411552_413459 / cds373	-1.26609	0.651749	0.993804
413456_414241 / cds374	-1.02768	0.952736	0.993804
414223_414903 / cds375	1.20698	0.727445	0.993804
415211_415327 / cds376	-2.12828	0.220973	NA
415409_415522 / cds377	-1.50613	0.503931	NA
415642_415782 / cds378	-1.39466	0.532023	NA
416816_418585 / cds379	-1.47844	0.442908	0.993804
418582_419235 / cds380	-1.35654	0.501035	0.993804
419438_419638 / cds381	-1.10266	0.863087	NA
419996_420355 / cds382	-2.79537	0.096223	NA
420431_420697 / cds383	-3.0209	0.0712752	NA
420934_421155 / cds384	-1.34298	0.62101	NA
421435_421722 / cds385	-1.3659	0.61041	NA
422015_422593 / cds386	-1.62173	0.311737	0.993804
422599_423915 / cds387	-1.54126	0.358713	0.993804
424133_425554 / cds388	-1.84883	0.225727	NA
425561_426298 / cds389	-2.17569	0.184443	NA
426904_427041 / cds390	1.31501	0.538027	0.993804
427195_431265 / cds391	1.11779	0.847806	0.993804
431547_432545 / cds392	1.25371	0.69835	0.993804
433387_434715 / cds393	-1.1527	0.683468	NA
436062_438419 / cds394	-1.39666	0.527243	0.993804
438416_439918 / cds395	-2.75733	0.0520318	NA
439918_441936 / cds396	1.12224	0.809776	0.993804
441970_443364 / cds397	-2.40056	0.126887	NA
445673_446467 / cds398	-1.81983	0.300594	NA
446457_447986 / cds399	-1.52063	0.477672	NA
449020_449142 / cds400	-2.48273	0.108449	NA
449263_449415 / cds401	-1.04259	0.944692	NA
451648_452691 / cds402	-1.0898	0.807618	NA
453530_453883 / cds403	-1.68983	0.39172	NA
453864_454349 / cds404	-1.33066	0.614457	NA
455362_456102 / cds405	1.14645	0.787071	0.993804
457374_458408 / cds406	1.02307	0.960007	0.994919
459203_460327 / cds407	-1.23576	0.652487	0.993804
460364_460684 / cds408	-1.28315	0.622116	NA
460717_461040 / cds409	1.72105	0.313517	NA
461046_461252 / cds410	1.66052	0.287407	0.993804
461433_462023 / cds411	1.29248	0.673122	0.993804
462105_463394 / cds412	1.25678	0.65339	0.993804
463394_463741 / cds413	1.62371	0.324662	0.993804
464014_464667 / cds414	1.29878	0.562805	0.993804
464664_465080 / cds415	-1.12998	0.790357	0.993804
465276_466919 / cds416	-1.46555	0.429047	0.993804
467300_468937 / cds417	-1.11371	0.819719	0.993804
469692_470048 / cds418	1.33649	0.627043	0.993804
470256_470405 / cds419	1.37706	0.550565	NA
470701_470886 / cds420	-1.06023	0.920017	NA
470886_471752 / cds421	-2.12846	0.139555	NA
472728_473990 / cds422	-3.59732	0.0285822	NA
473987_474976 / cds423	-1.50996	0.44437	NA
474960_475976 / cds424	-2.69078	0.0884992	NA
476967_477722 / cds425	-2.39984	0.140141	NA
478238_478465 / cds426	1.0556	0.918108	0.993804
478593_479039 / cds427	1.40753	0.534336	0.993804
479027_479422 / cds428	1.04779	0.925548	0.993804
479571_479945 / cds429	1.10268	0.829419	0.993804
480111_480566 / cds430	-1.04802	0.925292	NA
480547_480900 / cds431	-1.1527	0.683468	NA
481742_482773 / cds432	-1.1527	0.683468	NA
484131_484382 / cds433	1.39181	0.517367	0.993804
484475_484747 / cds434	1.23943	0.702003	NA
485990_487741 / cds435	#VALUE!	NA	NA
487717_488064 / cds436	#VALUE!	NA	NA
488061_488438 / cds437	-1.14955	0.686975	NA
488746_489039 / cds438	-1.17052	0.687818	NA
489251_489508 / cds439	-1.43201	0.54787	NA
489811_490113 / cds440	-1.03827	0.951027	NA
490452_490658 / cds441	-1.60547	0.44413	NA
490953_492203 / cds442	1.08936	0.869584	0.993804
492452_493357 / cds443	-1.1022	0.848448	NA
493754_493978 / cds444	1.53891	0.441078	0.993804
493975_494298 / cds445	1.47795	0.499664	0.993804
496532_496783 / cds446	-1.23623	0.721414	NA
496950_500120 / cds447	1.08002	0.878023	0.993804
500120_501193 / cds448	1.58059	0.331814	NA
501618_502148 / cds449	3.18679	0.00858736	0.942677
502220_504046 / cds450	2.43341	0.0817477	0.993804
504540_505256 / cds451	1.53642	0.481578	0.993804
505387_505896 / cds452	1.46775	0.532295	0.993804
505991_506449 / cds453	1.24684	0.718955	0.993804
506666_506932 / cds454	-1.84777	0.313644	NA
507028_508113 / cds455	-1.34731	0.507144	0.993804
508330_508467 / cds456	-1.06316	0.917247	NA
508748_509338 / cds457	-1.6718	0.288465	NA
510578_511630 / cds458	-1.88159	0.277929	NA
511712_512254 / cds459	-1.19297	0.658393	NA
512830_513573 / cds460	-1.04459	0.924038	0.993804
515257_515844 / cds461	-1.48489	0.465148	NA
516140_517069 / cds462	-4.98683	0.00808453	NA
517077_517694 / cds463	-3.18838	0.0464289	NA
517694_518002 / cds464	-1.54133	0.47991	NA
518288_519808 / cds465	1.01816	0.970596	0.995349
520064_520204 / cds466	1.02457	0.957978	0.994919
520416_520586 / cds467	1.46499	0.458044	0.993804
520708_521247 / cds468	1.42915	0.561769	0.993804
521300_521542 / cds469	1.41694	0.565908	0.993804
521722_522021 / cds470	-1.42035	0.514515	NA
522044_522301 / cds471	-1.46074	0.485851	NA
522370_522534 / cds472	-1.16748	0.802156	NA
522663_522839 / cds473	-1.13743	0.834388	NA
522989_523567 / cds474	-1.42571	0.533623	NA
523800_525776 / cds475	-1.85412	0.288749	0.993804
525769_525984 / cds476	-1.56484	0.454616	NA
525989_526285 / cds477	-1.72902	0.36889	NA
526542_529853 / cds478	-3.00002	0.0327684	0.993804
529850_530416 / cds479	-1.85583	0.304789	NA
530406_531569 / cds480	-1.03262	0.948169	NA
531585_532193 / cds481	2.05889	0.161851	0.993804
532457_532693 / cds482	1.17038	0.734685	0.993804
532943_533257 / cds483	1.33445	0.639329	0.993804
533261_533995 / cds484	1.34423	0.602694	0.993804
534013_535209 / cds485	#VALUE!	NA	NA
535491_536792 / cds486	1.16044	0.739146	0.993804
536803_537237 / cds487	-1.64336	0.415401	NA
537241_538053 / cds488	-1.19467	0.754218	NA
538070_538732 / cds489	-1.37759	0.60365	NA
538757_539935 / cds490	-3.34236	0.0214984	0.993804
539940_540743 / cds491	-1.24989	0.68877	NA
540715_543171 / cds492	-1.60123	0.34559	0.993804
543181_543480 / cds493	-2.0764	0.222132	NA
543473_543856 / cds494	1.41581	0.430062	0.993804
543846_544823 / cds495	1.25554	0.620796	0.993804
544820_545458 / cds496	1.02139	0.962497	0.994919
545852_547057 / cds497	1.27195	0.695157	0.993804
547117_548091 / cds498	1.24497	0.719706	0.993804
548253_549467 / cds499	1.17358	0.752274	0.993804

## Sheet: pC
	Additional file 4. Whole genome differential expression in R. tropici CIAT 899 cultures supplemented with apigenin.
	pRtCIAT899c	CP004018.1
Nucleotide range / cds number	FoldChange	pvalue	padj
185_355 / cds0	1.29347	0.604903	NA
1224_1418 / cds1	-1.53882	0.444227	NA
2049_3770 / cds2	1.0833	0.872567	0.993804
4955_5629 / cds3	1.23633	0.669542	NA
5629_7005 / cds4	-1.63174	0.320369	NA
7057_7326 / cds5	-2.84952	0.0554976	NA
7335_7697 / cds6	-1.69085	0.274611	NA
7718_8095 / cds7	-1.05688	0.912805	NA
8459_9406 / cds8	-1.02286	0.964019	NA
9532_10155 / cds9	1.00039	0.999307	0.999697
10181_11566 / cds10	1.05862	0.908682	0.993804
11831_11977 / cds11	1.81087	0.23427	0.993804
12355_12861 / cds12	1.23693	0.649187	0.993804
12886_14301 / cds13	-1.30332	0.602326	0.993804
14398_15321 / cds14	-2.47111	0.0845635	NA
15496_16107 / cds15	1.05438	0.910537	NA
16167_18224 / cds16	-1.60596	0.328099	0.993804
18343_18807 / cds17	-2.04642	0.236314	NA
18831_19163 / cds18	-1.95512	0.254308	NA
19219_20109 / cds19	1.07347	0.897652	0.993804
20456_21427 / cds20	-1.26385	0.595746	0.993804
21852_25115 / cds21	-2.33739	0.142303	0.993804
25126_28803 / cds22	-1.60575	0.405286	0.993804
28803_36068 / cds23	-2.44249	0.128257	0.993804
36347_37270 / cds24	-1.36329	0.53153	NA
37508_37753 / cds25	-1.57859	0.431817	NA
38278_39090 / cds26	1.20869	0.757511	0.993804
39194_39580 / cds27	1.45518	0.524889	0.993804
39816_40619 / cds28	1.55478	0.452678	0.993804
40676_42454 / cds29	1.46912	0.515384	0.993804
42451_43155 / cds30	1.18175	0.740748	0.993804
43165_43890 / cds31	1.27303	0.650914	0.993804
43901_44233 / cds32	1.25335	0.675397	0.993804
44613_45341 / cds33	1.393	0.545197	0.993804
45404_46039 / cds34	-1.02614	0.958129	NA
46099_46983 / cds35	-2.13598	0.153889	NA
47054_47746 / cds36	-1.83801	0.302099	NA
47763_48653 / cds37	-1.58523	0.427088	NA
48665_51577 / cds38	-2.75792	0.0607514	0.993804
51574_52302 / cds39	-3.22969	0.0475133	NA
52385_52801 / cds40	-1.7626	0.329277	NA
52873_53091 / cds41	-1.51986	0.491759	NA
53155_53880 / cds42	-1.02855	0.950498	0.993804
53906_55336 / cds43	-1.52188	0.392119	0.993804
55349_56131 / cds44	-3.93128	0.0202682	NA
56128_57114 / cds45	-2.2653	0.112896	NA
57111_58073 / cds46	-3.70607	0.0165813	NA
58070_58885 / cds47	-2.89449	0.0657923	NA
58938_59960 / cds48	-2.478	0.11016	NA
60052_61692 / cds49	-1.81435	0.206331	0.993804
61912_62649 / cds50	1.35492	0.600502	0.993804
63319_63681 / cds51	-1.16752	0.790577	NA
63823_64401 / cds52	1.2344	0.65799	0.993804
64573_66006 / cds53	-1.37952	0.489201	0.993804
66107_66721 / cds54	-1.18696	0.719475	NA
66764_67744 / cds55	1.17177	0.746189	0.993804
67703_69067 / cds56	-1.8596	0.168552	0.993804
69149_69811 / cds57	-1.41519	0.567754	NA
69845_70390 / cds58	-1.6593	0.41208	NA
70652_71368 / cds59	1.23577	0.695228	0.993804
71365_72216 / cds60	-1.67198	0.264982	0.993804
72213_73046 / cds61	1.12626	0.807703	NA
73272_73967 / cds62	1.0689	0.895521	NA
73969_74346 / cds63	-1.2168	0.726253	NA
74349_74990 / cds64	-1.97653	0.217439	NA
74987_78196 / cds65	-1.2694	0.634598	0.993804
78573_79553 / cds66	-1.32749	0.524562	0.993804
79705_79887 / cds67	-1.30179	0.662027	NA
80064_80981 / cds68	-1.30896	0.647173	NA
81144_81896 / cds69	-4.46843	0.0155385	NA
81926_82342 / cds70	-2.43634	0.146872	NA
82418_83443 / cds71	-2.48791	0.0955818	NA
83446_85269 / cds72	-2.32263	0.109611	0.993804
86167_87198 / cds73	-1.49767	0.380649	0.993804
87264_88808 / cds74	-1.93535	0.220965	NA
88837_89826 / cds75	-2.21364	0.157136	NA
89828_90832 / cds76	-1.60491	0.343784	NA
90829_91824 / cds77	-1.92466	0.232128	NA
91837_93579 / cds78	-3.94769	0.0171033	NA
93552_94394 / cds79	-1.69111	0.334406	NA
94428_95957 / cds80	-1.15321	0.765392	NA
95991_96365 / cds81	1.1883	0.735482	NA
96879_97319 / cds82	1.4363	0.451721	0.993804
97818_98072 / cds83	-1.38254	0.600333	NA
98367_99608 / cds84	-1.7425	0.238398	0.993804
99622_99816 / cds85	-1.62218	0.396883	NA
99826_101121 / cds86	-1.22023	0.665005	0.993804
101172_101828 / cds87	-1.11764	0.839402	NA
101963_102535 / cds88	#VALUE!	NA	NA
102540_103202 / cds89	-1.34481	0.56004	NA
103180_103881 / cds90	-2.77793	0.0984863	NA
103863_106517 / cds91	-3.40251	0.0252988	NA
106522_106848 / cds92	-2.43489	0.150261	NA
107089_107478 / cds93	-1.67637	0.396349	NA
107502_108392 / cds94	-1.93463	0.223515	NA
108527_109450 / cds95	-1.57092	0.441769	NA
109582_110991 / cds96	-2.50056	0.053067	0.993804
110969_111742 / cds97	1.27681	0.652472	NA
111788_112459 / cds98	1.14387	0.769701	0.993804
112599_113801 / cds99	-4.71869	0.008829	NA
113798_116896 / cds100	-1.88994	0.211663	0.993804
117144_118157 / cds101	-2.50921	0.104753	NA
118539_120050 / cds102	-1.55271	0.340017	0.993804
120555_121019 / cds103	-1.40463	0.521371	NA
121032_122207 / cds104	-1.17057	0.683883	NA
122557_123096 / cds105	-2.14675	0.211211	NA
123121_123495 / cds106	-1.24564	0.676386	NA
123500_124213 / cds107	-1.76482	0.279858	NA
124318_125214 / cds108	1.05973	0.895251	0.993804
125554_126681 / cds109	1.00861	0.985893	0.99712
126678_127349 / cds110	-1.21047	0.677071	0.993804
127434_128345 / cds111	-2.45453	0.0845185	NA
128417_129439 / cds112	-3.30124	0.0231466	NA
129553_130563 / cds113	-1.64847	0.294161	0.993804
130662_131855 / cds114	-1.70297	0.29187	0.993804
131912_132961 / cds115	1.02925	0.949574	0.993804
133809_133997 / cds116	-1.33942	0.633064	NA
134150_135778 / cds117	-1.19529	0.709706	0.993804
135927_137465 / cds118	-1.14947	0.788496	NA
138537_139049 / cds119	-1.9581	0.204268	NA
139125_139439 / cds120	-1.33849	0.580625	NA
139636_140562 / cds121	1.4383	0.545248	0.993804
140700_141182 / cds122	1.05644	0.904513	0.993804
141315_141686 / cds123	1.2632	0.669738	0.993804
141826_142437 / cds124	-1.55839	0.376563	NA
142709_143305 / cds125	-1.15113	0.775001	NA
143498_144769 / cds126	-1.15739	0.753171	0.993804
145121_146080 / cds127	-1.58778	0.36021	NA
146155_148086 / cds128	-3.22438	0.0240195	0.993804
148097_157480 / cds129	-1.7338	0.314447	0.993804
157573_158106 / cds130	-2.20495	0.197598	NA
158519_158782 / cds131	-1.21736	0.69745	NA
158906_159313 / cds132	-1.7673	0.340919	NA
159310_160782 / cds133	-2.68091	0.107752	NA
160779_163949 / cds134	-2.56661	0.0798303	0.993804
164326_165375 / cds135	-1.28889	0.616345	NA
165634_165759 / cds136	-1.28012	0.67843	NA
166091_166354 / cds137	1.09383	0.86134	0.993804
166639_167217 / cds138	1.43508	0.558697	0.993804
167207_167503 / cds139	1.36813	0.611034	0.993804
168080_169375 / cds140	1.14148	0.806425	0.993804
169562_172147 / cds141	-1.13855	0.798174	0.993804
172309_172731 / cds142	1.40977	0.486411	0.993804
172934_173386 / cds143	1.17446	0.74131	0.993804
173383_173796 / cds144	1.54092	0.407564	NA
174162_174302 / cds145	-1.07202	0.908719	NA
174382_174720 / cds146	-1.16064	0.758543	NA
174888_175829 / cds147	1.29287	0.590518	0.993804
175916_176572 / cds148	1.36487	0.573209	0.993804
176890_178080 / cds149	-1.34309	0.567793	0.993804
178104_179687 / cds150	-1.52235	0.420743	0.993804
179982_180782 / cds151	-1.78716	0.316433	NA
180942_181847 / cds152	-1.00691	0.987667	0.99712
182008_183300 / cds153	-1.62436	0.341021	NA
183314_183727 / cds154	-2.21549	0.179894	NA
183858_184019 / cds155	-1.35592	0.537692	NA
184434_185177 / cds156	-1.11435	0.806385	0.993804
185154_185954 / cds157	1.30684	0.597823	0.993804
186188_186604 / cds158	-1.05002	0.916426	NA
186697_186864 / cds159	-1.02483	0.957815	NA
187297_187629 / cds160	-1.28571	0.644439	NA
187717_188448 / cds161	-1.5101	0.374979	NA
188892_189899 / cds162	1.31501	0.621371	0.993804
189898_190971 / cds163	1.28561	0.647435	0.993804
191114_192325 / cds164	-2.53668	0.099443	NA
192327_193136 / cds165	-1.38263	0.561594	NA
193606_193956 / cds166	-1.05197	0.934226	NA
194005_194784 / cds167	-1.59803	0.388262	NA
194789_197899 / cds168	-1.85009	0.248806	0.993804
197896_199011 / cds169	-2.85384	0.079361	NA
199099_199698 / cds170	1.22706	0.673472	NA
199872_201170 / cds171	-1.76565	0.275203	0.993804
201215_202522 / cds172	-2.67766	0.0541569	NA
202555_203895 / cds173	-2.77614	0.0734297	NA
203898_204686 / cds174	-1.74515	0.368024	NA
204697_205470 / cds175	-3.58314	0.034176	NA
205467_206216 / cds176	-1.81259	0.328919	NA
206245_207078 / cds177	-1.52962	0.424706	NA
207522_208715 / cds178	-1.9947	0.223681	NA
208783_209583 / cds179	-1.83832	0.3173	NA
209588_210328 / cds180	-1.77714	0.332789	NA
210345_211268 / cds181	-1.88242	0.248815	NA
211379_212065 / cds182	-1.14998	0.761382	0.993804
212125_212415 / cds183	-1.10186	0.849096	NA
212412_212657 / cds184	1.30625	0.616907	0.993804
213781_214782 / cds185	-1.52743	0.387369	NA
214789_215490 / cds186	-1.82577	0.266609	NA
215492_216373 / cds187	1.09008	0.847394	0.993804
216717_216920 / cds188	-1.74515	0.365867	NA
217281_218909 / cds189	-1.58324	0.375558	0.993804
218930_219154 / cds190	-1.40437	0.556841	NA
219193_219387 / cds191	-1.05515	0.91446	NA
219930_220403 / cds192	1.15863	0.773451	0.993804
220406_221071 / cds193	1.14586	0.761686	0.993804
221068_222423 / cds194	1.00476	0.9916	0.997715
222429_222644 / cds195	-1.09936	0.877698	NA
223661_224917 / cds196	1.04793	0.916712	0.993804
224936_225730 / cds197	-1.26703	0.612206	0.993804
225727_226383 / cds198	-1.6635	0.407969	NA
226383_227096 / cds199	-1.73706	0.366031	NA
227108_227941 / cds200	-1.95147	0.216916	NA
227970_228434 / cds201	-2.73251	0.093962	NA
228523_229476 / cds202	-1.13742	0.82989	NA
229467_231218 / cds203	-1.85255	0.224871	NA
231576_231689 / cds204	-1.27007	0.647862	NA
232177_233148 / cds205	1.04878	0.919543	NA
233132_234214 / cds206	-1.2618	0.613891	0.993804
234231_234377 / cds207	-1.44252	0.48866	NA
234636_235103 / cds208	-2.32388	0.172984	NA
235118_235243 / cds209	1.22486	0.743111	NA
235367_235573 / cds210	1.29804	0.613317	NA
235622_236398 / cds211	1.08505	0.867416	0.993804
236395_237255 / cds212	-1.50921	0.353567	0.993804
237383_237994 / cds213	-1.17081	0.741808	0.993804
238255_238812 / cds214	-1.4585	0.405502	0.993804
238799_239440 / cds215	-1.728	0.329318	NA
240913_241347 / cds216	-1.19736	0.710141	NA
241344_242705 / cds217	-1.53869	0.339184	0.993804
242717_243727 / cds218	-1.19786	0.703717	0.993804
243724_244866 / cds219	-1.30073	0.582839	0.993804
244863_246743 / cds220	-2.68157	0.0498041	0.993804
246740_248014 / cds221	-2.09632	0.223681	0.993804
248011_249171 / cds222	-3.17342	0.0261578	0.993804
249189_250235 / cds223	-1.8818	0.261058	NA
250229_250981 / cds224	-1.07602	0.884782	NA
251009_253210 / cds225	-1.74502	0.363434	0.993804
254339_254848 / cds226	-1.21247	0.676502	0.993804
254992_255759 / cds227	-1.96626	0.180399	NA
256009_256227 / cds228	-2.49039	0.122941	NA
257036_257992 / cds229	-1.17792	0.738938	0.993804
258487_260505 / cds230	-1.78685	0.228747	0.993804
260505_260969 / cds231	-1.84625	0.248225	NA
261228_262628 / cds232	-1.97814	0.138893	0.993804
262786_263814 / cds233	-1.20143	0.693953	0.993804
263925_265037 / cds234	-1.21102	0.694998	0.993804
265050_265961 / cds235	-2.27156	0.0722757	0.993804
265930_266760 / cds236	1.16164	0.749665	0.993804
266812_267852 / cds237	-1.18839	0.699963	0.993804
267890_269323 / cds238	-1.16448	0.750933	0.993804
269406_270305 / cds239	1.09842	0.863241	0.993804
270486_271913 / cds240	-2.87864	0.0400941	0.993804
272483_274069 / cds241	1.02763	0.953971	0.993804
274250_275050 / cds242	-1.12434	0.804081	NA
275047_275826 / cds243	-1.771	0.303757	NA
275837_276646 / cds244	1.1441	0.76548	0.993804
277490_278413 / cds245	1.0383	0.933802	0.993804
278562_280250 / cds246	-2.06563	0.198401	NA
280275_282788 / cds247	-2.74955	0.0618228	0.993804
282987_283886 / cds248	-1.99739	0.172877	NA
283997_285079 / cds249	-2.02051	0.190249	NA
285127_286128 / cds250	-1.23246	0.651933	0.993804
286140_286973 / cds251	-1.13737	0.778012	0.993804
286939_287730 / cds252	-1.09287	0.849488	NA
287842_288753 / cds253	-2.09478	0.210031	NA
288750_289850 / cds254	-2.63979	0.0739364	NA
289847_291370 / cds255	-1.74639	0.273645	NA
291378_292478 / cds256	-1.04293	0.925662	0.993804
292501_293880 / cds257	-1.84152	0.192936	0.993804
293885_294541 / cds258	-1.37738	0.555228	NA
294538_295383 / cds259	-1.06824	0.881456	0.993804
295380_296024 / cds260	1.30487	0.557991	0.993804
296164_296448 / cds261	1.22323	0.696561	NA
296568_298082 / cds262	-3.5058	0.0120839	0.993804
298101_299804 / cds263	-1.62722	0.409836	NA
299801_300652 / cds264	-2.79579	0.0912149	NA
300649_301587 / cds265	-1.11948	0.780084	NA
301639_302529 / cds266	-2.5017	0.103228	NA
302661_303443 / cds267	1.44012	0.484977	0.993804
303510_304412 / cds268	-1.45399	0.478086	NA
304505_305749 / cds269	-1.94704	0.224921	NA
305746_307320 / cds270	-3.03916	0.0258453	0.993804
307761_310919 / cds271	-1.92574	0.182027	0.993804
310927_312111 / cds272	-1.38496	0.550162	NA
312350_313042 / cds273	-2.40554	0.134304	NA
313026_314084 / cds274	-2.94578	0.0547441	NA
314133_315008 / cds275	-1.37537	0.573903	NA
315108_315965 / cds276	1.2118	0.70037	0.993804
316187_317281 / cds277	-1.35214	0.503461	0.993804
317609_319276 / cds278	1.51601	0.438746	0.993804
319497_320774 / cds279	1.06909	0.894017	NA
320790_321674 / cds280	-2.27567	0.180827	NA
321680_322495 / cds281	-1.91818	0.279106	NA
322508_324292 / cds282	-1.81053	0.322079	0.993804
324487_325314 / cds283	-1.23754	0.664536	NA
325377_326720 / cds284	1.00833	0.985858	0.99712
326717_327955 / cds285	1.22603	0.651432	0.993804
328098_329042 / cds286	1.05391	0.909105	0.993804
329029_329880 / cds287	1.42157	0.454983	0.993804
329885_332239 / cds288	1.16994	0.747032	0.993804
332243_333727 / cds289	1.54932	0.343076	0.993804
333731_334096 / cds290	1.12764	0.800099	0.993804
334292_334423 / cds291	1.0734	0.899876	NA
334524_335162 / cds292	1.27762	0.600318	NA
335311_336603 / cds293	1.49091	0.429537	0.993804
337047_338699 / cds294	-1.08591	0.857435	0.993804
338730_339812 / cds295	-1.58081	0.422919	NA
339817_340701 / cds296	-3.07758	0.0561623	NA
340701_341588 / cds297	-2.33911	0.142723	NA
341659_342879 / cds298	-1.9652	0.195541	NA
342951_343904 / cds299	-1.35945	0.55363	NA
344125_345201 / cds300	-1.29337	0.569849	0.993804
345299_345673 / cds301	-1.80592	0.317687	NA
345703_345828 / cds302	-1.24708	0.717087	NA
346114_347058 / cds303	-1.35639	0.549421	0.993804
347153_347902 / cds304	-1.01068	0.982958	0.99712
348347_348919 / cds305	1.35124	0.508703	0.993804
348939_350462 / cds306	-1.46408	0.441781	0.993804
350447_351139 / cds307	-1.90935	0.278539	NA
351129_351761 / cds308	1.12438	0.798438	0.993804
352056_352676 / cds309	-1.09799	0.844625	0.993804
352745_354304 / cds310	-1.56685	0.324829	0.993804
354880_355221 / cds311	1.41166	0.48477	NA
355222_356511 / cds312	-2.49988	0.0660536	NA
356581_357282 / cds313	-2.31068	0.170177	NA
357669_359768 / cds314	1.17041	0.794658	0.993804
360310_361359 / cds315	-1.15381	0.775681	NA
362004_363491 / cds316	-1.04896	0.91912	0.993804
363638_363814 / cds317	-1.36276	0.616945	NA
363870_364103 / cds318	1.01699	0.975546	NA
364474_366102 / cds319	1.04903	0.937724	0.993804
366227_366442 / cds320	1.3947	0.515968	0.993804
366439_367071 / cds321	1.16793	0.769428	0.993804
367151_368374 / cds322	1.63914	0.293711	0.993804
368508_369101 / cds323	-1.08622	0.877697	NA
369169_370200 / cds324	1.08168	0.878619	0.993804
370235_371005 / cds325	-1.16585	0.736291	0.993804
371002_371820 / cds326	-1.23313	0.638366	0.993804
372014_372571 / cds327	-1.0392	0.944514	NA
372705_373202 / cds328	1.04615	0.926915	NA
373222_373920 / cds329	1.55056	0.410688	0.993804
374080_375027 / cds330	-1.03346	0.944143	0.993804
375107_375724 / cds331	-1.05767	0.920196	NA
375732_379775 / cds332	1.58249	0.451386	0.993804
380035_380271 / cds333	1.47153	0.476855	0.993804
380274_380945 / cds334	1.30665	0.649436	0.993804
380942_382333 / cds335	1.43235	0.493729	0.993804
382361_383167 / cds336	1.11608	0.82517	0.993804
383546_385231 / cds337	1.38099	0.521082	0.993804
385290_386207 / cds338	1.01107	0.981644	NA
386271_386960 / cds339	-1.76408	0.354439	NA
386972_387634 / cds340	-1.17066	0.68509	NA
387710_388483 / cds341	-2.17793	0.184294	NA
388528_389307 / cds342	-1.61137	0.435186	NA
389480_389962 / cds343	-1.1242	0.818145	NA
390021_392162 / cds344	-3.05746	0.032805	0.993804
392180_393331 / cds345	-1.53533	0.433698	NA
393371_394222 / cds346	-2.27041	0.171749	NA
394222_395097 / cds347	-2.21741	0.183023	NA
395214_396491 / cds348	-1.18847	0.700709	0.993804
396691_397836 / cds349	1.07728	0.879622	0.993804
397911_398594 / cds350	1.37319	0.604709	0.993804
398703_399608 / cds351	1.2319	0.686506	0.993804
399662_400783 / cds352	1.11779	0.807776	0.993804
401008_401157 / cds353	-1.50815	0.473332	NA
401506_401703 / cds354	-1.26863	0.594982	0.993804
402056_402898 / cds355	-1.2234	0.656954	0.993804
403215_403634 / cds356	1.03445	0.951584	0.993804
403751_408334 / cds357	1.11867	0.855398	0.993804
408342_408917 / cds358	-1.09767	0.868304	0.993804
408931_409620 / cds359	-1.0817	0.889393	0.993804
409629_410096 / cds360	1.1689	0.77167	0.993804
410231_410797 / cds361	1.20999	0.711852	0.993804
410823_411791 / cds362	1.10526	0.829512	0.993804
411904_412089 / cds363	-1.05821	0.91945	NA
412165_413025 / cds364	-1.93667	0.160863	0.993804
413429_414400 / cds365	-1.93452	0.281529	NA
414397_415122 / cds366	-2.13303	0.179613	NA
415119_415946 / cds367	-1.67367	0.29965	NA
415946_416764 / cds368	-2.24607	0.140213	NA
416764_417840 / cds369	-1.51022	0.435059	NA
417852_418670 / cds370	-1.85386	0.303447	NA
418676_419512 / cds371	-10.1186	3.44401e-05	NA
419509_420429 / cds372	-1.80025	0.326939	NA
420443_421789 / cds373	-1.32101	0.532935	0.993804
421966_423114 / cds374	-1.67179	0.39322	0.993804
423138_424091 / cds375	-1.61438	0.334917	NA
424110_425144 / cds376	1.4658	0.46496	0.993804
425411_426292 / cds377	1.55519	0.39631	0.993804
426603_427232 / cds378	1.54551	0.47476	0.993804
427339_428415 / cds379	1.11604	0.805202	0.993804
428412_429482 / cds380	-1.54151	0.350464	0.993804
429494_432544 / cds381	-1.21594	0.703144	0.993804
432556_433848 / cds382	-1.66511	0.30519	NA
434084_434533 / cds383	1.31933	0.635101	0.993804
434538_435266 / cds384	1.37404	0.547351	0.993804
435259_436533 / cds385	1.25324	0.628715	0.993804
436520_437476 / cds386	1.02205	0.96194	0.994919
437477_438796 / cds387	-1.37222	0.484203	0.993804
438793_439872 / cds388	-1.10195	0.832236	0.993804
439869_440774 / cds389	-1.66458	0.287005	0.993804
440820_441086 / cds390	-1.17659	0.7306	NA
441114_441545 / cds391	-1.18633	0.711181	0.993804
441917_443269 / cds392	-1.68104	0.24077	0.993804
443301_444332 / cds393	-1.66806	0.315318	NA
444469_445308 / cds394	-2.03756	0.222546	NA
445414_445617 / cds395	-2.52039	0.135194	NA
446014_447639 / cds396	-2.33405	0.137991	NA
447701_448642 / cds397	-2.7549	0.0991477	NA
448642_449559 / cds398	-2.91173	0.0828365	NA
449556_451244 / cds399	-3.09605	0.0504328	NA
451241_452290 / cds400	-1.48467	0.502005	NA
452321_452950 / cds401	-1.44696	0.51267	NA
452975_453577 / cds402	-1.59514	0.441783	NA
453762_454856 / cds403	-1.68666	0.365697	NA
454853_456580 / cds404	-1.79556	0.326146	0.993804
456559_457407 / cds405	-3.25554	0.0480308	NA
457404_458414 / cds406	-1.15848	0.699071	NA
458453_460102 / cds407	-1.79222	0.331482	0.993804
460547_461704 / cds408	1.09839	0.844565	0.993804
461751_462683 / cds409	-1.23725	0.654164	NA
462728_463810 / cds410	1.12904	0.786468	0.993804
463982_465319 / cds411	-2.84274	0.0396539	0.993804
465624_467591 / cds412	-2.56926	0.0988072	NA
467805_469244 / cds413	-2.50188	0.101381	NA
469280_470281 / cds414	1.09758	0.834241	0.993804
470348_472015 / cds415	-1.23457	0.647699	0.993804
472063_474102 / cds416	-2.50105	0.079768	NA
474099_475502 / cds417	-1.61092	0.320353	0.993804
475643_476335 / cds418	-2.69404	0.0413752	NA
476491_477249 / cds419	-1.413	0.434372	0.993804
477508_478641 / cds420	-1.5835	0.348577	0.993804
478655_479803 / cds421	-1.65166	0.287686	0.993804
479947_481227 / cds422	1.25609	0.674886	0.993804
481500_481880 / cds423	1.14376	0.821939	0.993804
481938_482771 / cds424	1.27729	0.670397	0.993804
483109_483585 / cds425	1.59236	0.407663	0.993804
484094_484531 / cds426	-1.50185	0.501595	NA
484740_485441 / cds427	-1.08389	0.862509	0.993804
485516_486529 / cds428	-1.0427	0.931284	0.993804
486725_487762 / cds429	-1.51361	0.361147	0.993804
488015_489256 / cds430	-1.36055	0.544585	NA
489366_489650 / cds431	1.44873	0.47486	NA
489650_490447 / cds432	-1.5105	0.424173	NA
490567_491787 / cds433	-1.91128	0.275243	0.993804
491836_492468 / cds434	-1.56301	0.416511	NA
492836_493117 / cds435	1.59443	0.431849	0.993804
493299_494621 / cds436	1.54046	0.444702	0.993804
494935_496725 / cds437	-1.59698	0.339116	0.993804
496722_498026 / cds438	-1.86958	0.25075	NA
498069_498437 / cds439	-1.43753	0.529156	NA
498564_499160 / cds440	-1.27323	0.668438	NA
499150_499629 / cds441	-1.95423	0.268283	NA
499693_501063 / cds442	-2.83903	0.0357957	0.993804
501292_501738 / cds443	-1.14703	0.766263	NA
501901_502995 / cds444	1.31797	0.598086	0.993804
503147_503278 / cds445	-1.22678	0.695149	NA
503486_504502 / cds446	-1.24041	0.632078	0.993804
504506_505543 / cds447	-1.35211	0.551929	NA
505540_506304 / cds448	-1.17045	0.759379	NA
506399_507733 / cds449	1.0407	0.932568	0.993804
507995_510706 / cds450	-1.27466	0.621352	0.993804
510820_512499 / cds451	-1.37071	0.486785	0.993804
512496_514559 / cds452	-1.99166	0.167303	0.993804
514561_515658 / cds453	-1.44734	0.406096	0.993804
515707_516879 / cds454	1.28246	0.636987	0.993804
516972_517826 / cds455	-1.33838	0.609184	NA
517823_518623 / cds456	-1.62659	0.330113	NA
518697_518906 / cds457	1.02597	0.957929	NA
519232_519654 / cds458	1.07938	0.892188	0.993804
519654_521390 / cds459	1.3627	0.608697	0.993804
521509_522699 / cds460	1.14444	0.827285	0.993804
522716_523933 / cds461	1.12958	0.843707	0.993804
523936_526014 / cds462	1.16567	0.803957	0.993804
526133_526612 / cds463	1.07571	0.887888	NA
526707_527597 / cds464	-1.51883	0.41416	NA
527895_528899 / cds465	1.81228	0.329326	0.993804
528930_529214 / cds466	1.73656	0.354427	0.993804
529211_529996 / cds467	1.8188	0.327266	0.993804
530006_530530 / cds468	1.85821	0.287857	0.993804
530555_531631 / cds469	1.76243	0.345653	0.993804
531656_532411 / cds470	1.7421	0.344984	0.993804
532478_534535 / cds471	1.45669	0.537055	0.993804
534540_535058 / cds472	1.85343	0.274815	0.993804
535059_535673 / cds473	1.99232	0.210033	0.993804
535694_536290 / cds474	1.54684	0.348537	0.993804
536393_537703 / cds475	-1.34716	0.531485	0.993804
537747_538190 / cds476	-1.46458	0.508836	NA
538187_538975 / cds477	-1.24023	0.634687	0.993804
539216_539734 / cds478	-1.11598	0.812162	0.993804
539956_540111 / cds479	-1.17679	0.731781	0.993804
540292_540615 / cds480	-1.81665	0.302774	NA
540630_540755 / cds481	-1.45394	0.474881	NA
541059_541553 / cds482	-1.28635	0.621125	0.993804
541547_542191 / cds483	1.03687	0.942046	0.993804
542188_543621 / cds484	-1.16905	0.734519	0.993804
543858_544562 / cds485	-1.22395	0.653867	0.993804
544667_544942 / cds486	-2.23215	0.177322	NA
544948_545346 / cds487	-2.46307	0.0759588	NA
545773_545958 / cds488	-1.38098	0.561581	NA
546164_547048 / cds489	1.39007	0.546023	0.993804
547166_547624 / cds490	-1.34383	0.622081	NA
547906_548115 / cds491	1.23937	0.705205	0.993804
548223_548510 / cds492	1.0751	0.896752	0.993804
548525_548641 / cds493	1.35307	0.550765	0.993804
548674_548883 / cds494	1.37376	0.532728	0.993804
548952_549317 / cds495	1.05738	0.907986	NA
549562_550383 / cds496	-2.03095	0.117962	0.993804
550538_551740 / cds497	-2.90179	0.0573978	NA
551746_552888 / cds498	-3.50438	0.0203141	NA
552888_553583 / cds499	-1.15656	0.70688	NA
553580_554560 / cds500	-1.69251	0.339459	NA
554790_555809 / cds501	-2.71548	0.0699571	NA
555936_558590 / cds502	-1.569	0.44572	NA
558810_559160 / cds503	-1.40801	0.580168	NA
559165_561627 / cds504	-1.59108	0.33706	0.993804
561634_562431 / cds505	-1.76474	0.326563	NA
562442_563335 / cds506	-1.92405	0.259624	NA
563403_564701 / cds507	-2.77795	0.0879176	NA
565051_566328 / cds508	-1.23004	0.659124	0.993804
566354_566941 / cds509	-1.29683	0.620464	NA
567062_567358 / cds510	-1.04772	0.930127	NA
567645_568100 / cds511	-1.44049	0.410516	0.993804
568193_568471 / cds512	1.00848	0.984821	0.99712
568688_568993 / cds513	-1.22134	0.67403	NA
569009_569485 / cds514	-1.58397	0.407489	NA
569498_569665 / cds515	-1.54479	0.479172	NA
569702_570274 / cds516	-1.6233	0.420768	NA
570385_570591 / cds517	-1.12303	0.806385	0.993804
570907_571884 / cds518	1.15612	0.750125	0.993804
571884_573161 / cds519	1.0574	0.904962	0.993804
573185_573910 / cds520	1.36113	0.55117	0.993804
574229_575569 / cds521	1.31339	0.658639	0.993804
575934_576701 / cds522	1.00694	0.987865	0.99712
576772_577089 / cds523	1.49914	0.405562	NA
577076_577420 / cds524	1.37676	0.531774	NA
577599_578273 / cds525	-2.82439	0.0712018	NA
578270_579733 / cds526	-1.98697	0.143556	0.993804
579875_580078 / cds527	1.30496	0.602152	0.993804
580168_581004 / cds528	1.48934	0.444263	0.993804
581079_582806 / cds529	-1.33824	0.518573	0.993804
583207_584214 / cds530	-1.31529	0.561131	0.993804
584423_585889 / cds531	-1.80659	0.235604	0.993804
585842_586984 / cds532	-1.33653	0.520183	0.993804
586981_588435 / cds533	-1.03643	0.935326	0.993804
588637_590802 / cds534	-1.15831	0.767355	0.993804
590805_591932 / cds535	-1.41314	0.498124	0.993804
591992_593545 / cds536	-1.42606	0.428866	0.993804
593611_594357 / cds537	1.45628	0.401104	0.993804
594600_595853 / cds538	-1.04184	0.931236	0.993804
595850_596659 / cds539	1.19978	0.682728	0.993804
596991_597209 / cds540	-1.2562	0.710511	NA
597263_597889 / cds541	1.19451	0.702802	0.993804
598140_598607 / cds542	-1.0357	0.94546	0.993804
598698_599525 / cds543	1.42948	0.545294	0.993804
599714_600808 / cds544	1.12201	0.795092	0.993804
600913_601839 / cds545	1.12274	0.803194	0.993804
601988_602737 / cds546	1.27444	0.645191	0.993804
602993_604225 / cds547	1.44521	0.545692	0.993804
604255_604575 / cds548	1.52249	0.46347	0.993804
604637_605701 / cds549	1.64074	0.320684	0.993804
605789_606100 / cds550	-1.7482	0.360758	NA
606211_607284 / cds551	-1.01267	0.978292	NA
607306_608523 / cds552	-1.22464	0.68374	NA
608789_609514 / cds553	1.03398	0.946394	NA
609644_610801 / cds554	1.04739	0.917194	0.993804
610814_611989 / cds555	1.2162	0.666459	0.993804
612019_612843 / cds556	-1.40477	0.541645	NA
612923_614029 / cds557	1.03196	0.955985	0.994487
614429_615253 / cds558	1.06544	0.893976	0.993804
615250_616635 / cds559	-1.54567	0.389191	NA
616632_616958 / cds560	-1.52301	0.476019	NA
616955_617971 / cds561	-1.93196	0.180487	NA
617968_618972 / cds562	-3.3742	0.0309866	NA
618983_620524 / cds563	-2.05153	0.141235	NA
620592_621587 / cds564	-1.15791	0.754486	0.993804
621641_622453 / cds565	-1.3511	0.497088	0.993804
622661_624757 / cds566	-1.6717	0.326186	0.993804
624985_626277 / cds567	-1.72541	0.24839	0.993804
626320_627030 / cds568	1.80106	0.196526	0.993804
627133_627531 / cds569	-2.0492	0.227598	NA
627870_628661 / cds570	-1.15777	0.743658	0.993804
628765_628914 / cds571	1.02536	0.957963	NA
629294_629485 / cds572	-2.45982	0.145789	NA
629831_630727 / cds573	1.31577	0.650666	0.993804
630776_631837 / cds574	1.49058	0.50964	0.993804
632015_632566 / cds575	1.19069	0.773497	0.993804
632743_633945 / cds576	1.30624	0.601375	0.993804
633972_634676 / cds577	-1.53632	0.448708	NA
634748_636706 / cds578	-1.32624	0.554577	0.993804
636728_637540 / cds579	-2.19328	0.132083	0.993804
637550_638041 / cds580	-1.60543	0.364846	0.993804
638065_638505 / cds581	-1.17682	0.785381	NA
638519_640849 / cds582	-1.21309	0.693992	0.993804
640877_641653 / cds583	-1.2379	0.694369	NA
641656_642780 / cds584	-1.04247	0.936349	NA
642781_643626 / cds585	-1.04622	0.93222	NA
643614_643925 / cds586	1.77037	0.33555	NA
643942_645078 / cds587	1.19335	0.715594	0.993804
645095_645895 / cds588	-1.66925	0.385878	NA
645958_646716 / cds589	1.04175	0.934091	NA
646716_647720 / cds590	1.07288	0.908229	NA
647717_648583 / cds591	-1.17031	0.772012	NA
648580_649293 / cds592	-1.0536	0.893622	NA
649280_650020 / cds593	1.16954	0.797765	NA
650026_651342 / cds594	2.41487	0.0906531	0.993804
651612_652283 / cds595	1.49247	0.400992	0.993804
652336_652731 / cds596	1.37358	0.499932	0.993804
652852_653121 / cds597	-1.5582	0.469757	NA
654064_655914 / cds598	1.28499	0.59513	0.993804
655965_656723 / cds599	1.02312	0.964323	NA
656729_658516 / cds600	-1.07816	0.878528	0.993804
658539_659417 / cds601	-1.61951	0.340703	0.993804
659414_660361 / cds602	-1.02273	0.959607	0.994919
660432_661940 / cds603	-1.1187	0.816649	0.993804
662024_662761 / cds604	-1.78616	0.327617	NA
662953_664392 / cds605	1.16595	0.733188	0.993804
665213_665836 / cds606	-1.02296	0.959427	0.994919
666137_666931 / cds607	1.42566	0.519895	0.993804
667350_668813 / cds608	1.50885	0.422415	0.993804
669235_670281 / cds609	1.13403	0.803451	0.993804
670453_672195 / cds610	-1.39734	0.452543	0.993804
672200_673111 / cds611	-1.22595	0.649657	0.993804
673254_674204 / cds612	-2.01613	0.15569	NA
674290_674979 / cds613	-1.46313	0.515218	NA
675192_676238 / cds614	-1.22416	0.653742	0.993804
676592_677425 / cds615	1.46282	0.489395	0.993804
677502_677675 / cds616	1.57356	0.417443	0.993804
677915_679804 / cds617	1.13045	0.83485	0.993804
680078_680851 / cds618	-1.93972	0.190512	NA
681187_682926 / cds619	-1.25342	0.616269	0.993804
682923_684233 / cds620	-2.96862	0.0439935	NA
684324_685760 / cds621	-1.02729	0.96374	0.994919
686326_686850 / cds622	1.24672	0.642083	0.993804
686844_687767 / cds623	1.39982	0.517124	0.993804
688057_689070 / cds624	1.07917	0.868967	0.993804
689536_690096 / cds625	-1.47346	0.503697	NA
690298_690975 / cds626	-2.39358	0.15536	NA
691082_691741 / cds627	1.03482	0.939859	0.993804
691801_692703 / cds628	-1.43178	0.503488	NA
692798_693832 / cds629	-2.23103	0.17618	NA
693894_694925 / cds630	1.53127	0.3882	0.993804
695188_695724 / cds631	1.30254	0.651561	0.993804
695801_696403 / cds632	1.51414	0.387155	0.993804
696456_697181 / cds633	1.51482	0.372631	0.993804
697200_698936 / cds634	1.37088	0.564257	0.993804
698992_699855 / cds635	-1.36092	0.507196	0.993804
699859_700674 / cds636	-1.22437	0.728116	NA
700726_701730 / cds637	-1.63123	0.298634	0.993804
701860_702552 / cds638	-1.95337	0.253799	NA
702661_703563 / cds639	-1.18846	0.712226	NA
703633_704604 / cds640	-1.62323	0.31133	0.993804
704601_706142 / cds641	-2.18765	0.137783	0.993804
706144_707001 / cds642	-1.76847	0.270083	NA
707018_707794 / cds643	-1.31279	0.650274	NA
707896_708756 / cds644	-1.07563	0.877408	NA
708984_710240 / cds645	-1.51024	0.441216	NA
710237_711127 / cds646	-2.2839	0.173658	NA
711380_712303 / cds647	-1.27096	0.625781	NA
712386_713906 / cds648	-1.13763	0.77512	0.993804
714036_714995 / cds649	1.2157	0.666296	0.993804
714995_715834 / cds650	-1.02446	0.965206	NA
715831_717570 / cds651	-1.01547	0.973066	0.995688
717592_718611 / cds652	-1.05656	0.906968	NA
718622_719737 / cds653	-1.55162	0.360225	0.993804
719844_720794 / cds654	-1.38066	0.516007	NA
720937_723207 / cds655	1.27253	0.671793	0.993804
723262_724335 / cds656	1.36672	0.480343	0.993804
724337_726268 / cds657	1.07608	0.869274	0.993804
726293_727168 / cds658	-1.92806	0.213019	NA
727165_728082 / cds659	-1.25965	0.616601	0.993804
728150_729385 / cds660	1.19964	0.71937	0.993804
729434_730390 / cds661	1.51352	0.402121	0.993804
730676_734380 / cds662	1.32294	0.645281	0.993804
734566_735027 / cds663	1.29731	0.601269	0.993804
735171_735437 / cds664	1.46495	0.468485	0.993804
735483_735668 / cds665	1.39188	0.563014	0.993804
735785_736669 / cds666	-1.52643	0.425582	NA
736740_737744 / cds667	-1.01983	0.964546	0.994919
737785_738645 / cds668	-1.25906	0.613588	0.993804
738764_739624 / cds669	1.58049	0.357372	0.993804
739726_740070 / cds670	1.58836	0.451081	0.993804
740232_740843 / cds671	-1.75252	0.317627	NA
740840_741613 / cds672	-3.58569	0.038245	NA
741616_741813 / cds673	-1.35404	0.57652	NA
741804_742781 / cds674	-2.36439	0.160663	NA
742783_744609 / cds675	-1.52709	0.340469	0.993804
744676_744828 / cds676	1.0633	0.900796	NA
745443_746534 / cds677	1.43677	0.553176	0.993804
746750_747406 / cds678	1.30505	0.61631	0.993804
747740_747874 / cds679	1.24165	0.682611	NA
748158_748736 / cds680	-1.31891	0.556097	NA
748729_749181 / cds681	-1.35944	0.546779	NA
749178_749630 / cds682	-1.28803	0.675071	NA
749706_751238 / cds683	-1.64394	0.317169	0.993804
751241_752461 / cds684	-2.0712	0.157658	0.993804
752510_753706 / cds685	-1.53642	0.389835	NA
753873_754583 / cds686	-1.34359	0.52799	NA
754567_755994 / cds687	-1.68938	0.298147	0.993804
756241_757719 / cds688	-2.48668	0.090337	NA
757716_758678 / cds689	-1.85951	0.302694	NA
758749_758994 / cds690	1.69583	0.346779	0.993804
759021_760310 / cds691	1.39649	0.534351	0.993804
760517_761929 / cds692	1.43444	0.47807	0.993804
762027_762971 / cds693	-1.16525	0.739401	0.993804
762968_764026 / cds694	1.14568	0.791575	0.993804
764060_764875 / cds695	-1.21861	0.678852	0.993804
764877_765803 / cds696	-1.03364	0.947939	0.993804
765812_767143 / cds697	1.05787	0.921409	0.993804
767204_767863 / cds698	1.14091	0.809852	0.993804
767885_768769 / cds699	1.12944	0.829839	0.993804
768950_770242 / cds700	-1.53693	0.391637	0.993804
770258_771199 / cds701	-2.2283	0.168936	NA
771196_772245 / cds702	-1.55192	0.405872	NA
772235_773797 / cds703	-3.04643	0.0424853	NA
773758_775182 / cds704	-1.63951	0.322989	0.993804
775198_776184 / cds705	1.18999	0.732499	0.993804
776382_776963 / cds706	1.66462	0.275349	0.993804
777032_777463 / cds707	2.11409	0.110739	0.993804
777579_777785 / cds708	1.13919	0.823294	NA
777950_779260 / cds709	-1.06925	0.895866	0.993804
779347_780534 / cds710	-1.16217	0.733673	0.993804
780656_782377 / cds711	-2.23748	0.103173	0.993804
782385_783506 / cds712	-1.30711	0.632031	NA
783516_784502 / cds713	-4.72435	0.00301308	NA
784589_786535 / cds714	-1.53644	0.387712	0.993804
786712_787461 / cds715	-1.14639	0.767834	NA
787549_788469 / cds716	-1.03222	0.944915	0.993804
788530_789303 / cds717	1.14415	0.799382	0.993804
789601_789906 / cds718	1.40453	0.495884	0.993804
790304_790471 / cds719	1.14641	0.809143	NA
790528_791754 / cds720	1.06338	0.900633	0.993804
791969_792364 / cds721	1.68615	0.34449	0.993804
792467_795355 / cds722	-1.73993	0.25514	0.993804
795355_795693 / cds723	-1.09002	0.889221	NA
795690_797300 / cds724	-1.21708	0.668015	0.993804
797300_797776 / cds725	-1.14673	0.816013	NA
797773_798054 / cds726	-1.1965	0.771879	NA
798051_798434 / cds727	1.0197	0.972824	NA
798496_799032 / cds728	-1.10431	0.845085	NA
799346_799501 / cds729	1.3058	0.652365	NA
799903_800484 / cds730	1.00141	0.998161	0.999697
800891_801955 / cds731	1.14397	0.803861	0.993804
802005_803261 / cds732	-1.05186	0.909651	0.993804
803338_803820 / cds733	-1.22321	0.713429	NA
803838_805076 / cds734	-1.08711	0.886676	NA
805181_806053 / cds735	1.32164	0.548369	0.993804
806050_807780 / cds736	1.52876	0.423559	0.993804
807785_808633 / cds737	1.24678	0.624281	0.993804
808638_809561 / cds738	1.47156	0.383895	0.993804
809625_811160 / cds739	1.52308	0.467936	0.993804
811205_813031 / cds740	1.37884	0.578101	0.993804
813459_814166 / cds741	1.29106	0.644088	0.993804
814324_815529 / cds742	-1.11471	0.806773	0.993804
815615_816292 / cds743	1.52132	0.350874	0.993804
816289_817560 / cds744	1.49089	0.446566	0.993804
817754_818227 / cds745	1.42742	0.562449	0.993804
819122_819448 / cds746	1.35215	0.562173	0.993804
819445_820017 / cds747	1.46844	0.470571	0.993804
820052_820759 / cds748	1.14203	0.808852	0.993804
820885_821406 / cds749	1.07093	0.888065	0.993804
821477_822283 / cds750	1.17545	0.726532	0.993804
822295_823098 / cds751	-1.00084	0.998703	0.999697
823098_823970 / cds752	1.0148	0.977606	0.996904
823994_825448 / cds753	1.15184	0.802361	0.993804
825517_826497 / cds754	-1.10125	0.863045	0.993804
826537_828054 / cds755	-1.09531	0.867913	0.993804
828096_828482 / cds756	1.27934	0.648844	0.993804
828537_829556 / cds757	1.11545	0.819221	NA
829563_830846 / cds758	-1.70991	0.261463	NA
830849_832204 / cds759	-2.75691	0.0323157	0.993804
832221_832871 / cds760	-2.28262	0.127268	NA
832868_834124 / cds761	-1.09235	0.843283	0.993804
834121_834906 / cds762	-2.61103	0.0579263	NA
835224_836678 / cds763	1.01299	0.977209	0.996904
836735_838213 / cds764	1.28107	0.602707	0.993804
838303_838815 / cds765	2.03389	0.217848	0.993804
838826_840388 / cds766	1.73053	0.372465	0.993804
840484_841377 / cds767	-1.54363	0.337315	0.993804
841420_842271 / cds768	-1.25305	0.661211	NA
842357_843268 / cds769	-1.75172	0.292233	NA
843270_844103 / cds770	-1.54485	0.408446	NA
844248_844415 / cds771	-1.44042	0.55468	NA
844645_844869 / cds772	1.55851	0.388976	0.993804
844944_845423 / cds773	1.35422	0.536828	0.993804
845486_845761 / cds774	-1.81547	0.329775	NA
846033_846323 / cds775	1.15738	0.812557	0.993804
846374_846916 / cds776	1.32095	0.651335	0.993804
848052_849248 / cds777	#VALUE!	NA	NA
850192_850413 / cds778	1.49829	0.507037	0.993804
850425_850820 / cds779	1.45648	0.539463	0.993804
850808_853018 / cds780	1.28735	0.682415	0.993804
853039_854013 / cds781	1.29284	0.672253	0.993804
854170_854448 / cds782	1.36267	0.535336	0.993804
854564_854770 / cds783	-1.02901	0.955152	NA
854804_855025 / cds784	1.24115	0.680655	NA
855187_856185 / cds785	1.20017	0.763897	0.993804
856503_857513 / cds786	1.41458	0.53216	0.993804
857520_857636 / cds787	-1.04418	0.934629	NA
857970_858110 / cds788	2.62397	0.0465774	0.993804
858138_859841 / cds789	3.14912	0.0457496	0.993804
860063_862150 / cds790	4.01523	0.0183635	0.993804
862163_862768 / cds791	5.0266	0.00372991	0.752534
862828_865539 / cds792	2.16638	0.159305	0.993804
865536_866228 / cds793	2.89835	0.0183744	0.993804
866328_866783 / cds794	1.26139	0.676084	NA
866945_867973 / cds795	1.31341	0.566222	0.993804
867980_868837 / cds796	-1.90315	0.18793	NA
868827_869699 / cds797	-1.5414	0.381413	NA
869711_870757 / cds798	-1.01188	0.980025	NA
870761_871558 / cds799	-1.05945	0.89713	0.993804
871661_872503 / cds800	1.14331	0.782734	0.993804
872627_874090 / cds801	1.48384	0.484283	0.993804
874416_874685 / cds802	1.3723	0.58827	0.993804
874754_874942 / cds803	1.35627	0.532197	0.993804
874961_875170 / cds804	1.37705	0.510551	0.993804
875209_875523 / cds805	1.02092	0.96835	0.994919
875747_876484 / cds806	1.24722	0.694393	0.993804
876488_877054 / cds807	1.32352	0.607203	0.993804
877057_878010 / cds808	1.33616	0.586465	0.993804
878034_878828 / cds809	1.30027	0.642268	0.993804
879116_879577 / cds810	-1.09353	0.86157	NA
880007_881674 / cds811	1.87202	0.176797	0.993804
881697_882680 / cds812	-1.7291	0.370383	NA
882677_883579 / cds813	-2.91436	0.0729553	NA
883576_884391 / cds814	-1.65693	0.406981	NA
884388_885311 / cds815	-1.79447	0.284283	NA
885324_885794 / cds816	-1.4494	0.548353	NA
885817_887844 / cds817	-1.1051	0.82387	0.993804
887927_889147 / cds818	1.45411	0.4675	0.993804
889423_889671 / cds819	-1.09014	0.861105	NA
889821_890453 / cds820	-2.5	0.0464907	0.993804
890620_891126 / cds821	-1.60087	0.407675	NA
891206_892474 / cds822	1.03181	0.948861	0.993804
892502_892996 / cds823	-1.03091	0.960446	NA
893099_894709 / cds824	1.38499	0.563372	0.993804
894871_895833 / cds825	1.57734	0.412428	0.993804
895893_896669 / cds826	1.04612	0.924723	0.993804
896666_897652 / cds827	1.34582	0.542356	0.993804
897854_898630 / cds828	-1.00659	0.988629	0.99712
898621_899271 / cds829	1.17051	0.747048	NA
899268_900542 / cds830	1.25201	0.652771	0.993804
900546_901454 / cds831	1.49316	0.403834	0.993804
901623_902621 / cds832	-1.08515	0.853461	0.993804
902847_903164 / cds833	1.578	0.361216	NA
903358_903711 / cds834	1.75934	0.340041	0.993804
903853_904296 / cds835	1.79874	0.303088	0.993804
904486_904707 / cds836	1.48089	0.486428	0.993804
904986_906089 / cds837	-1.07223	0.874379	0.993804
906218_906349 / cds838	-1.65935	0.359126	NA
906756_907793 / cds839	1.59446	0.293294	0.993804
907843_909240 / cds840	-1.66324	0.373149	NA
909277_910254 / cds841	-1.37982	0.477237	0.993804
910258_911277 / cds842	-2.38925	0.148335	NA
911267_912817 / cds843	-2.69356	0.0959377	NA
912879_913886 / cds844	-2.04346	0.211089	NA
914315_915358 / cds845	-1.15608	0.717749	NA
915432_916637 / cds846	-3.33559	0.0349124	NA
916826_918013 / cds847	-1.50605	0.382186	0.993804
918100_918708 / cds848	-1.13774	0.729384	NA
918933_919469 / cds849	-1.12361	0.717371	NA
919541_920710 / cds850	-1.05303	0.928683	NA
921177_921563 / cds851	-1.00999	0.98684	NA
921859_922017 / cds852	1.14414	0.794743	NA
922091_923284 / cds853	-1.2282	0.657797	0.993804
923379_924272 / cds854	-1.38683	0.557153	NA
924443_925318 / cds855	-1.01732	0.972587	NA
925415_926914 / cds856	1.16929	0.726923	0.993804
927255_928451 / cds857	-1.1405	0.779828	0.993804
928555_929577 / cds858	1.11919	0.830596	0.993804
929938_930438 / cds859	-1.15761	0.785516	NA
930619_931548 / cds860	1.22707	0.648886	0.993804
931767_933275 / cds861	1.47818	0.485169	0.993804
933469_935370 / cds862	1.054	0.916871	0.993804
935488_936492 / cds863	-2.10971	0.154121	NA
936496_937353 / cds864	-1.69322	0.367287	NA
937357_938346 / cds865	-1.39101	0.553617	NA
938343_939167 / cds866	-1.13188	0.787027	0.993804
939177_939662 / cds867	-1.7466	0.346886	NA
939747_940850 / cds868	1.29758	0.672959	0.993804
940932_943967 / cds869	1.38226	0.566575	0.993804
944103_945338 / cds870	1.50206	0.507477	0.993804
945344_946876 / cds871	1.47438	0.526475	0.993804
946936_948330 / cds872	1.32236	0.64816	0.993804
948435_949334 / cds873	-1.79739	0.237288	NA
949356_950273 / cds874	1.112	0.821383	NA
950311_951558 / cds875	-1.55205	0.369556	NA
951686_952156 / cds876	-1.08459	0.880303	NA
952419_953033 / cds877	-1.7393	0.293649	NA
953162_954253 / cds878	-1.60501	0.34985	NA
954671_955333 / cds879	2.1466	0.139409	0.993804
955484_956323 / cds880	-1.04528	0.927107	NA
956447_957934 / cds881	1.11672	0.826892	0.993804
958133_958582 / cds882	1.04012	0.933117	0.993804
958735_959805 / cds883	-2.95687	0.0585449	NA
959890_960744 / cds884	-2.78629	0.0625085	NA
960741_961529 / cds885	-2.27885	0.166004	NA
961585_962598 / cds886	-1.83089	0.260985	NA
962889_963149 / cds887	1.27087	0.605339	0.993804
963192_963326 / cds888	-1.28317	0.645702	NA
963399_964391 / cds889	-2.58289	0.0986508	NA
964416_965765 / cds890	-1.8418	0.245474	NA
965781_966980 / cds891	-2.80773	0.0774431	NA
966977_967537 / cds892	-1.83034	0.327526	NA
967578_969359 / cds893	-3.05664	0.0420756	NA
969453_970397 / cds894	-2.51538	0.133643	NA
970475_971413 / cds895	-2.66046	0.111005	NA
971426_972466 / cds896	-1.12078	0.843634	NA
972567_972992 / cds897	1.19422	0.753841	NA
973001_974191 / cds898	-1.18977	0.702103	0.993804
974311_975105 / cds899	-1.04524	0.93218	NA
975169_977520 / cds900	1.29891	0.647433	0.993804
977698_978678 / cds901	1.55496	0.388045	0.993804
978720_979322 / cds902	1.13321	0.81699	0.993804
979379_980635 / cds903	1.03676	0.939272	0.993804
980754_981212 / cds904	1.17249	0.748678	0.993804
981298_981501 / cds905	1.1225	0.799686	0.993804
981539_981934 / cds906	1.31958	0.648053	0.993804
982113_982247 / cds907	1.22178	0.737809	0.993804
982525_983409 / cds908	1.23587	0.729844	0.993804
983614_984699 / cds909	1.3229	0.645932	0.993804
984775_985596 / cds910	1.43969	0.523858	0.993804
985593_986843 / cds911	1.3768	0.557759	0.993804
986830_987597 / cds912	1.51538	0.406899	0.993804
987597_989228 / cds913	1.26262	0.660739	0.993804
989367_989765 / cds914	1.31391	0.548576	0.993804
989963_990085 / cds915	-1.03367	0.950941	NA
990221_991120 / cds916	1.21209	0.681833	0.993804
991122_993125 / cds917	1.03908	0.941366	0.993804
993147_994727 / cds918	-1.74069	0.285989	0.993804
994850_995635 / cds919	-1.30887	0.547016	0.993804
995799_996908 / cds920	1.03947	0.939194	0.993804
996936_998567 / cds921	1.13154	0.780493	0.993804
998560_999387 / cds922	-1.85143	0.245651	NA
999384_1000391 / cds923	-1.38116	0.529658	NA
1000590_1002179 / cds924	1.3671	0.548957	0.993804
1002306_1003088 / cds925	1.64801	0.28884	0.993804
1003095_1005152 / cds926	-1.36255	0.53706	0.993804
1005157_1006317 / cds927	-1.58524	0.362384	NA
1006330_1007820 / cds928	1.27116	0.590034	0.993804
1007828_1008730 / cds929	1.21099	0.667492	0.993804
1008838_1009830 / cds930	-1.02123	0.968697	NA
1009805_1010680 / cds931	1.26611	0.59423	0.993804
1010783_1011700 / cds932	1.20006	0.681565	0.993804
1011767_1013809 / cds933	1.352	0.560113	0.993804
1014048_1014410 / cds934	1.22877	0.698721	0.993804
1014434_1015498 / cds935	-1.26956	0.658881	NA
1015516_1017030 / cds936	-3.58137	0.0252938	NA
1017069_1017956 / cds937	-2.06836	0.137992	0.993804
1017953_1018852 / cds938	-1.42204	0.521715	NA
1018940_1020193 / cds939	-1.09028	0.852492	0.993804
1020281_1020919 / cds940	1.01693	0.971942	NA
1020916_1021935 / cds941	-1.0643	0.890438	0.993804
1021993_1023876 / cds942	-1.74111	0.249762	0.993804
1023873_1024907 / cds943	-1.13587	0.832329	NA
1024909_1025973 / cds944	-1.86071	0.257081	NA
1025970_1027517 / cds945	-2.34062	0.110445	NA
1027520_1028164 / cds946	-1.39577	0.584883	NA
1028354_1029295 / cds947	-2.03796	0.182049	NA
1029375_1030202 / cds948	-1.53929	0.472589	NA
1030293_1031627 / cds949	-2.3538	0.154389	NA
1031633_1032892 / cds950	-3.12208	0.0450419	NA
1033069_1033773 / cds951	-1.10932	0.817435	0.993804
1033877_1034089 / cds952	1.63553	0.357457	0.993804
1034314_1035162 / cds953	1.25045	0.627048	0.993804
1035300_1036112 / cds954	-2.19034	0.157823	NA
1036109_1036747 / cds955	-1.2876	0.670971	NA
1036744_1037547 / cds956	-1.04627	0.923568	NA
1037924_1038070 / cds957	1.49424	0.512002	0.993804
1038634_1039509 / cds958	1.25298	0.714057	0.993804
1039722_1041329 / cds959	-1.05741	0.900066	0.993804
1041379_1042755 / cds960	1.32339	0.539274	0.993804
1042752_1044758 / cds961	1.20454	0.729267	0.993804
1044848_1046176 / cds962	-1.18294	0.72027	0.993804
1046474_1047007 / cds963	-1.26912	0.70014	NA
1047296_1047541 / cds964	1.1455	0.797913	0.993804
1047933_1048097 / cds965	1.2181	0.712518	0.993804
1048124_1048477 / cds966	1.16394	0.756831	0.993804
1048896_1049168 / cds967	1.02168	0.964352	NA
1049380_1050072 / cds968	1.10246	0.872527	0.993804
1050125_1051315 / cds969	1.06321	0.919791	0.993804
1051476_1053794 / cds970	1.12115	0.838372	0.993804
1053802_1054749 / cds971	1.24941	0.677476	0.993804
1054746_1055591 / cds972	1.40369	0.526491	0.993804
1055600_1056817 / cds973	1.32408	0.612157	0.993804
1056976_1057785 / cds974	1.08304	0.878632	0.993804
1057814_1058932 / cds975	1.18232	0.751851	0.993804
1059004_1060056 / cds976	1.32596	0.64144	0.993804
1060126_1061493 / cds977	1.27541	0.648874	0.993804
1061490_1063610 / cds978	1.37703	0.568179	0.993804
1063632_1063892 / cds979	1.33118	0.594455	0.993804
1064069_1064239 / cds980	1.38757	0.48414	0.993804
1064249_1065454 / cds981	1.42568	0.532256	0.993804
1065451_1066185 / cds982	1.28737	0.617325	0.993804
1066782_1067978 / cds983	#VALUE!	NA	NA
1068202_1069215 / cds984	1.34137	0.631299	0.993804
1069273_1070445 / cds985	1.37008	0.601729	0.993804
1070515_1071432 / cds986	1.44223	0.537655	0.993804
1071476_1072801 / cds987	1.28783	0.662932	0.993804
1072820_1073869 / cds988	1.60249	0.410672	0.993804
1073952_1074191 / cds989	1.6187	0.31324	0.993804
1074264_1074425 / cds990	1.67326	0.309373	0.993804
1074507_1075358 / cds991	1.28979	0.677461	0.993804
1075429_1075656 / cds992	-1.40282	0.523882	NA
1075879_1077024 / cds993	-1.44896	0.440998	0.993804
1077046_1078104 / cds994	-2.02037	0.219164	NA
1078109_1078939 / cds995	-3.44925	0.0315765	NA
1078943_1079923 / cds996	-1.74744	0.28077	NA
1079969_1081228 / cds997	1.03936	0.933064	0.993804
1081270_1082436 / cds998	1.19523	0.699998	0.993804
1082433_1083128 / cds999	-1.09427	0.852047	NA
1083323_1083577 / cds1000	-1.01121	0.985179	NA
1083769_1083891 / cds1001	-1.25125	0.620215	NA
1083947_1084081 / cds1002	1.24973	0.709586	NA
1084115_1085317 / cds1003	1.52388	0.417359	0.993804
1085378_1086091 / cds1004	1.41627	0.508561	0.993804
1086358_1087446 / cds1005	-1.38718	0.551541	NA
1087476_1088774 / cds1006	-1.36881	0.551472	NA
1088843_1089754 / cds1007	-2.57182	0.090765	NA
1089756_1090577 / cds1008	-1.89373	0.29613	NA
1090582_1091325 / cds1009	-1.21611	0.74939	NA
1091428_1092720 / cds1010	1.58716	0.438793	0.993804
1092772_1095108 / cds1011	1.19912	0.759197	0.993804
1095465_1095653 / cds1012	1.1268	0.825137	0.993804
1095768_1096727 / cds1013	1.18456	0.745112	0.993804
1096811_1097458 / cds1014	-1.33827	0.546632	0.993804
1097529_1098512 / cds1015	1.07444	0.884571	0.993804
1098503_1100863 / cds1016	-1.24746	0.648509	0.993804
1100886_1101605 / cds1017	1.14085	0.800984	0.993804
1101631_1102128 / cds1018	1.06561	0.911739	0.993804
1102452_1102577 / cds1019	1.48726	0.451051	NA
1102589_1103203 / cds1020	1.6516	0.284839	0.993804
1103304_1104164 / cds1021	1.24588	0.684495	0.993804
1104459_1105691 / cds1022	1.3091	0.64175	0.993804
1105876_1106397 / cds1023	1.30467	0.665759	0.993804
1106636_1107898 / cds1024	1.34024	0.63465	0.993804
1108025_1108705 / cds1025	1.17939	0.768605	0.993804
1108732_1109508 / cds1026	1.41074	0.472796	NA
1109548_1110552 / cds1027	1.41894	0.444621	0.993804
1110552_1112081 / cds1028	-1.199	0.686775	0.993804
1112376_1113122 / cds1029	1.0101	0.982168	0.99712
1113115_1114179 / cds1030	-1.19621	0.693067	0.993804
1114289_1115278 / cds1031	-1.03435	0.948688	0.993804
1115506_1116948 / cds1032	-1.14431	0.766005	0.993804
1116941_1117882 / cds1033	-1.05486	0.903828	0.993804
1118111_1119031 / cds1034	-1.47881	0.465044	NA
1119112_1120353 / cds1035	-1.86634	0.28984	NA
1120350_1120667 / cds1036	-1.93765	0.282759	NA
1121023_1122057 / cds1037	-1.68447	0.328269	0.993804
1122359_1123192 / cds1038	-2.45518	0.12687	NA
1123244_1124371 / cds1039	-1.41912	0.484647	0.993804
1124511_1124873 / cds1040	-1.30107	0.669581	NA
1125040_1125948 / cds1041	1.18638	0.735331	0.993804
1126057_1127361 / cds1042	1.50732	0.457804	0.993804
1127590_1128930 / cds1043	-1.37741	0.477119	0.993804
1129013_1130899 / cds1044	-1.54201	0.353161	0.993804
1130983_1131654 / cds1045	1.72684	0.229737	0.993804
1131797_1132666 / cds1046	-1.08606	0.875206	NA
1132855_1133769 / cds1047	-1.33363	0.571716	NA
1134091_1136187 / cds1048	1.26551	0.675537	0.993804
1136225_1137310 / cds1049	1.60659	0.358918	0.993804
1137516_1138232 / cds1050	-1.02023	0.967683	0.994919
1138351_1138935 / cds1051	-1.81	0.222614	NA
1139355_1140308 / cds1052	-1.07001	0.879372	0.993804
1140714_1142210 / cds1053	1.01161	0.979299	0.99712
1142227_1143297 / cds1054	-1.33099	0.531875	0.993804
1143338_1144432 / cds1055	-1.06353	0.891357	0.993804
1144490_1145509 / cds1056	1.32338	0.57082	0.993804
1145642_1145974 / cds1057	-1.22635	0.728226	NA
1145971_1146858 / cds1058	-1.39486	0.559451	NA
1146855_1147355 / cds1059	-1.09789	0.877377	NA
1147366_1148124 / cds1060	-1.78606	0.290938	NA
1148210_1149157 / cds1061	-1.05533	0.909311	NA
1149168_1150199 / cds1062	-1.27123	0.627786	0.993804
1150255_1150674 / cds1063	-1.03312	0.944107	0.993804
1150765_1151655 / cds1064	-1.51414	0.352667	0.993804
1151788_1151991 / cds1065	1.09494	0.865696	NA
1152319_1152669 / cds1066	1.11938	0.829628	0.993804
1152821_1153252 / cds1067	1.10617	0.837422	0.993804
1153283_1154158 / cds1068	-1.25614	0.654221	0.993804
1154247_1154681 / cds1069	1.08621	0.876356	0.993804
1154879_1155139 / cds1070	-1.49029	0.385773	0.993804
1155260_1155988 / cds1071	-1.19086	0.758248	NA
1155985_1156344 / cds1072	-1.97791	0.229714	NA
1156341_1157051 / cds1073	-1.59204	0.422537	NA
1157217_1158323 / cds1074	-1.34622	0.534623	NA
1158464_1159375 / cds1075	-4.11035	0.00944949	NA
1159614_1160012 / cds1076	-1.48572	0.487687	NA
1160045_1161376 / cds1077	-1.25071	0.61928	0.993804
1161819_1163897 / cds1078	-1.71724	0.235408	0.993804
1163999_1166470 / cds1079	1.18876	0.75806	0.993804
1166798_1167472 / cds1080	1.33519	0.544178	0.993804
1167460_1167822 / cds1081	1.43318	0.494732	0.993804
1167997_1168974 / cds1082	-1.37685	0.512038	NA
1169011_1169628 / cds1083	-2.20335	0.201302	NA
1169755_1170882 / cds1084	-1.48545	0.380766	0.993804
1171101_1171973 / cds1085	1.3624	0.50271	0.993804
1172385_1173869 / cds1086	-1.56021	0.319762	0.993804
1173925_1174935 / cds1087	-1.39168	0.505876	0.993804
1175074_1175529 / cds1088	1.37861	0.498985	0.993804
1175541_1176311 / cds1089	-1.00561	0.99008	0.99712
1176308_1177084 / cds1090	-1.22249	0.688203	NA
1177201_1178145 / cds1091	-1.08485	0.862907	NA
1178272_1179204 / cds1092	-1.0862	0.871861	NA
1179232_1180743 / cds1093	-1.6077	0.326524	0.993804
1180836_1182386 / cds1094	-2.45996	0.073945	0.993804
1182646_1182762 / cds1095	-1.23069	0.661507	NA
1183250_1183906 / cds1096	-1.23987	0.633748	0.993804
1183903_1185447 / cds1097	-1.17699	0.718803	0.993804
1185536_1186522 / cds1098	-1.77305	0.201878	0.993804
1186623_1187570 / cds1099	-1.06069	0.912091	0.993804
1187747_1188583 / cds1100	1.35235	0.510394	0.993804
1188641_1190170 / cds1101	1.06351	0.889928	0.993804
1190231_1191973 / cds1102	-2.45508	0.0871036	0.993804
1192295_1193413 / cds1103	-1.7365	0.244795	0.993804
1193746_1194657 / cds1104	-1.36599	0.51143	NA
1194738_1196159 / cds1105	-1.13558	0.79167	0.993804
1196315_1197559 / cds1106	1.50527	0.460815	0.993804
1197666_1198847 / cds1107	-3.82301	0.0179433	NA
1198844_1200232 / cds1108	-3.25332	0.0502889	NA
1200232_1201383 / cds1109	-3.87819	0.0131515	NA
1201675_1205688 / cds1110	-4.40315	0.00749521	0.843883
1205721_1207040 / cds1111	-2.56188	0.122995	NA
1207041_1207760 / cds1112	-1.81537	0.332338	NA
1207925_1208515 / cds1113	1.45217	0.538135	0.993804
1208575_1209048 / cds1114	1.46308	0.523593	0.993804
1209108_1209920 / cds1115	1.4351	0.525836	0.993804
1209940_1210815 / cds1116	-1.1698	0.741539	0.993804
1210812_1212803 / cds1117	-1.23143	0.641213	0.993804
1212937_1213548 / cds1118	-1.31969	0.631609	NA
1213718_1215907 / cds1119	-1.20423	0.704747	0.993804
1216208_1217116 / cds1120	-1.55901	0.408495	NA
1217391_1218344 / cds1121	1.52689	0.457892	0.993804
1218405_1220591 / cds1122	1.2042	0.741028	0.993804
1220591_1223086 / cds1123	1.03483	0.94859	0.993804
1223083_1224132 / cds1124	1.24627	0.672412	0.993804
1224123_1226543 / cds1125	1.10124	0.853849	0.993804
1227322_1228239 / cds1126	-1.42872	0.499861	NA
1228275_1229225 / cds1127	-1.30123	0.617728	NA
1229222_1230166 / cds1128	-1.74953	0.311971	NA
1230163_1231653 / cds1129	-1.28468	0.62978	NA
1231735_1232814 / cds1130	1.2028	0.677674	0.993804
1232995_1234287 / cds1131	-1.40844	0.489106	NA
1234284_1235015 / cds1132	-3.18257	0.0470593	NA
1235117_1236646 / cds1133	1.2603	0.6846	0.993804
1236659_1237654 / cds1134	1.18351	0.736254	0.993804
1237891_1239447 / cds1135	1.13031	0.813094	0.993804
1239676_1240029 / cds1136	1.04429	0.94349	NA
1240026_1240412 / cds1137	1.0287	0.954766	NA
1240672_1241145 / cds1138	-1.87492	0.291834	NA
1241232_1241615 / cds1139	-1.06314	0.897313	0.993804
1241758_1242351 / cds1140	1.02919	0.953532	0.993804
1242348_1245023 / cds1141	1.00121	0.998335	0.999697
1245981_1246250 / cds1142	1.21116	0.719922	NA
1247504_1248835 / cds1143	1.08877	0.888539	0.993804
1248849_1250327 / cds1144	1.10386	0.871493	0.993804
1250331_1251167 / cds1145	1.11871	0.855514	0.993804
1251310_1251918 / cds1146	1.01256	0.983721	NA
1252143_1252679 / cds1147	-1.00764	0.989759	NA
1252901_1253713 / cds1148	1.18378	0.75898	0.993804
1254092_1255117 / cds1149	-1.13902	0.823457	NA
1255462_1256277 / cds1150	1.02499	0.942604	NA
1256298_1256564 / cds1151	-1.04209	0.911952	NA
1256649_1258313 / cds1152	-1.19662	0.688146	0.993804
1258325_1259320 / cds1153	-1.0715	0.877313	0.993804
1259313_1260410 / cds1154	1.00068	0.998775	0.999697
1260599_1261540 / cds1155	-1.29073	0.577171	0.993804
1261537_1262484 / cds1156	-1.12381	0.791195	0.993804
1262586_1264172 / cds1157	1.04327	0.936611	0.993804
1264171_1265193 / cds1158	-1.00587	0.989417	0.99712
1265295_1266698 / cds1159	1.28526	0.580308	0.993804
1267048_1267311 / cds1160	1.50017	0.387376	0.993804
1267706_1268221 / cds1161	1.48495	0.394643	0.993804
1268554_1269417 / cds1162	-1.65817	0.320437	NA
1269763_1270569 / cds1163	-1.05538	0.908015	0.993804
1270664_1271695 / cds1164	-1.87492	0.291834	NA
1271692_1273119 / cds1165	-2.42652	0.128287	NA
1273156_1274379 / cds1166	-2.51578	0.128546	NA
1274376_1275398 / cds1167	-1.27515	0.648339	NA
1275395_1276327 / cds1168	-1.78797	0.336023	NA
1276324_1277124 / cds1169	-2.12867	0.196116	NA
1277180_1277731 / cds1170	1.27878	0.641702	0.993804
1277825_1278766 / cds1171	-1.60786	0.312881	0.993804
1278911_1279807 / cds1172	1.0512	0.915836	0.993804
1280249_1282294 / cds1173	1.33179	0.641115	0.993804
1282375_1282950 / cds1174	-1.02098	0.965472	NA
1282966_1283160 / cds1175	-1.1765	0.787905	NA
1283203_1283439 / cds1176	-1.35498	0.597306	NA
1283472_1283624 / cds1177	1.09342	0.884004	NA
1283621_1283758 / cds1178	-1.1551	0.809722	NA
1284489_1285016 / cds1179	-1.20857	0.68094	0.993804
1285087_1285248 / cds1180	1.0973	0.870052	NA
1285443_1285817 / cds1181	-1.02216	0.963089	NA
1286006_1286260 / cds1182	-1.50187	0.409596	NA
1286384_1288426 / cds1183	-1.37026	0.495561	0.993804
1288575_1289375 / cds1184	-1.0712	0.888277	NA
1289591_1289836 / cds1185	1.47493	0.420785	NA
1289933_1290724 / cds1186	1.0473	0.925024	0.993804
1290782_1291468 / cds1187	-1.07031	0.885965	0.993804
1291620_1292030 / cds1188	-1.36897	0.570822	NA
1292280_1292753 / cds1189	1.08463	0.894654	NA
1292734_1294062 / cds1190	-1.11087	0.825057	0.993804
1294232_1295158 / cds1191	-1.41694	0.49419	NA
1295145_1295879 / cds1192	-2.22564	0.173221	NA
1295884_1297020 / cds1193	-2.79084	0.0898961	NA
1297023_1298399 / cds1194	-3.58197	0.0272816	NA
1298504_1298662 / cds1195	-1.14109	0.803522	NA
1299023_1299952 / cds1196	-1.24453	0.637536	0.993804
1299976_1300821 / cds1197	1.19554	0.70343	0.993804
1300818_1302101 / cds1198	1.15465	0.748672	0.993804
1302098_1303177 / cds1199	1.44065	0.420143	0.993804
1303348_1304121 / cds1200	1.34331	0.519486	0.993804
1304118_1305527 / cds1201	-1.42533	0.439516	0.993804
1305524_1307074 / cds1202	-1.05754	0.900228	0.993804
1307110_1308084 / cds1203	-1.02922	0.949683	0.993804
1308159_1309091 / cds1204	1.16001	0.781758	0.993804
1309172_1310068 / cds1205	1.12301	0.798927	0.993804
1310156_1310989 / cds1206	-1.00773	0.98698	0.99712
1310986_1311882 / cds1207	1.30588	0.611667	0.993804
1312011_1313345 / cds1208	1.56202	0.40765	0.993804
1313582_1314205 / cds1209	1.40904	0.551861	0.993804
1314232_1315986 / cds1210	1.12799	0.822774	0.993804
1316360_1317532 / cds1211	1.20482	0.692753	0.993804
1317675_1319624 / cds1212	1.20289	0.726693	0.993804
1320154_1320561 / cds1213	1.20549	0.745806	NA
1321148_1322206 / cds1214	-1.0838	0.8643	0.993804
1322648_1323784 / cds1215	-1.23659	0.635374	0.993804
1323967_1325484 / cds1216	-1.31032	0.570101	NA
1325585_1326358 / cds1217	1.22066	0.67158	0.993804
1326522_1327760 / cds1218	-1.10105	0.850724	0.993804
1327990_1328433 / cds1219	-2.80241	0.061642	NA
1328482_1329258 / cds1220	-1.20141	0.726934	NA
1329848_1331782 / cds1221	-1.45278	0.460799	0.993804
1331994_1333520 / cds1222	-1.27076	0.597737	0.993804
1333525_1334289 / cds1223	-1.17744	0.746006	NA
1334407_1334655 / cds1224	-2.6397	0.116333	NA
1334652_1335449 / cds1225	-1.60918	0.411258	NA
1335437_1336417 / cds1226	-1.1879	0.759993	NA
1336590_1337606 / cds1227	-1.11202	0.810444	0.993804
1337757_1338575 / cds1228	-1.01639	0.971349	0.995374
1338575_1339441 / cds1229	1.01405	0.974928	0.996488
1339441_1340754 / cds1230	-1.11191	0.810448	0.993804
1340756_1342165 / cds1231	-1.29826	0.57349	0.993804
1342162_1342743 / cds1232	-1.85607	0.192396	NA
1343082_1343579 / cds1233	-2.08482	0.223495	NA
1343636_1344073 / cds1234	-2.45405	0.124989	NA
1344574_1345269 / cds1235	-2.08216	0.192484	NA
1345271_1346026 / cds1236	-1.92441	0.290063	NA
1346031_1347191 / cds1237	-2.73163	0.0858764	NA
1347188_1348813 / cds1238	-2.22304	0.117292	0.993804
1348881_1350170 / cds1239	-1.69059	0.373895	NA
1350401_1353790 / cds1240	-1.42774	0.499827	0.993804
1353783_1354706 / cds1241	-1.27971	0.642987	NA
1354722_1355573 / cds1242	-2.30341	0.120006	NA
1355809_1356639 / cds1243	1.26611	0.65202	0.993804
1357022_1357309 / cds1244	1.33915	0.62818	0.993804
1357414_1358799 / cds1245	-2.27537	0.122964	NA
1359033_1359980 / cds1246	-2.13016	0.158724	NA
1360143_1361174 / cds1247	1.15287	0.777412	0.993804
1361835_1363028 / cds1248	-2.39201	0.0866604	0.993804
1363044_1364147 / cds1249	-1.33541	0.522945	0.993804
1364149_1365186 / cds1250	-2.42021	0.100252	NA
1365180_1366967 / cds1251	-1.51726	0.374912	0.993804
1367461_1367817 / cds1252	-1.19006	0.751424	NA
1367922_1368548 / cds1253	1.33395	0.615624	0.993804
1368907_1369689 / cds1254	-1.52464	0.466074	NA
1369743_1370507 / cds1255	-1.54169	0.457495	NA
1370485_1371342 / cds1256	-1.93313	0.226649	NA
1371296_1372774 / cds1257	-1.29161	0.62868	NA
1372802_1373731 / cds1258	1.03752	0.935336	0.993804
1373849_1374832 / cds1259	1.10353	0.835598	NA
1375035_1375856 / cds1260	1.28198	0.604756	0.993804
1375856_1376812 / cds1261	1.39494	0.44919	0.993804
1376878_1378344 / cds1262	-2.11073	0.123232	0.993804
1378366_1379319 / cds1263	-1.14402	0.765822	0.993804
1379309_1379539 / cds1264	-1.37137	0.552917	NA
1379579_1379701 / cds1265	-1.32848	0.632037	NA
1379882_1380826 / cds1266	-1.14224	0.766079	0.993804
1381571_1382245 / cds1267	-1.88116	0.183085	NA
1382405_1383736 / cds1268	-1.50087	0.377449	0.993804
1383796_1384122 / cds1269	1.42554	0.51025	0.993804
1384122_1384616 / cds1270	1.39119	0.567389	0.993804
1384894_1385544 / cds1271	-2.72434	0.103998	NA
1386283_1387125 / cds1272	-1.44452	0.501915	NA
1387182_1387844 / cds1273	-1.39058	0.565143	NA
1387851_1388510 / cds1274	-1.46244	0.470611	NA
1388524_1389294 / cds1275	1.20986	0.666784	0.993804
1389457_1390260 / cds1276	-1.9526	0.188292	NA
1390797_1392152 / cds1277	-1.28187	0.607766	0.993804
1392197_1393228 / cds1278	-1.88558	0.16274	0.993804
1393331_1394764 / cds1279	-1.15476	0.752641	0.993804
1394785_1396383 / cds1280	-1.25027	0.633255	0.993804
1396391_1397773 / cds1281	-1.10297	0.842389	0.993804
1397896_1398738 / cds1282	-1.18115	0.729817	0.993804
1398817_1399863 / cds1283	-1.71741	0.226693	0.993804
1400046_1400744 / cds1284	1.08015	0.876576	0.993804
1400778_1401503 / cds1285	-1.06575	0.887937	0.993804
1401500_1402207 / cds1286	-1.40319	0.44561	0.993804
1402240_1403025 / cds1287	-1.59126	0.29682	0.993804
1403598_1404701 / cds1288	-2.26899	0.150682	NA
1404931_1405746 / cds1289	-2.34803	0.167806	NA
1405746_1406642 / cds1290	-4.38879	0.0123599	NA
1406646_1407686 / cds1291	-1.25885	0.642776	0.993804
1407785_1409119 / cds1292	-1.75608	0.255609	0.993804
1409197_1409994 / cds1293	-1.62326	0.413727	NA
1410025_1411272 / cds1294	1.19628	0.714246	0.993804
1411354_1412082 / cds1295	1.19923	0.704262	0.993804
1412266_1413252 / cds1296	1.05261	0.931297	0.993804
1413444_1414223 / cds1297	-1.0362	0.945559	0.993804
1414231_1415154 / cds1298	-1.35013	0.544642	0.993804
1415174_1416421 / cds1299	-1.18984	0.730028	0.993804
1416456_1417286 / cds1300	-1.00962	0.983339	0.99712
1417367_1417798 / cds1301	-1.35892	0.61176	NA
1417955_1420027 / cds1302	-1.58207	0.335418	0.993804
1420214_1421392 / cds1303	-2.04875	0.155671	NA
1421507_1422208 / cds1304	1.3719	0.490051	0.993804
1422237_1424705 / cds1305	-1.47042	0.418429	0.993804
1424871_1428131 / cds1306	1.02101	0.967529	0.994919
1428242_1429096 / cds1307	1.06502	0.904078	0.993804
1429417_1430073 / cds1308	-3.1058	0.0501698	NA
1430336_1431838 / cds1309	-3.09265	0.0346277	NA
1432117_1432746 / cds1310	1.28949	0.595838	0.993804
1432980_1434470 / cds1311	-1.04075	0.933817	0.993804
1434543_1435358 / cds1312	-1.01087	0.982457	0.99712
1435397_1436467 / cds1313	-1.42138	0.441535	0.993804
1436481_1437809 / cds1314	-1.75242	0.247805	NA
1437721_1438887 / cds1315	-3.26277	0.0405398	NA
1438928_1439824 / cds1316	-1.74418	0.316725	NA
1439821_1440759 / cds1317	-1.82444	0.286197	NA
1440756_1441547 / cds1318	-1.31806	0.591065	NA
1441623_1442804 / cds1319	1.68846	0.320382	0.993804
1443080_1443256 / cds1320	1.06906	0.891915	0.993804
1443412_1444422 / cds1321	1.43318	0.503003	0.993804
1444763_1446961 / cds1322	1.07452	0.904876	0.993804
1447005_1448030 / cds1323	-1.08852	0.85034	0.993804
1448326_1449333 / cds1324	1.44859	0.542987	0.993804
1449515_1449820 / cds1325	-1.72904	0.317888	NA
1449985_1450902 / cds1326	-1.744	0.366248	NA
1450964_1451602 / cds1327	1.33046	0.558432	0.993804
1451578_1452156 / cds1328	-1.38468	0.527173	0.993804
1452342_1452734 / cds1329	-1.5572	0.472923	NA
1452814_1454322 / cds1330	-1.69184	0.304671	0.993804
1454477_1455532 / cds1331	1.44619	0.479562	0.993804
1455793_1456734 / cds1332	-1.51451	0.458105	NA
1456913_1457167 / cds1333	1.12625	0.836958	NA
1457397_1457816 / cds1334	-1.02975	0.955735	NA
1457774_1459438 / cds1335	-1.02114	0.962257	0.994919
1459485_1460039 / cds1336	1.29503	0.604876	NA
1460042_1461115 / cds1337	1.21316	0.688255	0.993804
1461802_1463283 / cds1338	-3.58894	0.020401	0.993804
1463329_1464033 / cds1339	-2.54732	0.109664	NA
1464033_1465043 / cds1340	-2.81293	0.0746474	NA
1465138_1468533 / cds1341	-1.12307	0.849905	0.993804
1468624_1468905 / cds1342	-1.15416	0.814276	0.993804
1468947_1469636 / cds1343	-1.11786	0.855435	0.993804
1469747_1470355 / cds1344	-1.32245	0.535618	0.993804
1470370_1471149 / cds1345	1.01157	0.979188	0.99712
1471458_1471718 / cds1346	1.4787	0.496582	0.993804
1471715_1472530 / cds1347	1.52091	0.484384	0.993804
1472560_1473291 / cds1348	1.28003	0.66905	0.993804
1473344_1473529 / cds1349	-2.2398	0.192559	NA
1473606_1474022 / cds1350	-1.74064	0.370372	NA
1474209_1475531 / cds1351	-1.30648	0.572855	NA
1475528_1476268 / cds1352	1.1771	0.747708	NA
1476382_1477434 / cds1353	-3.46012	0.0332262	NA
1477793_1479565 / cds1354	-6.92734	0.000378996	0.11887
1479615_1480373 / cds1355	-1.88385	0.299099	NA
1480587_1481081 / cds1356	-1.08278	0.883598	NA
1481103_1482251 / cds1357	1.04187	0.92788	0.993804
1482253_1483758 / cds1358	1.16419	0.752706	0.993804
1483755_1484531 / cds1359	1.30024	0.635988	0.993804
1484554_1485258 / cds1360	1.37034	0.540079	0.993804
1485269_1485985 / cds1361	1.30509	0.636416	0.993804
1486096_1486935 / cds1362	1.3339	0.640606	0.993804
1487129_1487884 / cds1363	1.47822	0.518162	0.993804
1488064_1488501 / cds1364	1.36166	0.545917	0.993804
1488643_1489692 / cds1365	1.34705	0.630061	0.993804
1489905_1491809 / cds1366	1.3809	0.598589	0.993804
1491839_1492303 / cds1367	1.06624	0.907032	NA
1492471_1493562 / cds1368	-2.59182	0.0705632	0.993804
1493594_1494844 / cds1369	-1.29039	0.63248	0.993804
1494905_1496101 / cds1370	-1.35953	0.486524	0.993804
1496221_1497057 / cds1371	1.07792	0.869573	0.993804
1497073_1497897 / cds1372	1.37483	0.561724	NA
1497899_1499383 / cds1373	-1.76868	0.237984	0.993804
1499386_1500018 / cds1374	-1.05377	0.919858	NA
1500015_1500752 / cds1375	-1.14771	0.778215	NA
1500749_1501513 / cds1376	-1.53806	0.433277	NA
1501477_1502247 / cds1377	-1.659	0.337797	NA
1502246_1503472 / cds1378	-1.27434	0.682264	NA
1503492_1504250 / cds1379	-1.8271	0.25868	NA
1504328_1504765 / cds1380	1.11745	0.831744	NA
1504811_1505623 / cds1381	-1.61342	0.310201	0.993804
1506696_1508195 / cds1382	-1.10199	0.745091	NA
1508197_1508931 / cds1383	1.15053	0.782977	NA
1509464_1510552 / cds1384	1.26853	0.655798	0.993804
1510578_1510889 / cds1385	1.2929	0.595422	0.993804
1510900_1512126 / cds1386	1.27136	0.614828	0.993804
1512198_1512758 / cds1387	1.03212	0.947174	NA
1512888_1513784 / cds1388	1.624	0.362022	0.993804
1513781_1516165 / cds1389	-1.0233	0.96718	0.994919
1516207_1517112 / cds1390	-1.10278	0.860214	0.993804
1517117_1518139 / cds1391	-1.23577	0.655885	0.993804
1518136_1519074 / cds1392	1.05675	0.907298	0.993804
1519071_1520045 / cds1393	1.08745	0.872694	0.993804
1520066_1521274 / cds1394	-1.7129	0.226411	0.993804
1521379_1522182 / cds1395	1.0504	0.928042	0.993804
1522608_1522730 / cds1396	-1.63406	0.402671	NA
1523057_1524016 / cds1397	1.31229	0.660316	0.993804
1524103_1525047 / cds1398	1.23012	0.736229	0.993804
1525060_1526070 / cds1399	1.06602	0.910226	0.993804
1526162_1526452 / cds1400	1.30797	0.654962	0.993804
1527033_1527863 / cds1401	1.07142	0.910407	0.993804
1527946_1529220 / cds1402	1.05654	0.92608	0.993804
1529229_1530521 / cds1403	-1.09198	0.87145	0.993804
1530518_1531519 / cds1404	-1.1685	0.739799	0.993804
1531729_1532700 / cds1405	-1.13722	0.813115	0.993804
1532732_1534282 / cds1406	-1.09572	0.874719	0.993804
1534377_1535366 / cds1407	1.01262	0.983694	0.99712
1535545_1536564 / cds1408	-1.25442	0.655944	0.993804
1536811_1537722 / cds1409	-1.32337	0.545885	0.993804
1537744_1539987 / cds1410	-1.22104	0.693638	0.993804
1540185_1541087 / cds1411	1.18592	0.702193	0.993804
1541235_1542764 / cds1412	-1.36583	0.490565	0.993804
1542898_1544985 / cds1413	-2.04888	0.163724	0.993804
1545144_1546154 / cds1414	-1.67357	0.269207	0.993804
1546154_1547281 / cds1415	1.04563	0.928315	NA
1547293_1548963 / cds1416	-1.22158	0.674351	0.993804
1548982_1550352 / cds1417	1.05848	0.911036	NA
1550530_1551672 / cds1418	1.11062	0.836648	0.993804
1551796_1552272 / cds1419	1.34869	0.624619	0.993804
1552326_1555040 / cds1420	1.38368	0.591956	0.993804
1555278_1556423 / cds1421	1.18114	0.714751	0.993804
1556420_1557661 / cds1422	1.22907	0.63967	0.993804
1557697_1558917 / cds1423	1.48425	0.42995	0.993804
1559012_1560187 / cds1424	-1.06023	0.89779	0.993804
1560184_1561182 / cds1425	-1.2282	0.644459	0.993804
1561175_1563097 / cds1426	1.05375	0.920008	0.993804
1563094_1565001 / cds1427	1.41427	0.520898	0.993804
1565162_1566499 / cds1428	1.46511	0.534091	0.993804
1566851_1568026 / cds1429	1.11213	0.816001	0.993804
1568169_1568648 / cds1430	-1.11858	0.852351	NA
1568651_1569538 / cds1431	-1.36844	0.517085	0.993804
1569602_1571299 / cds1432	1.14135	0.785673	0.993804
1571631_1572728 / cds1433	1.24348	0.622765	0.993804
1572718_1573464 / cds1434	1.73276	0.285503	0.993804
1573479_1573916 / cds1435	1.70883	0.366063	0.993804
1573996_1574826 / cds1436	1.47559	0.527976	0.993804
1575129_1575656 / cds1437	1.4712	0.395244	0.993804
1575741_1579424 / cds1438	1.37767	0.590403	0.993804
1579505_1579897 / cds1439	1.27859	0.595841	0.993804
1580035_1580751 / cds1440	-2.71712	0.0953107	NA
1580732_1581496 / cds1441	-2.49955	0.131193	NA
1581493_1582497 / cds1442	-1.37438	0.516462	NA
1582499_1583362 / cds1443	-1.3308	0.590469	NA
1583454_1584626 / cds1444	1.00448	0.991949	0.997715
1584771_1585823 / cds1445	-1.05773	0.907498	NA
1585827_1586441 / cds1446	1.25931	0.634372	NA
1586441_1587190 / cds1447	1.18097	0.745633	NA
1587203_1587607 / cds1448	-1.15672	0.813884	NA
1587607_1588413 / cds1449	1.20309	0.695015	NA
1588508_1589434 / cds1450	-1.35087	0.502986	0.993804
1589685_1590404 / cds1451	1.7081	0.362136	0.993804
1590495_1591571 / cds1452	-1.9242	0.265961	NA
1591581_1592753 / cds1453	-1.62209	0.307025	NA
1592867_1593754 / cds1454	-2.02472	0.224564	NA
1593758_1594513 / cds1455	-2.29365	0.179712	NA
1594659_1595366 / cds1456	-1.88563	0.259086	NA
1595363_1596052 / cds1457	-1.4739	0.440453	NA
1596146_1597351 / cds1458	1.02568	0.960153	0.994919
1597503_1599833 / cds1459	-1.88469	0.180136	0.993804
1599954_1601153 / cds1460	1.30206	0.638338	0.993804
1601175_1601561 / cds1461	1.37699	0.576315	0.993804
1601596_1603596 / cds1462	1.27939	0.664762	0.993804
1603793_1604824 / cds1463	1.38679	0.590732	0.993804
1604848_1605468 / cds1464	1.82064	0.22609	0.993804
1605465_1606094 / cds1465	-1.09966	0.866018	NA
1606152_1607507 / cds1466	-2.25978	0.127371	NA
1607504_1608214 / cds1467	-1.2457	0.70987	NA
1608534_1608776 / cds1468	1.07472	0.877456	0.993804
1609208_1610767 / cds1469	-1.32978	0.52349	0.993804
1611105_1612322 / cds1470	-1.38912	0.523285	NA
1612693_1614576 / cds1471	1.10528	0.851865	0.993804
1615142_1616617 / cds1472	-2.56827	0.100996	NA
1616617_1617651 / cds1473	-3.20708	0.0454385	NA
1617692_1618735 / cds1474	-4.76558	0.0103589	NA
1618810_1620063 / cds1475	-5.41682	0.00412942	NA
1620127_1621170 / cds1476	-2.25137	0.167525	NA
1621465_1623753 / cds1477	-1.13366	0.803853	0.993804
1623750_1624736 / cds1478	1.02108	0.964592	NA
1624733_1625206 / cds1479	-1.40156	0.510756	NA
1625740_1626087 / cds1480	-1.65804	0.282825	0.993804
1626178_1626441 / cds1481	1.17747	0.743156	NA
1626715_1627434 / cds1482	-1.35847	0.492329	0.993804
1627712_1628173 / cds1483	1.38548	0.578613	0.993804
1628170_1630434 / cds1484	1.22894	0.731	0.993804
1630560_1631909 / cds1485	1.34183	0.567944	0.993804
1632013_1633200 / cds1486	-2.1418	0.127372	0.993804
1633414_1634043 / cds1487	1.27983	0.591396	0.993804
1634558_1635319 / cds1488	-2.43683	0.134741	NA
1635523_1636215 / cds1489	-1.78417	0.275763	NA
1636212_1637441 / cds1490	-2.27158	0.146031	NA
1637533_1637895 / cds1491	1.16566	0.705403	NA
1637916_1638293 / cds1492	-1.09473	0.79796	NA
1638491_1639648 / cds1493	-1.65872	0.294595	0.993804
	-3.27538	0.038261	NA
converts acetoacetate to acetone and carbon dioxide	-1.31417	0.604284	NA
1641520_1642434 / cds1496	1.13737	0.802858	NA
1642537_1643316 / cds1497	-1.0971	0.833792	0.993804
1643561_1644169 / cds1498	1.29371	0.629689	0.993804
1644394_1644930 / cds1499	-1.09708	0.793376	NA
1645098_1646381 / cds1500	1.28477	0.684134	0.993804
1646470_1648674 / cds1501	1.13046	0.816605	0.993804
1648821_1650098 / cds1502	-2.85481	0.0827938	NA
1650095_1650781 / cds1503	-2.00038	0.261837	NA
1650787_1651251 / cds1504	-1.6445	0.417718	NA
1651325_1653040 / cds1505	-1.16814	0.740571	0.993804
1653380_1653859 / cds1506	-1.33152	0.603126	NA
1653999_1654724 / cds1507	1.19349	0.697307	0.993804
1654899_1655870 / cds1508	-2.0166	0.178744	NA
1655941_1656252 / cds1509	-1.83785	0.319606	NA
1656289_1656918 / cds1510	-1.16554	0.800697	NA
1657027_1657743 / cds1511	-1.02006	0.96485	0.994919
1657905_1659203 / cds1512	1.72284	0.371529	0.993804
1659586_1660593 / cds1513	1.33092	0.60694	0.993804
1660703_1661668 / cds1514	1.68891	0.356232	0.993804
1661969_1662382 / cds1515	1.6619	0.404763	0.993804
1662555_1662953 / cds1516	1.7673	0.347158	0.993804
1663023_1663460 / cds1517	1.64055	0.417054	0.993804
1663723_1664475 / cds1518	-2.02629	0.226368	NA
1664586_1665485 / cds1519	-1.49282	0.412687	NA
1665833_1666906 / cds1520	-2.28753	0.118104	NA
1666960_1667778 / cds1521	-2.86387	0.0879206	NA
1667775_1668596 / cds1522	-3.11508	0.0643857	NA
1668599_1669417 / cds1523	-3.80272	0.0235775	NA
1669433_1670083 / cds1524	-1.5001	0.507482	NA
1670085_1673621 / cds1525	-3.51855	0.0203094	0.993804
1673621_1675432 / cds1526	-1.67304	0.317495	NA
1675655_1676446 / cds1527	-1.8944	0.258752	NA
1676443_1677111 / cds1528	-1.8212	0.321448	NA
1677108_1677749 / cds1529	-1.50036	0.478673	NA
1677847_1678674 / cds1530	1.20641	0.69315	0.993804
1678845_1679648 / cds1531	1.13964	0.777849	0.993804
1679645_1680586 / cds1532	1.53216	0.337246	0.993804
1680699_1682039 / cds1533	-1.05506	0.906458	0.993804
1682051_1682575 / cds1534	-1.11218	0.846294	NA
1682567_1683730 / cds1535	-1.04445	0.92606	0.993804
1683827_1684882 / cds1536	-1.08195	0.859097	0.993804
1685036_1685332 / cds1537	-1.04118	0.929226	0.993804
1685365_1685739 / cds1538	1.10617	0.850866	0.993804
1685847_1686767 / cds1539	1.23751	0.633665	0.993804
1686922_1687770 / cds1540	-2.73658	0.0696095	NA
1687980_1689089 / cds1541	1.08816	0.871706	0.993804
1689215_1689589 / cds1542	-1.1545	0.74682	0.993804
1689586_1690572 / cds1543	-1.05775	0.912161	0.993804
1690734_1690847 / cds1544	-1.09423	0.881684	NA
1691096_1692091 / cds1545	1.34871	0.597677	0.993804
1692272_1693171 / cds1546	-1.54754	0.331056	0.993804
1693187_1694071 / cds1547	-1.06126	0.894628	0.993804
1694189_1695502 / cds1548	-1.00746	0.989063	0.99712
1695656_1696723 / cds1549	-1.14383	0.779552	0.993804
1696892_1697635 / cds1550	1.65494	0.320041	0.993804
1697797_1698960 / cds1551	1.03844	0.93771	0.993804
1699114_1699242 / cds1552	1.29732	0.644009	NA
1699348_1700382 / cds1553	-1.189	0.696019	0.993804
1700388_1700837 / cds1554	-1.13649	0.786302	NA
1700868_1701236 / cds1555	-1.67064	0.349836	NA
1701252_1702112 / cds1556	-1.12445	0.805231	NA
1702125_1702886 / cds1557	-1.07301	0.880935	0.993804
1702906_1703730 / cds1558	1.42878	0.47256	0.993804
1703775_1704425 / cds1559	1.13285	0.793188	NA
1704435_1705103 / cds1560	-1.38538	0.548008	NA
1705153_1705974 / cds1561	-1.70502	0.308336	NA
1705974_1706711 / cds1562	-1.80574	0.244626	NA
1706964_1707857 / cds1563	1.33264	0.529412	0.993804
1707878_1708660 / cds1564	1.57678	0.33498	0.993804
1708668_1709432 / cds1565	1.3722	0.482459	0.993804
1709494_1710192 / cds1566	-1.12451	0.79815	0.993804
1710235_1711260 / cds1567	1.06445	0.889509	0.993804
1711257_1712735 / cds1568	-1.3826	0.497802	0.993804
1712962_1714245 / cds1569	-1.12103	0.827362	0.993804
1714416_1715360 / cds1570	-1.62217	0.30112	0.993804
1715372_1716178 / cds1571	-1.54755	0.40829	NA
1716299_1716913 / cds1572	-1.11848	0.804502	0.993804
1716910_1718397 / cds1573	-1.08385	0.874517	0.993804
1718412_1719575 / cds1574	1.04183	0.936513	0.993804
1719618_1720397 / cds1575	1.41981	0.520923	0.993804
1720583_1721437 / cds1576	1.30831	0.602302	0.993804
1721492_1722292 / cds1577	1.33766	0.583494	0.993804
1722679_1723527 / cds1578	-1.20471	0.682248	0.993804
1723720_1724658 / cds1579	-1.2575	0.611412	0.993804
1724874_1725800 / cds1580	1.04633	0.919742	0.993804
1725931_1727085 / cds1581	1.0344	0.950683	0.993804
1727754_1727963 / cds1582	1.75915	0.306369	0.993804
1728074_1728355 / cds1583	1.56706	0.34006	NA
1728384_1728626 / cds1584	1.10584	0.843406	NA
1728670_1728873 / cds1585	1.28718	0.604683	NA
1729081_1729197 / cds1586	-1.25088	0.707743	NA
1729476_1731686 / cds1587	1.10687	0.845369	0.993804
1731823_1732860 / cds1588	1.58473	0.344613	0.993804
1733461_1734930 / cds1589	1.20786	0.683043	0.993804
1735210_1735704 / cds1590	-1.21408	0.686205	0.993804
1735824_1737320 / cds1591	1.00878	0.987278	0.99712
1737352_1738731 / cds1592	1.06532	0.91457	0.993804
1738879_1740309 / cds1593	-1.27362	0.598072	0.993804
1740331_1741095 / cds1594	-1.69041	0.281752	0.993804
1741092_1741781 / cds1595	-2.18297	0.129018	NA
1741781_1742446 / cds1596	-1.42548	0.564731	NA
1742539_1743396 / cds1597	-1.18237	0.718375	0.993804
1743501_1744520 / cds1598	-1.45431	0.436091	NA
1744529_1745707 / cds1599	-1.02601	0.956602	NA
1745704_1746720 / cds1600	-1.68254	0.344667	NA
1746717_1747703 / cds1601	-1.56589	0.338744	0.993804
1748056_1748697 / cds1602	-1.05806	0.919277	NA
1748717_1749685 / cds1603	-1.53679	0.452394	NA
1749682_1750695 / cds1604	-2.05486	0.236183	NA
1750692_1752197 / cds1605	-3.06886	0.0459657	NA
1752194_1753387 / cds1606	-1.75794	0.342547	NA
1753397_1754353 / cds1607	-3.02817	0.0662915	NA
1754366_1755331 / cds1608	1.31554	0.609682	0.993804
1755474_1757027 / cds1609	-1.73183	0.287679	NA
1757213_1757959 / cds1610	-1.47149	0.488994	NA
1758254_1759435 / cds1611	1.02001	0.964909	0.994919
1759542_1759724 / cds1612	-1.0783	0.902454	NA
1759812_1760108 / cds1613	-1.55627	0.361995	NA
1760295_1760525 / cds1614	-1.29646	0.674816	NA
1760763_1761773 / cds1615	-2.25268	0.160549	NA
1761820_1763094 / cds1616	-2.1122	0.105014	0.993804
1763167_1764018 / cds1617	-1.64754	0.396834	NA
1764015_1764875 / cds1618	-3.33513	0.0452916	NA
1764889_1765947 / cds1619	-1.69648	0.360819	NA
1765979_1767229 / cds1620	-2.34314	0.111638	NA
1767320_1768303 / cds1621	-1.07537	0.88235	NA
1768561_1769346 / cds1622	-1.7179	0.337856	NA
1769466_1770689 / cds1623	-1.57989	0.349665	NA
1770883_1771533 / cds1624	1.37683	0.577282	0.993804
1771763_1771990 / cds1625	1.44893	0.539936	NA
1772107_1774446 / cds1626	-1.44384	0.469703	0.993804
1774692_1774841 / cds1627	-1.30565	0.547612	NA
1775318_1775539 / cds1628	-1.97726	0.258702	NA
1775645_1776349 / cds1629	-2.58841	0.0961075	NA
1776346_1777518 / cds1630	-2.00804	0.124586	0.993804
1777533_1777751 / cds1631	-1.19957	0.691209	0.993804
1777764_1779512 / cds1632	-1.01663	0.973326	0.995688
1779582_1779965 / cds1633	1.09783	0.836046	0.993804
1780202_1781119 / cds1634	-1.13101	0.800404	0.993804
1781336_1782460 / cds1635	-1.2699	0.594325	0.993804
1782488_1783411 / cds1636	-1.32407	0.556455	0.993804
1783434_1783790 / cds1637	-1.24097	0.666909	NA
1783961_1785424 / cds1638	-1.24081	0.62672	0.993804
1785430_1786476 / cds1639	-1.0136	0.975983	0.996904
1786497_1787954 / cds1640	-1.08819	0.848442	0.993804
1788044_1789318 / cds1641	-1.19825	0.696424	0.993804
1789333_1790010 / cds1642	-1.04924	0.917224	0.993804
1790325_1791164 / cds1643	-1.74642	0.290985	NA
1791178_1792554 / cds1644	-1.40796	0.508787	NA
1792786_1793502 / cds1645	-1.13493	0.796809	0.993804
1793567_1795177 / cds1646	-1.15098	0.783593	0.993804
1795272_1796222 / cds1647	-1.25012	0.643943	NA
1796219_1797070 / cds1648	-1.98658	0.202943	NA
1797073_1798728 / cds1649	-1.20412	0.676152	0.993804
1798759_1799235 / cds1650	1.10459	0.854179	0.993804
1799461_1800786 / cds1651	-2.12894	0.135075	NA
1800846_1801745 / cds1652	-2.19533	0.186684	NA
1801777_1803147 / cds1653	-1.51918	0.48137	NA
1803144_1803467 / cds1654	-1.53029	0.408125	NA
1803464_1805452 / cds1655	-1.50945	0.449403	0.993804
1805459_1807540 / cds1656	-3.38228	0.0271135	NA
1807752_1808867 / cds1657	1.07742	0.871811	0.993804
1809152_1810348 / cds1658	#VALUE!	NA	NA
1810408_1812318 / cds1659	1.2992	0.6489	0.993804
1812335_1812919 / cds1660	1.03545	0.941088	0.993804
1812947_1814308 / cds1661	-1.41615	0.469115	0.993804
1814320_1814616 / cds1662	-1.11655	0.85772	NA
1814806_1816254 / cds1663	-1.72064	0.335045	NA
1816244_1816405 / cds1664	-1.12924	0.76261	NA
1816471_1817832 / cds1665	-2.34151	0.104903	NA
1817850_1819088 / cds1666	-2.54603	0.0788342	NA
1819100_1820359 / cds1667	-1.42604	0.546106	NA
1820388_1821041 / cds1668	-1.76253	0.358174	NA
1821022_1822179 / cds1669	-2.72817	0.0590043	NA
1822167_1822994 / cds1670	-1.80342	0.27106	NA
1823306_1823977 / cds1671	-1.00779	0.98722	0.99712
1824316_1825443 / cds1672	-4.07114	0.0124274	NA
1825463_1826593 / cds1673	-2.7581	0.0608863	NA
1826590_1827519 / cds1674	-1.39606	0.451941	0.993804
1827531_1828244 / cds1675	-1.06298	0.90088	0.993804
1828244_1829290 / cds1676	-2.03025	0.225797	NA
1829292_1830842 / cds1677	-2.40245	0.0978158	NA
1830842_1831510 / cds1678	-2.03639	0.239759	NA
1831503_1831856 / cds1679	-4.14536	0.0215745	NA
1831853_1833655 / cds1680	-5.13982	0.00293407	NA
1833819_1834790 / cds1681	-1.78297	0.278362	NA
1834818_1835192 / cds1682	-1.57777	0.460671	NA
1835260_1835976 / cds1683	-1.35589	0.536055	NA
1836087_1836548 / cds1684	-1.27152	0.647146	NA
1836795_1837319 / cds1685	-1.80326	0.274275	NA
1837430_1838743 / cds1686	-2.37404	0.0848139	NA
1838896_1839927 / cds1687	-1.22114	0.659801	0.993804
1839970_1840611 / cds1688	-1.14669	0.784467	NA
1840623_1841441 / cds1689	-1.47157	0.442093	NA
1841447_1842247 / cds1690	1.10228	0.834121	NA
1842244_1843380 / cds1691	1.31595	0.557645	NA
1843737_1844261 / cds1692	-1.34244	0.630881	NA
1844258_1847806 / cds1693	-2.44543	0.0980337	0.993804
1847817_1850504 / cds1694	-1.34446	0.563262	0.993804
1850510_1852738 / cds1695	-1.36302	0.496876	0.993804
1853112_1854188 / cds1696	1.30577	0.624523	0.993804
1854178_1855092 / cds1697	1.0852	0.859155	0.993804
1855108_1855887 / cds1698	-1.31702	0.554189	0.993804
1855874_1856923 / cds1699	1.12337	0.802995	NA
1856956_1857522 / cds1700	-1.27622	0.638052	NA
1857575_1858054 / cds1701	1.51549	0.419353	NA
1858106_1860466 / cds1702	-1.13627	0.795594	0.993804
1861104_1861823 / cds1703	1.386	0.491266	NA
1861886_1862038 / cds1704	1.7026	0.318942	0.993804
1862035_1863195 / cds1705	1.32917	0.607398	0.993804
1863127_1864146 / cds1706	1.38738	0.491545	0.993804
1864206_1865030 / cds1707	-3.87577	0.0162028	NA
1865042_1865761 / cds1708	-3.82666	0.0192678	NA
1865815_1866645 / cds1709	-1.55119	0.351656	0.993804
1866923_1867471 / cds1710	1.70911	0.281847	NA
1867699_1869330 / cds1711	-1.50492	0.405664	0.993804
1869461_1870753 / cds1712	1.25768	0.678859	0.993804
1870907_1872217 / cds1713	-1.28771	0.589785	0.993804
1872214_1873962 / cds1714	-1.46229	0.424553	0.993804
1874634_1875410 / cds1715	-1.11102	0.81942	0.993804
1875594_1876721 / cds1716	1.5533	0.46377	0.993804
1876790_1878310 / cds1717	1.41006	0.571871	0.993804
1878382_1879209 / cds1718	1.60047	0.447112	0.993804
1879395_1880474 / cds1719	1.70827	0.314183	0.993804
1880617_1880907 / cds1720	1.29574	0.602395	0.993804
1881073_1881894 / cds1721	1.24905	0.66892	0.993804
1882474_1882896 / cds1722	1.32411	0.625267	0.993804
1882893_1883147 / cds1723	1.24707	0.702493	0.993804
1883664_1885049 / cds1724	-1.16129	0.750543	0.993804
1885067_1886284 / cds1725	-1.20563	0.683325	0.993804
1886301_1887356 / cds1726	-1.05432	0.911666	NA
1887346_1887678 / cds1727	-1.32039	0.650419	NA
1887724_1888605 / cds1728	-1.56906	0.386807	NA
1888639_1889742 / cds1729	-2.00314	0.23632	NA
1889821_1891053 / cds1730	-2.46827	0.0920148	NA
1891149_1891916 / cds1731	-2.18687	0.206087	NA
1891930_1892694 / cds1732	-4.09827	0.0169984	NA
1892694_1893539 / cds1733	-1.78985	0.314996	NA
1893542_1894441 / cds1734	-2.04137	0.159143	NA
1894490_1895563 / cds1735	-1.54381	0.418002	NA
1895779_1895949 / cds1736	-1.06863	0.862441	NA
1896119_1897129 / cds1737	1.70982	0.300823	0.993804
1897105_1897422 / cds1738	1.1605	0.806571	NA
1897537_1898238 / cds1739	-1.39181	0.521396	NA
1898458_1899348 / cds1740	-2.43964	0.135836	NA
1899455_1900324 / cds1741	-2.06074	0.231553	NA
1900549_1900974 / cds1742	-1.63612	0.300321	0.993804
1901431_1902339 / cds1743	1.24397	0.665847	0.993804
1902377_1903351 / cds1744	1.45608	0.479506	0.993804
1903666_1904463 / cds1745	1.05171	0.911299	0.993804
1904502_1905416 / cds1746	-1.30969	0.594309	NA
1905417_1906343 / cds1747	-1.42081	0.510088	NA
1906355_1907221 / cds1748	-2.18307	0.206905	NA
1907214_1908182 / cds1749	-2.50865	0.135379	NA
1908194_1909801 / cds1750	-1.59192	0.394993	NA
1909895_1910941 / cds1751	1.32121	0.531214	0.993804
1911304_1913037 / cds1752	-1.21655	0.693991	0.993804
1913793_1915433 / cds1753	-1.23642	0.642287	0.993804
1915474_1915689 / cds1754	-1.56169	0.469456	NA
1915727_1915951 / cds1755	-1.04472	0.932789	NA
1916136_1916513 / cds1756	1.42744	0.489341	0.993804
1916672_1917844 / cds1757	1.14826	0.794904	0.993804
1917837_1920239 / cds1758	1.03114	0.958086	0.994919
1920293_1920481 / cds1759	-1.08381	0.882271	NA
1920549_1921010 / cds1760	1.03959	0.940813	NA
1921151_1921408 / cds1761	-1.6773	0.399351	NA
1921521_1921877 / cds1762	-1.51636	0.482291	NA
1922188_1922550 / cds1763	1.30741	0.620325	NA
1922585_1922731 / cds1764	1.03747	0.952139	NA
1922741_1923289 / cds1765	-1.20738	0.676163	0.993804
1923358_1924086 / cds1766	-1.07889	0.878024	NA
1924303_1924977 / cds1767	1.23592	0.64621	0.993804
1925538_1927235 / cds1768	1.39085	0.585643	0.993804
1927286_1927786 / cds1769	1.32854	0.598268	0.993804
1927783_1928958 / cds1770	1.26982	0.669787	0.993804
1928955_1931315 / cds1771	1.31143	0.64079	0.993804
1931320_1931874 / cds1772	1.29224	0.615322	0.993804
1931893_1932231 / cds1773	1.23194	0.673279	0.993804
1932672_1933736 / cds1774	-1.83266	0.217923	0.993804
1933736_1934722 / cds1775	-1.66503	0.371527	NA
1934749_1936551 / cds1776	-1.69311	0.306478	0.993804
1936599_1937333 / cds1777	-1.95535	0.170174	NA
1937351_1938298 / cds1778	-1.36094	0.495636	0.993804
1938326_1938823 / cds1779	-1.14271	0.765394	0.993804
1938955_1939275 / cds1780	1.00769	0.986992	0.99712
1939764_1940894 / cds1781	-1.19255	0.718326	0.993804
1941029_1942036 / cds1782	1.22473	0.706322	0.993804
1942354_1943340 / cds1783	1.31539	0.65448	0.993804
1943502_1945028 / cds1784	1.2895	0.67226	0.993804
1945012_1946034 / cds1785	1.33193	0.594485	0.993804
1946086_1949112 / cds1786	1.16387	0.791721	0.993804
1949324_1950460 / cds1787	-1.10031	0.836147	0.993804
1950475_1951521 / cds1788	1.06196	0.894006	0.993804
1951793_1953091 / cds1789	1.04515	0.942853	0.993804
1953159_1954088 / cds1790	-1.03367	0.953178	0.993804
1954085_1954927 / cds1791	-1.02147	0.967836	0.994919
1954968_1956206 / cds1792	-1.15713	0.779024	0.993804
1956246_1957100 / cds1793	-1.00209	0.996847	0.99935
1957121_1958182 / cds1794	1.16399	0.787772	0.993804
1958594_1959547 / cds1795	-1.38721	0.481294	0.993804
1959796_1960326 / cds1796	-1.1593	0.796729	NA
1960323_1960889 / cds1797	-2.21128	0.162937	NA
1960994_1961911 / cds1798	-1.38425	0.463933	0.993804
1961992_1962744 / cds1799	1.18614	0.733569	0.993804
1962773_1965193 / cds1800	1.22347	0.696472	0.993804
1965373_1966899 / cds1801	-1.58998	0.346455	NA
1966987_1967928 / cds1802	-1.64677	0.337998	NA
1967928_1968806 / cds1803	-1.46489	0.510831	NA
1968807_1970015 / cds1804	-2.228	0.156678	NA
1970049_1970546 / cds1805	-1.24896	0.716335	NA
1970614_1971447 / cds1806	-1.18698	0.731161	NA
1971544_1972740 / cds1807	-2.41252	0.0709845	0.993804
1972773_1974605 / cds1808	-1.79263	0.24333	0.993804
1974769_1975767 / cds1809	1.24063	0.664889	0.993804
1975757_1977535 / cds1810	1.19661	0.73841	0.993804
1977666_1980023 / cds1811	1.16892	0.766432	0.993804
1980045_1980605 / cds1812	1.06815	0.88338	0.993804
1980645_1980962 / cds1813	1.52504	0.412545	0.993804
1980947_1981180 / cds1814	1.46453	0.445723	0.993804
1981330_1982445 / cds1815	-1.48549	0.394714	0.993804
1982602_1983477 / cds1816	1.34327	0.624757	0.993804
1983525_1985045 / cds1817	-1.03648	0.93731	0.993804
1985144_1986928 / cds1818	-1.58378	0.321588	0.993804
1987171_1989537 / cds1819	-1.12937	0.808081	0.993804
1989565_1989918 / cds1820	-1.20656	0.711163	NA
1989929_1990129 / cds1821	-1.43887	0.544928	NA
1990126_1990725 / cds1822	-2.22929	0.194994	NA
1990843_1992180 / cds1823	-1.31051	0.563052	0.993804
1992249_1993289 / cds1824	-2.15639	0.14929	NA
1993319_1994284 / cds1825	-2.10934	0.211687	NA
1994281_1994886 / cds1826	-1.33541	0.626174	NA
1994897_1996030 / cds1827	-1.28063	0.603973	NA
1996143_1997048 / cds1828	-3.33793	0.0405545	NA
1997052_1997936 / cds1829	-2.10499	0.202265	NA
1998036_1999343 / cds1830	-1.41295	0.501158	NA
1999431_2000759 / cds1831	1.03657	0.935734	0.993804
2000775_2001461 / cds1832	1.3871	0.581183	NA
2001492_2002400 / cds1833	1.24289	0.637468	0.993804
2002494_2003177 / cds1834	-1.22251	0.67202	NA
2003255_2004214 / cds1835	-1.92317	0.257044	NA
2004303_2005553 / cds1836	-3.32974	0.0490847	NA
2005566_2005844 / cds1837	-1.72451	0.349357	NA
2005841_2008774 / cds1838	-2.29119	0.100756	0.993804
2008767_2009339 / cds1839	1.21668	0.680311	0.993804
2009437_2010030 / cds1840	1.23932	0.693085	0.993804
2010120_2010806 / cds1841	-1.40145	0.463741	0.993804
2011751_2012698 / cds1842	-1.35022	0.623898	NA
2013632_2014027 / cds1843	-1.2548	0.708377	NA
2014386_2016161 / cds1844	-1.4747	0.394428	0.993804
2016295_2017479 / cds1845	-1.06391	0.897861	0.993804
2018227_2018829 / cds1846	-2.19465	0.172341	NA
2018888_2019463 / cds1847	-2.6196	0.112298	NA
2019502_2020545 / cds1848	-2.29338	0.105304	NA
2020542_2021786 / cds1849	-1.17467	0.671479	NA
2021914_2023014 / cds1850	-2.23469	0.151589	NA
2023157_2024161 / cds1851	-1.0623	0.893116	0.993804
2024161_2024799 / cds1852	1.3859	0.494043	0.993804
2025055_2025942 / cds1853	-3.09976	0.0282319	NA
2025945_2028521 / cds1854	-2.38436	0.0824824	0.993804
2028561_2029367 / cds1855	-1.63904	0.288155	0.993804
2029444_2031051 / cds1856	-1.60724	0.417023	0.993804
2031053_2032198 / cds1857	-2.39822	0.144393	NA
2032264_2032908 / cds1858	-2.82559	0.0894739	NA
2033053_2033406 / cds1859	-1.52994	0.489529	NA
2033638_2033907 / cds1860	-1.1517	0.712975	NA
2034138_2034641 / cds1861	-2.19003	0.190481	NA
2034916_2035200 / cds1862	-1.20353	0.764147	NA
2035546_2035755 / cds1863	-1.25773	0.709818	NA
2035824_2036789 / cds1864	-1.74998	0.322765	NA
2036800_2037069 / cds1865	-2.96906	0.075504	NA
2037399_2037602 / cds1866	-1.0288	0.96215	0.994919
2037725_2039056 / cds1867	-1.04775	0.922973	0.993804
2039598_2040182 / cds1868	-1.10199	0.745091	NA
2040729_2041370 / cds1869	#VALUE!	NA	NA
2041472_2044546 / cds1870	1.22032	0.744194	0.993804
2044556_2045689 / cds1871	1.26363	0.694538	0.993804
2046181_2046654 / cds1872	-1.20508	0.733947	0.993804
2047097_2048788 / cds1873	-1.03989	0.939323	0.993804
2048905_2049441 / cds1874	1.29802	0.597272	NA
2049603_2050631 / cds1875	-1.86773	0.162335	0.993804
2050640_2051686 / cds1876	-2.05255	0.186489	NA
2051683_2052444 / cds1877	-2.46233	0.104429	NA
2052602_2053369 / cds1878	1.3178	0.60004	0.993804
2053416_2053859 / cds1879	1.04529	0.924103	0.993804
2053856_2054116 / cds1880	1.1744	0.747885	0.993804
2054191_2055093 / cds1881	1.41601	0.512962	0.993804
2055231_2056457 / cds1882	-1.51619	0.451359	NA
2056535_2058157 / cds1883	-1.40673	0.568619	NA
2058188_2059393 / cds1884	-2.35061	0.105087	NA
2059755_2060846 / cds1885	1.38664	0.585629	0.993804
2061021_2062355 / cds1886	1.04055	0.928941	0.993804
2062617_2064092 / cds1887	-1.04771	0.91636	0.993804
2064413_2064862 / cds1888	1.11666	0.828216	NA
2064938_2065846 / cds1889	-1.91934	0.236649	NA
2066014_2066838 / cds1890	-1.62504	0.414576	NA
2066851_2068062 / cds1891	-1.45395	0.477104	NA
2068344_2069495 / cds1892	-1.20147	0.699203	NA
2069648_2070934 / cds1893	1.15054	0.762207	0.993804
2071392_2071901 / cds1894	-1.18568	0.731135	NA
2072098_2072847 / cds1895	1.03087	0.94968	NA
2072856_2073617 / cds1896	1.55164	0.412467	0.993804
2073788_2076046 / cds1897	-1.12588	0.794406	0.993804
2076043_2076663 / cds1898	-1.01108	0.983837	NA
2076693_2077664 / cds1899	-1.42091	0.427336	0.993804
2077755_2078660 / cds1900	1.75417	0.304492	0.993804
2078805_2078930 / cds1901	1.17021	0.776059	0.993804
2079647_2080756 / cds1902	1.32987	0.63526	0.993804
2080753_2081787 / cds1903	1.24196	0.709682	0.993804
2081974_2083197 / cds1904	1.14712	0.779315	0.993804
