# Supplementary material for: RNA-seq analysis of the Rhizobium tropici CIAT 899 transcriptome shows similarities in the activation patterns of symbiotic genes in the presence of apigenin and salt
Source: BMC Genomics. 2016 Mar 8;17:198. doi: 10.1186/s12864-016-2543-3 (PMC4782375; doi:10.1186/s12864-016-2543-3)
Supplement: Additional file 5: — Whole genome differential expression in R. tropici CIAT 899 cultures supplemented with salt. Python and R were used to study differential expression among sample groups. Algorism proposed by DESeq2 was used for gene differential expression, taking as a dispersion model a negative binomial distribution. Differentially expressed genes were established in those genes with a fold change lower or higher than−4 or 4, respectively (See the Material and Methods section). Fold change values are represented by bars. Each bar corresponds to one gene and they are ordered according to their relative position in each replicon. Blue bars: genes not differentially expressed. Yellow bars: differentially expressed genes. The arrows indicate names of some differentially expressed genes. Ch: chromosome, pC: pRtrCIAT899c, pB: pRtrCIAT899b, pA: pRtrCIAT899a (XLSX 654 kb) [file 12864_2016_2543_MOESM5_ESM.xlsx]

## Sheet: Ch
	Additional file 5. Whole genome differential expression in R. tropici CIAT 899 cultures supplemented with salt.
	Chromosome	CP004015.1
Nucleotide range / cds number	FoldChange	pvalue	padj
427_1248 / cds0	1.57854	0.29339	NA
1258_1881 / cds1	1.48063	0.36459	NA
1874_2731 / cds2	1.37281	0.593856	0.783699
2733_3332 / cds3	-1.1281	0.844245	0.929101
3350_4066 / cds4	-1.03729	0.942911	0.978747
4148_4630 / cds5	2.27721	0.107412	0.322066
4726_5244 / cds6	1.27851	0.640673	0.817432
5391_6092 / cds7	1.3252	0.651492	0.823439
6089_7207 / cds8	-1.02201	0.966976	0.988723
7207_7791 / cds9	-1.12718	0.784384	0.903552
7788_8153 / cds10	-1.86346	0.168729	NA
8414_10849 / cds11	1.06892	0.920487	0.968001
10914_11513 / cds12	1.76885	0.145284	0.390047
11593_11883 / cds13	1.25213	0.599731	NA
12045_12998 / cds14	1.1475	0.75426	0.883765
13075_14493 / cds15	2.07609	0.0902627	0.290521
14626_15468 / cds16	2.75361	0.0513075	0.19806
15755_17032 / cds17	-1.18008	0.737774	0.872928
17352_17789 / cds18	1.37004	0.648423	0.822491
17879_18640 / cds19	1.06433	0.895813	0.958025
18740_19171 / cds20	-1.21669	0.65472	NA
19261_20076 / cds21	-1.60444	0.25205	0.548671
20148_21149 / cds22	-1.66957	0.212979	NA
21260_21934 / cds23	1.29889	0.52712	0.733376
21931_23145 / cds24	1.61145	0.352117	0.646118
23099_23995 / cds25	2.18615	0.089995	0.290057
24105_25016 / cds26	2.02488	0.255466	0.552891
25049_26401 / cds27	1.43299	0.487758	0.702236
26652_26972 / cds28	1.2005	0.777128	0.898456
27048_30614 / cds29	-1.60221	0.268386	0.568635
30607_33810 / cds30	-1.09974	0.816761	0.916998
33803_34534 / cds31	1.06248	0.90109	0.958592
34608_36119 / cds32	-1.08874	0.856661	0.93567
36116_38695 / cds33	1.35216	0.634703	0.81274
39012_40412 / cds34	2.88164	0.0686369	0.239752
40591_40866 / cds35	1.46499	0.335082	NA
40886_41287 / cds36	1.97415	0.131212	0.367139
41440_41892 / cds37	1.15433	0.728558	NA
41901_43694 / cds38	1.08479	0.883768	0.95094
43800_44549 / cds39	1.24331	0.705659	0.852329
44882_46492 / cds40	1.2186	0.772295	0.895073
46611_47045 / cds41	1.02849	0.942309	0.978747
47332_47940 / cds42	-1.63448	0.273036	NA
47944_48939 / cds43	-1.25078	0.614613	0.799613
48947_49261 / cds44	1.61156	0.206068	0.486636
49276_50064 / cds45	1.29602	0.487271	0.702236
50061_50804 / cds46	1.82953	0.10252	0.31111
50830_51480 / cds47	1.56769	0.280186	0.583114
51483_51848 / cds48	1.59481	0.223588	0.506433
52004_52612 / cds49	3.0993	0.00242508	0.0257278
52825_53352 / cds50	1.05663	0.932655	0.975083
53397_54707 / cds51	-1.05026	0.943468	0.978841
54871_55824 / cds52	1.52422	0.315315	0.622864
55942_57336 / cds53	1.02136	0.959304	0.985939
57745_59748 / cds54	1.08977	0.823989	0.919637
59867_62038 / cds55	1.02816	0.956657	0.985346
62291_62947 / cds56	2.56212	0.0499939	0.195059
63147_63683 / cds57	-1.38226	0.509587	0.719069
63744_64331 / cds58	2.09354	0.099411	0.305612
64407_65744 / cds59	-1.66868	0.27901	NA
65747_68212 / cds60	-3.54355	0.0114894	0.071933
75376_75813 / cds61	1.62297	0.4818	0.699645
75870_76064 / cds62	1.62296	0.481807	0.699645
76402_77034 / cds63	1.62298	0.481792	0.699645
77420_78637 / cds64	1.62295	0.481809	0.699645
78786_79850 / cds65	1.62296	0.481806	0.699645
79847_80776 / cds66	1.62293	0.48182	0.699645
80777_81799 / cds67	1.62295	0.481807	0.699645
81796_82641 / cds68	1.62296	0.481802	0.699645
82641_83525 / cds69	1.62296	0.481808	0.699645
83600_84838 / cds70	1.62294	0.481804	0.699645
85071_86273 / cds71	1.62273	0.481933	0.699645
86277_86660 / cds72	1.62283	0.481873	0.699645
86867_87400 / cds73	1.62301	0.481776	0.699645
87497_89500 / cds74	1.62307	0.481733	0.699645
89552_90640 / cds75	1.62299	0.481787	0.699645
90656_91492 / cds76	1.62299	0.481788	0.699645
91489_92349 / cds77	1.62298	0.481795	0.699645
92526_93800 / cds78	1.62366	0.481373	0.699645
93974_94837 / cds79	1.62292	0.481828	0.699645
94902_95672 / cds80	1.62299	0.481796	0.699645
95771_96655 / cds81	1.62299	0.481792	0.699645
97034_97780 / cds82	1.62263	0.481996	0.699645
97788_99269 / cds83	1.62158	0.482582	0.699645
99342_100664 / cds84	1.62188	0.482413	0.699645
100865_101665 / cds85	1.6229	0.481844	0.699645
101749_102375 / cds86	1.623	0.481784	0.699645
102614_104305 / cds87	1.62295	0.481808	0.699645
104409_106112 / cds88	1.62757	0.479009	0.699645
106293_106925 / cds89	1.62305	0.481754	0.699645
106951_107160 / cds90	1.62302	0.481779	0.699645
107427_107807 / cds91	1.62298	0.481795	0.699645
108219_108458 / cds92	1.62296	0.481807	0.699645
108565_109287 / cds93	1.62292	0.481831	0.699645
109360_110169 / cds94	1.62299	0.481791	0.699645
110217_110696 / cds95	1.62296	0.481813	0.699645
110792_111472 / cds96	1.62296	0.481809	0.699645
111603_112019 / cds97	1.6226	0.481999	0.699645
112317_112832 / cds98	1.62288	0.48184	0.699645
112886_114109 / cds99	1.62325	0.481599	0.699645
114114_114920 / cds100	1.62313	0.481692	0.699645
114997_115575 / cds101	1.62292	0.481832	0.699645
115733_116959 / cds102	1.62299	0.481792	0.699645
116999_118015 / cds103	1.62306	0.481752	0.699645
118317_120515 / cds104	1.62462	0.480797	0.699645
120781_121050 / cds105	1.62676	0.479515	0.699645
121203_121949 / cds106	1.62299	0.481796	0.699645
122147_123079 / cds107	1.62302	0.481775	0.699645
123092_123565 / cds108	1.62299	0.481792	0.699645
123569_124177 / cds109	1.62299	0.481794	0.699645
124267_126984 / cds110	1.62443	0.480892	0.699645
127086_127778 / cds111	1.62329	0.481609	0.699645
127775_129379 / cds112	1.62396	0.48118	0.699645
129443_130051 / cds113	1.62311	0.481719	0.699645
130210_131592 / cds114	1.62306	0.481746	0.699645
131688_132293 / cds115	1.62305	0.481763	0.699645
132351_132974 / cds116	1.62298	0.481799	0.699645
132977_133588 / cds117	1.62305	0.481762	0.699645
133682_134218 / cds118	1.62301	0.481787	0.699645
134332_134808 / cds119	1.62301	0.48178	0.699645
134824_135147 / cds120	1.62281	0.481889	0.699645
135254_137128 / cds121	1.62278	0.481884	0.699645
137348_137773 / cds122	1.62289	0.481849	0.699645
137770_138729 / cds123	1.62287	0.481856	0.699645
138741_139427 / cds124	1.62297	0.481805	0.699645
139510_139737 / cds125	1.62277	0.481918	0.699645
139959_140327 / cds126	1.62286	0.481868	0.699645
140622_141020 / cds127	1.62354	0.481555	0.699645
141028_141882 / cds128	1.6236	0.481518	0.699645
141908_142663 / cds129	1.62352	0.481554	0.699645
142815_143393 / cds130	1.62474	0.480762	0.699645
143454_144611 / cds131	1.6236	0.481518	0.699645
144733_145677 / cds132	1.62362	0.481517	0.699645
146072_147064 / cds133	1.62369	0.481473	0.699645
147151_147759 / cds134	1.6236	0.481532	0.699645
147847_148386 / cds135	1.62352	0.481573	0.699645
148577_149578 / cds136	1.62366	0.481491	0.699645
149720_151033 / cds137	1.62358	0.481535	0.699645
151061_151540 / cds138	1.62357	0.48155	0.699645
151537_152307 / cds139	1.62336	0.48166	0.699645
152458_153585 / cds140	1.62357	0.481542	0.699645
153973_154776 / cds141	1.62358	0.48154	0.699645
154919_156064 / cds142	1.62325	0.481711	0.699645
156147_158066 / cds143	1.62094	0.482799	0.699645
158464_160860 / cds144	1.62353	0.481558	0.699645
161154_161342 / cds145	1.62342	0.481632	0.699645
161757_161999 / cds146	1.62304	0.481812	0.699645
162224_163108 / cds147	1.62426	0.4811	0.699645
163774_165243 / cds148	1.62425	0.481111	0.699645
165592_166548 / cds149	1.62372	0.481466	0.699645
166681_167361 / cds150	1.62368	0.481493	0.699645
167375_168103 / cds151	1.62369	0.481488	0.699645
168532_169251 / cds152	1.62349	0.481601	0.699645
169255_170607 / cds153	1.62319	0.481758	0.699645
170672_170878 / cds154	1.62349	0.481557	0.699645
177967_179025 / cds155	-9.72776	0.00128926	0.0166366
179032_179820 / cds156	-10.0499	0.00107476	0.0147838
179823_180647 / cds157	-9.73471	0.00124043	0.0164041
180694_181731 / cds158	-6.90055	0.00620341	0.049119
182002_183879 / cds159	-9.5942	0.00129774	0.0166366
184097_184960 / cds160	-11.4129	0.000541262	0.0101493
185289_186077 / cds161	-10.5406	0.000854276	0.0128277
186124_186690 / cds162	-11.409	0.000561898	0.0104
186828_187325 / cds163	-12.6172	0.000306544	0.00738375
187466_189073 / cds164	-10.5875	0.000796769	0.0123581
189313_189621 / cds165	-3.49106	0.0742741	0.253014
189733_190353 / cds166	-6.61185	0.00706947	0.0532171
190388_191128 / cds167	-2.69255	0.160478	0.416272
191141_191350 / cds168	-2.65067	0.16642	0.427274
191594_192160 / cds169	-12.2092	0.000376081	0.00819334
192259_193023 / cds170	-9.63538	0.00131472	0.0167405
193343_193747 / cds171	-3.85145	0.054966	0.206683
193744_194346 / cds172	-3.80024	0.0568376	0.210847
194378_196381 / cds173	-1.90398	0.354497	0.648384
196429_197547 / cds174	-2.56808	0.176807	0.444554
197940_199277 / cds175	-3.56798	0.0642638	0.22728
199550_200566 / cds176	-4.07793	0.0471128	0.187506
200777_202330 / cds177	-10.593	0.000831501	0.0126517
202327_203382 / cds178	-12.4574	0.000342453	0.00777533
203570_204742 / cds179	-10.2032	0.000992027	0.0139374
204784_205707 / cds180	-10.4092	0.000862068	0.0128582
205811_207199 / cds181	-4.62684	0.0287652	0.130937
207399_209741 / cds182	-5.94068	0.011607	0.0724282
209808_210224 / cds183	-11.5441	0.000492148	0.0096109
210631_213663 / cds184	-4.82401	0.0249501	0.119185
213944_214549 / cds185	-14.7159	0.000138342	0.00461427
214546_215685 / cds186	-9.38762	0.00144681	0.0181674
215701_216387 / cds187	-12.7992	0.000268118	0.00682794
216576_217922 / cds188	-17.2782	4.98099e-05	0.00286228
217931_218911 / cds189	-10.7239	0.000879904	0.0129545
218995_219906 / cds190	-14.8779	0.000118907	0.00440343
220002_220856 / cds191	-18.0512	3.62669e-05	0.0027692
221081_221635 / cds192	-15.7841	8.26735e-05	0.00366584
221729_222346 / cds193	-14.9118	0.000114585	0.00436234
222343_223050 / cds194	-16.1171	7.10202e-05	0.00338829
223060_223836 / cds195	-11.8274	0.000418657	0.00871778
223833_224714 / cds196	-11.323	0.000548949	0.0102425
224711_225820 / cds197	-12.504	0.000320781	0.00748328
225824_226450 / cds198	-12.8024	0.00027502	0.00695671
226450_226926 / cds199	-14.409	0.000135741	0.00456791
227020_227754 / cds200	-13.8704	0.000165543	0.00515645
227952_228587 / cds201	-6.80771	0.0059821	0.0483831
228710_229534 / cds202	-9.4962	0.00127284	0.0165997
229549_231342 / cds203	-5.81513	0.011432	0.0716926
231552_232544 / cds204	-7.57792	0.00374021	0.0351489
232609_232989 / cds205	-11.9326	0.000393554	0.00842786
233089_234123 / cds206	-8.57536	0.00208524	0.0235308
234264_234833 / cds207	-10.8497	0.000661952	0.0113404
234870_235505 / cds208	-14.1474	0.000154213	0.00488592
235613_237451 / cds209	-3.61365	0.0635892	0.225989
237623_238717 / cds210	-8.9245	0.00146341	0.0182635
238717_239871 / cds211	-8.46182	0.001886	0.0217785
239868_241505 / cds212	-8.46467	0.00186206	0.0215941
241517_242476 / cds213	-7.36863	0.00361614	0.0344172
242682_243986 / cds214	-4.05491	0.036339	0.154063
244143_245108 / cds215	-9.00822	0.0009527	0.0136012
245354_247468 / cds216	-7.06541	0.00329831	0.0322351
247465_248532 / cds217	-18.0438	1.48356e-05	0.00164457
248686_248979 / cds218	-26.9224	8.79425e-07	0.00042583
249013_249741 / cds219	-10.2806	0.000472476	0.00942202
249738_250859 / cds220	-7.59342	0.00234809	0.0252711
250995_251801 / cds221	-8.49609	0.00141621	0.0179118
251886_252767 / cds222	-20.5618	7.91974e-06	0.0013568
252866_253615 / cds223	-22.1685	4.38603e-06	0.00103318
253664_254269 / cds224	-10.6921	0.000477909	0.00943057
254287_254739 / cds225	-18.1913	1.31083e-05	0.00164457
254850_256160 / cds226	-18.4131	1.30741e-05	0.00164457
256348_256536 / cds227	-20.3535	7.31155e-06	0.00131225
256656_257489 / cds228	-10.2386	0.000464062	0.00930346
257583_258479 / cds229	-16.688	2.7401e-05	0.00236665
258603_259397 / cds230	-15.7388	3.74712e-05	0.0027692
259450_261036 / cds231	-4.77699	0.0220547	0.108801
261067_261603 / cds232	-10.8865	0.000355503	0.00796315
261600_262178 / cds233	-11.0412	0.000364127	0.00802569
262517_262834 / cds234	-4.90014	0.0169084	0.0906511
262983_264194 / cds235	-1.97372	0.312772	0.62044
264275_265786 / cds236	-6.70843	0.00445543	0.039086
265794_266897 / cds237	-10.9868	0.000320465	0.00748328
266908_267879 / cds238	-11.659	0.000246804	0.0066019
267883_268275 / cds239	-11.4913	0.0002471	0.0066019
268272_269078 / cds240	-8.13479	0.00165793	0.0196502
269075_269848 / cds241	-6.14169	0.00658118	0.050977
269852_271159 / cds242	-11.2481	0.000294028	0.00719604
271209_271733 / cds243	-18.5692	1.45207e-05	0.00164457
271860_272489 / cds244	-4.39192	0.0285943	0.130553
272611_273579 / cds245	-10.5531	0.000417428	0.00871778
273576_274796 / cds246	-11.9448	0.00019384	0.00574551
274928_275518 / cds247	-21.432	4.69599e-06	0.00104113
275515_276135 / cds248	-22.1197	3.47141e-06	0.000934554
276289_276714 / cds249	-20.5786	6.14372e-06	0.00121872
277118_277309 / cds250	-4.41277	0.0288994	0.131389
277436_277939 / cds251	-12.7045	0.000155073	0.00488592
278106_278927 / cds252	-15.2811	4.1861e-05	0.00279304
278942_280441 / cds253	-9.24987	0.000866538	0.0128582
280455_281243 / cds254	-11.4458	0.000250484	0.0066019
281281_282552 / cds255	-9.75398	0.000618719	0.0109998
282629_284110 / cds256	-10.5084	0.000407267	0.00862354
284119_285126 / cds257	-12.484	0.00014767	0.00483973
285149_286126 / cds258	-14.667	5.46434e-05	0.00302869
286246_286890 / cds259	-4.2226	0.0311049	0.137438
286989_287819 / cds260	-8.92355	0.000984366	0.0138954
287969_289360 / cds261	-8.59129	0.00120022	0.0159846
289724_290074 / cds262	-14.2718	6.31017e-05	0.00321392
290091_290945 / cds263	-10.0192	0.000511704	0.00978991
291003_291929 / cds264	-13.2789	0.000105951	0.00414023
292054_292533 / cds265	-20.8775	5.96073e-06	0.00121872
292555_293946 / cds266	-11.4572	0.000279298	0.00701782
293970_294836 / cds267	-13.9848	7.24399e-05	0.00341283
294833_295867 / cds268	-16.3133	3.30997e-05	0.00265431
295889_297445 / cds269	-6.0115	0.00773421	0.0558774
297575_298492 / cds270	-17.0397	2.02183e-05	0.00205954
298508_299506 / cds271	-12.0082	0.000183474	0.00550529
299758_299952 / cds272	-3.3001	0.0727904	0.249861
300460_303420 / cds273	-5.02885	0.0151813	0.084903
303522_304073 / cds274	-8.35425	0.00150662	0.018536
304173_305057 / cds275	-2.39233	0.205366	0.485586
305211_306446 / cds276	-5.55122	0.00974344	0.0648817
306535_307614 / cds277	-9.63681	0.00119152	0.0159817
308038_309486 / cds278	-7.15149	0.00419515	0.0377178
309700_311682 / cds279	-6.23023	0.00754803	0.0553474
311770_312618 / cds280	-6.6798	0.00592507	0.0482324
312879_313211 / cds281	-2.58528	0.166301	0.427274
313418_314575 / cds282	-5.58004	0.0106853	0.0683767
314589_315476 / cds283	-7.31205	0.00348756	0.0334973
315488_316330 / cds284	-7.94594	0.00252211	0.026051
316368_317597 / cds285	-3.29868	0.0762785	0.256462
317682_318815 / cds286	-8.11214	0.00235345	0.0252711
318858_319973 / cds287	-7.75064	0.00301709	0.0300038
319975_321450 / cds288	-8.44903	0.00215396	0.0239615
321462_321962 / cds289	-10.204	0.000835837	0.0126517
322222_323085 / cds290	-10.971	0.000602004	0.0109084
323114_323890 / cds291	-10.1071	0.00090064	0.0131062
323915_325834 / cds292	-7.36419	0.00412486	0.037282
326015_326197 / cds293	-8.63099	0.0018912	0.0217785
326327_326524 / cds294	-17.5326	4.15171e-05	0.00279304
326553_326819 / cds295	-14.9248	0.000104486	0.00414023
326876_327004 / cds296	-12.6765	0.00026029	0.00670657
327377_328807 / cds297	-5.25524	0.0169499	0.0906787
328986_329414 / cds298	-5.06625	0.0178801	0.0939891
329434_329727 / cds299	-7.86747	0.00265233	0.0269831
329955_330689 / cds300	-10.2685	0.000755863	0.0120935
330784_331239 / cds301	-7.66301	0.00349282	0.0334973
331263_331433 / cds302	-9.55546	0.00135217	0.0171593
331430_333262 / cds303	-3.51061	0.0683859	0.239319
333433_334005 / cds304	-11.0774	0.000648682	0.0113035
334023_334544 / cds305	-13.2616	0.000208515	0.00595154
334547_335209 / cds306	-14.6815	0.000118679	0.00440343
335301_336326 / cds307	-10.9319	0.000634089	0.0111191
336424_337338 / cds308	-7.34741	0.00369393	0.0348933
337482_337949 / cds309	-3.5588	0.0634359	0.225983
338183_339166 / cds310	-5.92051	0.0085979	0.0598992
339398_339586 / cds311	-1.92221	0.347422	0.643791
339706_340305 / cds312	-4.60033	0.0240348	0.115929
340541_341350 / cds313	-10.499	0.000734611	0.0120906
341613_342164 / cds314	-1.67333	0.443742	0.699645
342200_342319 / cds315	-7.32676	0.0042031	0.0377178
342487_342690 / cds316	-2.11368	0.279308	0.58193
342728_343132 / cds317	-2.14397	0.269137	0.569406
343242_343421 / cds318	-11.729	0.000321648	0.00748328
343460_344542 / cds319	-4.73604	0.0248864	0.119081
344559_346982 / cds320	-3.06423	0.104243	0.31507
347245_347604 / cds321	-4.00414	0.0393391	0.164014
347699_349786 / cds322	-8.09292	0.00250024	0.0260282
349796_355318 / cds323	-1.68603	0.442904	0.699645
355573_356568 / cds324	-7.63671	0.00324849	0.0319662
356697_357590 / cds325	-13.5351	0.00013482	0.00456791
357704_358321 / cds326	-8.14007	0.0021166	0.0237425
358311_358754 / cds327	-7.45109	0.00426138	0.03788
358768_359718 / cds328	-4.40472	0.0321427	0.140867
359991_360977 / cds329	-4.701	0.0258547	0.122391
360986_361372 / cds330	-8.25845	0.0024722	0.0260271
361369_362382 / cds331	-7.78248	0.00321957	0.0318492
362607_364460 / cds332	-8.99816	0.00155818	0.018914
364544_364771 / cds333	-10.4546	0.000751389	0.0120935
364967_366577 / cds334	-5.91278	0.00867993	0.0600269
366577_367167 / cds335	-9.29185	0.00127967	0.0166312
367244_368497 / cds336	-2.3753	0.194988	0.474687
368593_369066 / cds337	-5.09627	0.0161314	0.0876071
369095_369322 / cds338	-3.09782	0.0965961	0.300636
369324_369461 / cds339	-4.01272	0.0416594	0.171976
369799_370152 / cds340	-8.03959	0.00252976	0.026051
370280_370828 / cds341	-12.2803	0.000314821	0.00746265
370960_371112 / cds342	-13.3226	0.00020442	0.00592661
371119_372180 / cds343	-6.00114	0.0097697	0.0649418
372299_373516 / cds344	-7.92812	0.00298088	0.0298009
373750_374724 / cds345	-12.2315	0.000340943	0.00777533
374816_375697 / cds346	-10.9161	0.00050069	0.00972731
375787_377427 / cds347	-9.20418	0.00122154	0.0162112
377436_378053 / cds348	-10.0709	0.000791881	0.0123377
378546_379109 / cds349	-3.55508	0.0621065	0.222721
379156_379737 / cds350	-7.03666	0.00448001	0.039086
379867_381351 / cds351	-3.50954	0.0678403	0.237851
381695_382135 / cds352	-3.72717	0.0485763	0.191511
382394_383287 / cds353	-5.93016	0.00741098	0.0549843
383310_383483 / cds354	-15.2687	8.17477e-05	0.00366584
383568_384215 / cds355	-10.9814	0.000507761	0.00976404
384367_385929 / cds356	-3.45441	0.0693251	0.241708
386089_386730 / cds357	-8.45128	0.00202196	0.0230933
386727_387242 / cds358	-7.0309	0.0050389	0.0427918
387428_388225 / cds359	-4.27289	0.035313	0.15073
388554_389231 / cds360	-5.11426	0.0152384	0.0850867
389253_390341 / cds361	-7.3502	0.00384975	0.0356922
390344_391555 / cds362	-4.95824	0.0211917	0.105774
391555_393114 / cds363	-9.87462	0.000994738	0.0139374
393160_394449 / cds364	-4.68738	0.0258811	0.122391
394697_395986 / cds365	-4.81522	0.0240532	0.115929
396193_396561 / cds366	-3.14355	0.104641	0.315514
396959_397831 / cds367	-8.88925	0.00142388	0.0179486
397831_398988 / cds368	-8.2336	0.00183416	0.0214688
399001_399693 / cds369	-4.83828	0.0194557	0.0997028
399845_400642 / cds370	-4.95357	0.0195607	0.0999589
400711_400875 / cds371	-7.1719	0.00424282	0.0378668
401167_402147 / cds372	-2.85359	0.121181	0.348917
402260_402547 / cds373	-7.36802	0.00336514	0.0327732
402575_403267 / cds374	-5.57449	0.0118005	0.0733788
403269_403856 / cds375	-6.62129	0.00602126	0.0484437
403876_404469 / cds376	-3.64071	0.0549268	0.206683
404630_405934 / cds377	-2.81493	0.127902	0.360825
406001_406909 / cds378	-12.8298	0.000252355	0.00660505
406902_407282 / cds379	-19.615	2.16353e-05	0.00214588
407379_408380 / cds380	-13.2176	0.000210017	0.00595154
408459_408980 / cds381	-11.4828	0.000437061	0.00885636
409089_410036 / cds382	-3.50168	0.0626044	0.22408
410229_411761 / cds383	-7.94481	0.00252627	0.026051
411859_412827 / cds384	-2.11285	0.263929	0.562323
413204_413761 / cds385	-8.67369	0.00165156	0.0196363
413786_414418 / cds386	-9.47549	0.00107974	0.0147983
414418_415044 / cds387	-11.6757	0.00034131	0.00777533
415047_415349 / cds388	-11.747	0.000380976	0.0082523
415346_416260 / cds389	-10.129	0.00077317	0.0121691
416369_416860 / cds390	-12.4147	0.0002918	0.00719604
416832_417698 / cds391	-13.33	0.000195125	0.00574551
417725_418195 / cds392	-10.6956	0.000690324	0.0117167
418287_419870 / cds393	-5.79055	0.011363	0.0713784
419918_420748 / cds394	-11.597	0.000426767	0.00877799
420817_421209 / cds395	-11.6169	0.000428535	0.00877799
421511_422536 / cds396	-7.34028	0.00376677	0.0351489
422559_423089 / cds397	-9.56677	0.00116834	0.0157267
423142_424656 / cds398	-5.57684	0.0133696	0.0787347
424908_425810 / cds399	-14.6545	9.76055e-05	0.00406842
425821_427197 / cds400	-6.36086	0.00654836	0.050977
427245_428039 / cds401	-5.2027	0.0145859	0.0827925
428590_429405 / cds402	-6.59451	0.00523345	0.0437358
429392_430603 / cds403	-4.28296	0.0291775	0.132176
430831_431286 / cds404	-5.17632	0.0178507	0.0939653
431378_432142 / cds405	-9.32432	0.00130419	0.0166627
432262_433218 / cds406	-9.701	0.00110287	0.0150062
433219_434094 / cds407	-12.4412	0.000296292	0.00720467
434226_435476 / cds408	-6.19037	0.00593997	0.0482495
435492_435878 / cds409	-11.0962	0.000357063	0.00796315
435969_436310 / cds410	-18.4947	1.94211e-05	0.00203329
436294_436782 / cds411	-14.39	8.01458e-05	0.00363939
436779_437186 / cds412	-12.9368	0.000184045	0.00550529
437183_437587 / cds413	-9.0575	0.00128428	0.0166338
437584_437826 / cds414	-8.53162	0.00189529	0.0217785
437892_438566 / cds415	-14.4577	0.000124331	0.00446289
438638_440299 / cds416	-3.87336	0.0429018	0.175713
440689_441789 / cds417	-3.62949	0.0534607	0.203118
441793_443067 / cds418	-3.98992	0.0386722	0.162311
443067_444449 / cds419	-4.91553	0.0172843	0.0920122
444468_446051 / cds420	-5.0212	0.015651	0.0866205
446261_447835 / cds421	-6.87403	0.00438118	0.0386714
447898_448674 / cds422	-3.29822	0.0773458	0.259356
448817_449707 / cds423	-6.12579	0.0081288	0.0578516
449742_450515 / cds424	-4.88608	0.0189982	0.0984928
450709_450984 / cds425	-3.71079	0.0578699	0.213208
451857_453407 / cds426	-1.7528	0.408984	0.691858
453493_454389 / cds427	-9.42706	0.000792181	0.0123377
454545_455468 / cds428	-8.74017	0.00158275	0.0189378
455621_456823 / cds429	-5.60157	0.0104852	0.0675534
456833_457477 / cds430	-6.96603	0.00490163	0.041903
457489_457905 / cds431	-10.1267	0.000807971	0.0124296
457917_458633 / cds432	-6.50603	0.00623027	0.0492282
458806_459894 / cds433	-3.01315	0.0975443	0.302588
460018_460461 / cds434	-6.18304	0.0059187	0.0482324
460668_461309 / cds435	-3.09767	0.0899837	0.290057
461403_461867 / cds436	-3.71259	0.0492489	0.193353
461956_462531 / cds437	-1.2002	0.786827	0.903733
462782_464341 / cds438	-6.40626	0.00630352	0.0497029
464537_465349 / cds439	-4.67407	0.0227782	0.111495
465363_466013 / cds440	-2.81072	0.124334	0.354206
466010_466663 / cds441	-4.34296	0.0284602	0.130365
467020_467976 / cds442	-3.49453	0.0592502	0.217232
468003_468311 / cds443	-5.31959	0.0121334	0.0748457
468479_468811 / cds444	-6.30714	0.0064638	0.0506488
468803_469261 / cds445	-6.15646	0.00743784	0.0550066
469298_469750 / cds446	-5.46715	0.0122331	0.0753374
469863_470993 / cds447	-5.77658	0.0107463	0.0683767
470990_471850 / cds448	-5.3153	0.0153077	0.0852214
471847_472365 / cds449	-7.21046	0.00399943	0.036587
472421_474709 / cds450	-6.47043	0.00658683	0.050977
474942_475820 / cds451	-4.9834	0.0173575	0.0922715
475826_477235 / cds452	-3.53225	0.0564147	0.210302
477313_479601 / cds453	-3.02693	0.10445	0.31519
479715_482456 / cds454	-6.61158	0.00611143	0.0488008
482485_482778 / cds455	-12.4695	0.000247566	0.0066019
482897_485812 / cds456	-3.21387	0.0812283	0.269014
485809_487410 / cds457	-5.31082	0.0136742	0.0799039
487657_488049 / cds458	-10.8967	0.000521465	0.00992628
488161_489225 / cds459	-5.94754	0.0090084	0.0617321
489296_489787 / cds460	-9.6609	0.000819041	0.0125486
489905_490471 / cds461	-2.81317	0.115505	0.337995
490498_491154 / cds462	-4.71075	0.0194697	0.0997028
491157_491651 / cds463	-6.15332	0.00637438	0.0501162
491773_492201 / cds464	-6.77658	0.00424984	0.0378668
492235_493029 / cds465	-10.1802	0.000699336	0.0117167
493090_494502 / cds466	-3.04098	0.0919196	0.292168
494533_495585 / cds467	-2.43789	0.174405	0.440564
495604_496110 / cds468	-4.73243	0.0185225	0.0967789
496295_497305 / cds469	-5.0452	0.014566	0.0827925
497384_498985 / cds470	-7.03772	0.00387673	0.0358122
499134_499556 / cds471	-4.06305	0.0355863	0.151554
499749_501002 / cds472	-2.1156	0.261155	0.559446
500999_501700 / cds473	-7.74308	0.00243012	0.0257278
501861_502118 / cds474	-3.24259	0.0738825	0.252231
502277_502732 / cds475	-2.32371	0.210122	0.489349
502940_503884 / cds476	-4.07871	0.0391906	0.163576
503954_506332 / cds477	-12.1717	0.000174317	0.00534148
506494_507393 / cds478	-10.2615	0.000614044	0.0109855
507495_508703 / cds479	-5.57267	0.00930035	0.0629318
508860_509375 / cds480	-5.72085	0.00980456	0.0650588
509440_509700 / cds481	-6.917	0.0041114	0.0372497
509716_510135 / cds482	-6.55691	0.00510871	0.0428836
510198_511154 / cds483	-7.81336	0.0021552	0.0239615
511154_511957 / cds484	-14.5207	0.000106827	0.00414023
511973_512515 / cds485	-11.8212	0.000293031	0.00719604
512559_513752 / cds486	-6.27566	0.0062019	0.049119
513912_514769 / cds487	-3.75862	0.0519028	0.19941
514985_515857 / cds488	-6.75381	0.005041	0.0427918
515928_516611 / cds489	1.01367	0.984537	0.994769
516780_517484 / cds490	-6.61379	0.00510009	0.0428836
517702_518472 / cds491	-4.66685	0.0178293	0.0939653
518540_519427 / cds492	-3.60479	0.0548847	0.206683
519609_520148 / cds493	-5.54395	0.00965101	0.0644941
520133_520858 / cds494	-4.18933	0.0260298	0.122808
520967_521524 / cds495	-6.13898	0.0061804	0.049119
521599_522258 / cds496	-5.91037	0.00764607	0.0558762
522385_522897 / cds497	-13.2539	0.000144604	0.00478082
522940_523293 / cds498	-21.4248	7.14977e-06	0.00131225
523319_524020 / cds499	-15.9427	5.30934e-05	0.0029867
524017_524445 / cds500	-17.2504	2.59736e-05	0.00233082
524450_525613 / cds501	-17.5364	2.48909e-05	0.00233082
525705_527507 / cds502	-1.60265	0.47736	0.699645
527507_527908 / cds503	-1.61654	0.47437	0.699645
528485_530491 / cds504	-6.95404	0.00343514	0.0332829
530652_532172 / cds505	-2.91266	0.0977841	0.302715
532895_533740 / cds506	-10.602	0.00024834	0.0066019
533737_534789 / cds507	-5.16834	0.0107043	0.0683767
534904_535764 / cds508	-10.1739	0.000366742	0.00803634
535804_537354 / cds509	-9.23546	0.000866414	0.0128582
537351_537800 / cds510	-16.9658	2.76287e-05	0.00236665
537942_538403 / cds511	-11.9078	0.000219829	0.00607722
538478_539398 / cds512	-8.52131	0.0012951	0.0166366
539614_540261 / cds513	-5.46149	0.00951344	0.0639363
540313_540954 / cds514	-8.16301	0.00161316	0.0192404
541169_542050 / cds515	-3.73164	0.0390536	0.163366
542600_543904 / cds516	-4.46548	0.0255485	0.121581
544077_545114 / cds517	-6.35932	0.0048571	0.0417393
545337_545771 / cds518	-10.6447	0.000503501	0.00973177
545755_547002 / cds519	-6.50461	0.00544364	0.0451918
547253_548278 / cds520	1.05586	0.937624	0.977547
548457_549521 / cds521	-2.36117	0.196488	0.475717
549518_550306 / cds522	-2.72003	0.136084	0.374311
550303_550935 / cds523	-6.38559	0.00572155	0.0471871
550983_552119 / cds524	-4.90247	0.0176783	0.0935809
552311_553465 / cds525	-9.62536	0.000697743	0.0117167
553504_553983 / cds526	-5.74031	0.00712023	0.0532463
554266_554916 / cds527	-6.67337	0.00366445	0.0347183
555042_555740 / cds528	-4.73626	0.0187409	0.0976964
555817_556743 / cds529	-4.31995	0.0270783	0.125842
557022_558647 / cds530	-1.91573	0.318786	0.626763
558821_560518 / cds531	-1.62755	0.464171	0.699645
560866_561258 / cds532	-2.35721	0.186937	0.464943
561316_561711 / cds533	-8.93347	0.000833642	0.0126517
561888_562271 / cds534	-10.9096	0.000310225	0.00740025
562291_563046 / cds535	-9.70424	0.000668621	0.0114029
563043_563990 / cds536	-7.69537	0.00228058	0.0248397
563987_565102 / cds537	-9.69482	0.000718739	0.0119336
565387_566295 / cds538	-3.20172	0.0705966	0.244782
566740_567966 / cds539	-10.8082	0.000360725	0.00799748
568132_568293 / cds540	-10.0076	0.000485779	0.00953594
568290_568403 / cds541	-31.7905	5.33825e-07	0.000335331
568551_568949 / cds542	-3.64356	0.0431605	0.176212
569026_569325 / cds543	-9.64358	0.000711399	0.011864
569478_570356 / cds544	-9.94901	0.000774898	0.0121691
570591_571073 / cds545	-12.864	0.000150091	0.00487667
571476_572444 / cds546	-5.83695	0.00831599	0.0586947
572830_574044 / cds547	-6.0997	0.00655838	0.050977
574229_575110 / cds548	-4.88078	0.012961	0.0775846
575384_576610 / cds549	-9.08881	0.000918322	0.0132611
576794_577828 / cds550	-6.02073	0.00754389	0.0553474
577891_579372 / cds551	-12.2612	0.000201354	0.00588298
579369_580703 / cds552	-13.2491	0.000132538	0.00456791
580719_581534 / cds553	-13.2782	0.000132681	0.00456791
581586_582299 / cds554	-5.48286	0.0106004	0.0681788
582331_583014 / cds555	-7.70679	0.00203112	0.0231278
583104_583640 / cds556	-1.74097	0.39408	0.681324
584065_585264 / cds557	-1.70236	0.426006	0.699645
585338_586255 / cds558	-2.57852	0.155007	0.406274
586415_587404 / cds559	-3.63965	0.0518152	0.199277
587411_587803 / cds560	-5.03091	0.0145531	0.0827925
588415_589128 / cds561	-4.74785	0.0156073	0.0865056
589193_590380 / cds562	-2.1869	0.229695	0.515004
590575_591669 / cds563	-4.6183	0.0246651	0.118274
591808_592716 / cds564	-13.5466	9.9307e-05	0.00406842
592818_594044 / cds565	-15.6553	5.01221e-05	0.00286228
594163_594738 / cds566	-8.16695	0.00145089	0.0181674
594874_595749 / cds567	-7.30847	0.00244308	0.0257926
595804_596217 / cds568	-7.21001	0.00249254	0.0260282
596397_597605 / cds569	-4.59501	0.0162094	0.0879038
597621_598286 / cds570	-6.27895	0.00408799	0.0372199
598424_598909 / cds571	-3.59262	0.0510015	0.197154
598958_599314 / cds572	-9.2288	0.000874234	0.0129215
599311_600399 / cds573	-8.2986	0.00157441	0.0189378
600375_601724 / cds574	-8.10982	0.00178089	0.0209638
601741_602244 / cds575	-7.1743	0.0029984	0.0298967
602246_602512 / cds576	-5.43463	0.0100853	0.0662221
602680_603627 / cds577	-9.51044	0.00073426	0.0120906
603732_604367 / cds578	-2.12074	0.244784	0.537953
604377_604568 / cds579	-1.59197	0.475618	0.699645
605013_606053 / cds580	-3.1675	0.0805683	0.267073
606403_606864 / cds581	-12.1266	0.000220902	0.00607722
606895_607404 / cds582	-13.8105	0.000105567	0.00414023
607679_610189 / cds583	-5.17555	0.0118177	0.0733788
610228_610968 / cds584	-4.4986	0.0197829	0.100759
610965_611525 / cds585	-5.78101	0.00790833	0.0566663
611639_612142 / cds586	-10.2595	0.000456074	0.0091922
612143_612952 / cds587	-8.29476	0.00156534	0.018914
612949_613872 / cds588	-9.96123	0.00052915	0.0100219
614159_617845 / cds589	-3.02481	0.0889341	0.288214
618328_620124 / cds590	-1.01636	0.980929	0.994385
620160_621368 / cds591	-1.22402	0.764882	0.891057
621382_623592 / cds592	-1.21718	0.769696	0.893436
623865_625136 / cds593	-9.80913	0.000562908	0.0104
625112_626344 / cds594	-4.05087	0.0331178	0.143473
626437_627048 / cds595	-7.23299	0.00267172	0.027024
627300_627725 / cds596	-2.98411	0.0933097	0.295285
627871_629037 / cds597	-5.83892	0.00824207	0.0583683
629424_630479 / cds598	-14.7391	6.29808e-05	0.00321392
630494_631417 / cds599	-13.8349	9.93088e-05	0.00406842
631590_632798 / cds600	-1.90885	0.33079	0.643317
632852_633595 / cds601	-7.89563	0.00218322	0.0241307
633598_634299 / cds602	-19.7384	1.0351e-05	0.0015594
634303_635190 / cds603	-9.53577	0.000894807	0.0130718
635192_636175 / cds604	-9.20318	0.00115568	0.015612
636338_637933 / cds605	-7.39922	0.00330134	0.0322351
637973_639031 / cds606	-8.14464	0.0017393	0.0205499
639054_639935 / cds607	-4.75781	0.0193613	0.0996893
640024_642093 / cds608	-6.4547	0.00423554	0.0378668
642369_643244 / cds609	-2.93534	0.0920059	0.292168
643293_645848 / cds610	-1.28652	0.702429	0.852247
645942_646361 / cds611	-4.9087	0.0147892	0.0837834
646500_648020 / cds612	-4.88544	0.015183	0.084903
648178_648291 / cds613	-9.1721	0.00115257	0.015612
648659_650374 / cds614	-13.2712	0.000121711	0.00445367
650437_650733 / cds615	-15.8984	3.27533e-05	0.00265431
650730_651095 / cds616	-14.3024	6.41657e-05	0.00322454
651112_653397 / cds617	-10.0095	0.000432063	0.0088024
653402_653869 / cds618	-17.5658	2.55501e-05	0.00233082
653884_654774 / cds619	-14.4482	0.000101073	0.00409617
654771_655814 / cds620	-12.8146	0.000206092	0.00592948
655814_656203 / cds621	-16.2034	4.29836e-05	0.00279304
656200_656754 / cds622	-18.7358	1.47126e-05	0.00164457
656771_657184 / cds623	-14.7807	7.60286e-05	0.00349454
657348_659024 / cds624	-2.45872	0.170885	0.435475
659545_660282 / cds625	-3.96164	0.0339226	0.146119
660324_661040 / cds626	-6.57937	0.00394205	0.0361499
661089_661529 / cds627	-6.88348	0.00376761	0.0351489
661535_662611 / cds628	-5.6877	0.00769734	0.0558774
662705_663748 / cds629	1.09037	0.846603	0.930819
663799_664335 / cds630	-1.23968	0.626169	0.806022
664399_665346 / cds631	-1.26429	0.597301	0.786867
665352_666224 / cds632	-1.21938	0.668305	0.833502
666448_667182 / cds633	1.31204	0.586343	0.77931
667195_668580 / cds634	1.33283	0.479682	0.699645
668666_669211 / cds635	1.0967	0.809678	NA
669166_669723 / cds636	1.02206	0.962984	0.987482
669740_670156 / cds637	-1.02612	0.959052	0.985939
670153_670503 / cds638	-1.12995	0.799064	0.910146
670601_671389 / cds639	1.31462	0.592432	0.783168
671538_671909 / cds640	1.47766	0.358795	NA
671906_673024 / cds641	1.4093	0.396182	0.683391
673021_673563 / cds642	1.29495	0.57345	0.769706
673560_674273 / cds643	1.19177	0.705175	0.852329
674297_674791 / cds644	-1.17841	0.683927	NA
674821_675546 / cds645	1.10365	0.80756	0.914092
675600_677543 / cds646	1.25158	0.647071	0.821666
677876_678787 / cds647	-1.91852	0.28815	0.591201
679044_679955 / cds648	-2.22863	0.207305	0.486812
680067_681329 / cds649	-1.41551	0.414587	NA
681323_682810 / cds650	-2.24198	0.11592	NA
683250_684167 / cds651	-2.07334	0.153047	0.403381
684351_685403 / cds652	-2.01492	0.195089	0.474687
685645_686277 / cds653	-1.2989	0.568899	0.766545
686274_687701 / cds654	-1.32169	0.569918	0.766877
687705_689009 / cds655	-2.13839	0.0852464	0.278376
689011_690615 / cds656	-2.12284	0.0761154	0.256371
690575_691150 / cds657	-2.06064	0.0900714	NA
691430_692101 / cds658	1.65508	0.376334	0.667484
692611_694101 / cds659	-1.02444	0.963116	0.987482
694105_695154 / cds660	1.37282	0.556312	0.7564
695192_695539 / cds661	1.20395	0.716108	0.858191
695536_695988 / cds662	1.23123	0.698819	0.851001
695976_696482 / cds663	1.31853	0.576942	0.771931
696512_696778 / cds664	1.30003	0.578138	0.772695
696927_699014 / cds665	1.59826	0.262285	0.561039
699011_699763 / cds666	-1.24299	0.569524	NA
699832_700251 / cds667	-1.31435	0.630643	NA
700383_700979 / cds668	1.48201	0.384546	0.671695
700994_701362 / cds669	1.42613	0.44732	0.699645
701359_701886 / cds670	1.27343	0.572261	0.768383
702063_702968 / cds671	-1.41258	0.443205	NA
703171_705084 / cds672	1.37301	0.42217	0.699102
705202_706101 / cds673	3.78799	0.00447512	0.039086
706098_707126 / cds674	2.85621	0.0107597	0.0683767
707437_708798 / cds675	7.06896	0.00224983	0.0247219
708923_709939 / cds676	5.42935	0.000745152	0.0120935
709941_711095 / cds677	6.59629	0.000178527	0.00542637
711132_712784 / cds678	4.54909	0.00340014	0.0330287
712806_713894 / cds679	4.57186	0.000634282	0.0111191
714085_714438 / cds680	1.36866	0.426573	0.699645
714485_715081 / cds681	-2.04986	0.146616	0.391634
715367_716206 / cds682	-1.10624	0.80441	NA
716248_718071 / cds683	1.56123	0.381717	0.670293
718240_718938 / cds684	2.37852	0.0945934	0.297007
718954_720429 / cds685	2.83626	0.0706756	0.244831
720562_721860 / cds686	-1.22271	0.596571	0.786181
721873_723222 / cds687	1.51555	0.361938	0.653094
723446_724627 / cds688	-1.92263	0.173057	NA
724700_725212 / cds689	2.46894	0.0172099	0.0917454
725378_725521 / cds690	1.22825	0.683123	0.840357
725775_728381 / cds691	-1.6762	0.226321	0.511087
728704_729576 / cds692	-1.46119	0.329717	NA
729871_730968 / cds693	1.37197	0.605556	0.79303
731099_732241 / cds694	-1.23837	0.609818	0.795996
732244_733155 / cds695	-1.08798	0.828255	0.922525
733159_733974 / cds696	-1.23861	0.612934	NA
734002_735861 / cds697	-1.03274	0.940187	0.978345
736062_738014 / cds698	2.01754	0.145763	0.390047
738368_740287 / cds699	1.32412	0.609932	0.795996
740375_741346 / cds700	1.10909	0.821855	0.917799
741772_742584 / cds701	-2.28302	0.102379	0.31111
742591_743994 / cds702	-2.34474	0.041977	0.172909
744119_744520 / cds703	1.13536	0.762495	NA
744539_748204 / cds704	1.15122	0.818324	0.917164
748426_748872 / cds705	2.25097	0.189103	0.467279
749219_749365 / cds706	1.39193	0.390775	0.678725
749549_749755 / cds707	2.15928	0.0580826	NA
749796_750677 / cds708	-1.0554	0.908879	NA
750868_752364 / cds709	1.34802	0.611887	0.797007
752511_752858 / cds710	1.20721	0.653014	NA
753014_753502 / cds711	1.62351	0.364975	0.65598
753844_755439 / cds712	3.24415	0.0915367	0.292127
755529_756533 / cds713	3.39516	0.0129189	0.0775846
756543_757451 / cds714	3.53448	0.00812478	0.0578516
757451_758467 / cds715	4.94302	0.00385384	0.0356922
758464_759417 / cds716	5.41594	0.000757248	0.0120935
759588_760115 / cds717	1.65556	0.252436	0.549008
760176_761423 / cds718	1.00358	0.992289	0.997509
761542_762039 / cds719	-1.8252	0.365215	NA
762039_763091 / cds720	-4.02957	0.0283069	NA
763289_763831 / cds721	2.05065	0.0990576	NA
763981_764538 / cds722	1.05366	0.895761	NA
764510_765334 / cds723	-1.06615	0.869379	NA
765640_767061 / cds724	-1.00404	0.99248	0.997509
767058_767795 / cds725	1.3293	0.482571	0.699645
767876_769306 / cds726	1.59937	0.231748	NA
769751_770623 / cds727	-1.38355	0.586877	NA
770804_772288 / cds728	4.95286	0.00444804	0.039086
772414_772986 / cds729	1.76976	0.163271	NA
772987_773451 / cds730	1.66238	0.329372	NA
773599_774480 / cds731	4.0221	0.00242834	0.0257278
774678_775310 / cds732	1.00947	0.983247	NA
775347_776300 / cds733	-1.3438	0.498446	0.709725
776501_776800 / cds734	-1.31369	0.701364	0.852158
776993_777574 / cds735	-1.00593	0.987553	NA
777724_779322 / cds736	-1.36304	0.5879	0.7796
779332_780210 / cds737	-1.71728	0.216657	0.499096
780333_781202 / cds738	1.18591	0.75988	0.886683
781451_782824 / cds739	1.17216	0.714036	0.857071
783068_783682 / cds740	-1.12146	0.820074	NA
783687_784424 / cds741	1.15027	0.796997	NA
784495_786030 / cds742	1.11507	0.766348	0.891471
786127_786585 / cds743	1.09065	0.839118	0.928179
786888_787796 / cds744	-1.45099	0.420575	NA
787924_789087 / cds745	1.60065	0.396772	NA
789091_789654 / cds746	1.71382	0.317175	NA
789684_790580 / cds747	1.23807	0.660108	NA
790797_792254 / cds748	1.46568	0.326962	0.638499
792251_793450 / cds749	-1.30467	0.538692	NA
793666_794985 / cds750	-3.2991	0.00250479	0.0260282
795034_795381 / cds751	-2.14743	0.184903	0.460607
795458_796129 / cds752	1.11106	0.813716	NA
796432_797139 / cds753	2.46761	0.0308748	0.137064
797350_798132 / cds754	1.83287	0.189521	0.467279
798435_799064 / cds755	1.25031	0.563074	0.762021
799043_799588 / cds756	-1.26995	0.59761	NA
799592_800296 / cds757	-1.25104	0.561153	NA
800601_801650 / cds758	-1.1762	0.71693	NA
801699_802724 / cds759	-1.90032	0.33502	NA
802835_803734 / cds760	2.26431	0.07468	NA
803787_804155 / cds761	3.98372	0.00150855	0.018536
804230_804682 / cds762	1.47828	0.289257	0.592827
804679_805206 / cds763	-1.88405	0.198606	NA
805332_806855 / cds764	2.69877	0.0137228	0.0800137
807048_808166 / cds765	2.41684	0.0199763	NA
808166_808861 / cds766	2.26137	0.0544057	NA
808935_809378 / cds767	1.01931	0.97075	NA
809589_810296 / cds768	1.68648	0.233611	0.521302
810354_810812 / cds769	-1.23016	0.619341	NA
811385_813025 / cds770	2.60783	0.164174	0.422658
813099_813395 / cds771	2.10823	0.255866	0.553276
813536_813667 / cds772	-1.46841	0.472091	NA
813821_814669 / cds773	2.09774	0.0540011	0.204143
814685_815668 / cds774	1.69377	0.156574	0.408675
815820_817190 / cds775	1.29127	0.488834	0.702763
817187_817828 / cds776	-1.29571	0.569687	NA
818094_818291 / cds777	1.54593	0.355016	NA
818281_819756 / cds778	1.92268	0.152114	0.401764
820057_822939 / cds779	3.73138	0.00954554	0.0640163
823083_823700 / cds780	1.82527	0.307438	0.613086
823737_824195 / cds781	2.13624	0.0561947	0.210053
824268_826304 / cds782	1.9699	0.154219	0.405159
826311_826877 / cds783	1.17335	0.714443	NA
826896_827762 / cds784	1.67823	0.18581	NA
827790_829610 / cds785	1.24885	0.626097	0.806022
829761_831113 / cds786	1.45379	0.512833	0.721058
831139_831945 / cds787	1.06651	0.898509	0.958592
832007_832252 / cds788	1.33558	0.567734	0.76591
832433_833752 / cds789	1.08911	0.84955	0.931634
833765_834496 / cds790	1.48986	0.315168	0.622864
834581_835630 / cds791	-1.07338	0.855045	NA
835660_835890 / cds792	1.2475	0.621358	0.804223
836034_837932 / cds793	-1.23243	0.681925	0.839947
838211_839944 / cds794	-2.8994	0.0134183	NA
840087_841427 / cds795	1.867	0.108769	0.323815
841502_842122 / cds796	1.69274	0.407166	0.691265
842479_843366 / cds797	-1.55257	0.458546	0.699645
843370_844005 / cds798	-2.0819	0.172743	0.437839
844005_844937 / cds799	-2.64408	0.100149	0.306395
844975_845745 / cds800	-2.55609	0.138465	0.378171
845873_846682 / cds801	-2.6925	0.0533894	0.203052
847007_847747 / cds802	-1.12599	0.782856	0.90266
848345_849538 / cds803	1.23089	0.648565	0.822491
849952_850929 / cds804	1.42919	0.355668	0.649788
850983_852848 / cds805	1.51444	0.389329	0.676523
852981_853709 / cds806	-1.11329	0.814171	0.916003
853894_855072 / cds807	1.79362	0.161832	0.418344
855386_855730 / cds808	3.60267	0.00325683	0.0319662
855809_856561 / cds809	4.21287	0.00453182	0.0394467
856628_856855 / cds810	6.61817	0.000532516	0.0100353
856934_857527 / cds811	6.40626	0.00101032	0.0141033
857531_858022 / cds812	7.32133	0.000155324	0.00488592
858144_858908 / cds813	-1.25176	0.571641	0.768264
858912_859589 / cds814	1.14222	0.746216	0.879177
859678_860835 / cds815	-1.77722	0.143333	0.385874
861038_861595 / cds816	-2.14583	0.117557	NA
861873_862181 / cds817	1.1622	0.815358	0.916791
862213_862767 / cds818	-1.09902	0.865193	0.940164
862767_863669 / cds819	-1.10097	0.83155	0.925003
863689_865593 / cds820	1.72846	0.383192	0.670932
865670_866686 / cds821	1.53806	0.506526	0.716728
866795_867025 / cds822	1.13072	0.821452	NA
867034_867810 / cds823	1.15465	0.750835	NA
867940_868779 / cds824	1.25188	0.706976	0.85349
868796_868987 / cds825	1.26068	0.67296	0.834886
869428_869712 / cds826	-1.20547	0.731456	0.870495
869832_870791 / cds827	1.81931	0.137874	0.37683
870920_871471 / cds828	1.20568	0.64574	0.820564
871556_872815 / cds829	1.43752	0.344522	0.643791
872908_874848 / cds830	-1.16344	0.692072	NA
874934_877162 / cds831	2.47205	0.0276506	0.127558
877177_877671 / cds832	1.01923	0.973593	NA
877745_879562 / cds833	-1.07886	0.864758	NA
879925_880353 / cds834	-1.73369	0.358187	NA
880466_881734 / cds835	1.77463	0.129744	0.363572
881981_884290 / cds836	1.81309	0.161383	0.417757
884435_885694 / cds837	1.28566	0.620994	0.804028
885779_886213 / cds838	-1.3488	0.553331	NA
886482_887291 / cds839	2.87008	0.00872984	0.0602614
887366_888328 / cds840	1.30102	0.577639	NA
888403_888969 / cds841	1.33845	0.538377	0.743723
889288_891804 / cds842	1.6231	0.277127	0.58057
892024_894981 / cds843	1.59552	0.335263	0.643791
895282_895833 / cds844	-1.53191	0.365907	NA
895903_897333 / cds845	1.52283	0.254626	0.551861
897364_898338 / cds846	-1.24503	0.59621	NA
898397_899014 / cds847	1.22514	0.608444	NA
899665_900909 / cds848	1.43592	0.601684	0.790983
900912_902000 / cds849	1.25767	0.733913	0.871218
902110_903081 / cds850	-1.67616	0.348193	0.643791
903366_903836 / cds851	3.37836	0.0479336	0.189571
904005_905006 / cds852	1.58101	0.22224	NA
905296_907107 / cds853	1.0915	0.880723	0.948703
907197_907949 / cds854	-1.30617	0.530136	0.736213
907954_909204 / cds855	1.5893	0.287628	0.590774
909201_909941 / cds856	-1.39746	0.523086	NA
910053_911060 / cds857	1.46469	0.305298	0.610728
911286_913229 / cds858	-4.00689	0.00178545	0.0209638
913291_913635 / cds859	1.20718	0.653185	NA
913561_914598 / cds860	1.37962	0.460004	0.699645
914756_916672 / cds861	1.37969	0.533804	0.740216
916798_917721 / cds862	2.20768	0.111821	0.330035
917806_918057 / cds863	1.59581	0.300475	0.606166
918060_919001 / cds864	1.65042	0.218415	0.501037
919209_919571 / cds865	-1.85061	0.233408	0.521157
919580_920137 / cds866	-1.00246	0.994957	NA
920166_920768 / cds867	1.30346	0.693604	NA
920768_921445 / cds868	-1.00224	0.997169	NA
921526_922743 / cds869	-1.99763	0.17156	0.436899
922817_923875 / cds870	-1.35062	0.442608	0.699645
924031_924498 / cds871	-1.10044	0.83137	NA
924620_925723 / cds872	2.47697	0.0344557	0.14774
925734_926831 / cds873	-1.02119	0.955359	0.984887
927140_927400 / cds874	1.27475	0.567778	0.76591
927536_929074 / cds875	-1.75588	0.285717	0.589417
929121_929717 / cds876	1.69078	0.213133	NA
929735_930553 / cds877	4.42061	0.00222795	0.0245531
930675_931853 / cds878	1.28026	0.514636	0.722676
932152_932610 / cds879	-1.55402	0.238829	NA
932675_933295 / cds880	1.12803	0.787475	0.903733
933299_934357 / cds881	-1.77437	0.204135	0.48389
934555_935892 / cds882	1.20712	0.681735	0.839947
936001_936306 / cds883	-1.05299	0.912012	0.96366
936325_937740 / cds884	1.32431	0.666511	0.832642
937804_938508 / cds885	1.77037	0.166017	0.42711
938765_939655 / cds886	2.1971	0.24184	0.534287
939669_941363 / cds887	2.34129	0.21157	0.491619
941422_942381 / cds888	1.93108	0.242907	0.535077
942378_942518 / cds889	2.16424	0.0567808	0.210844
942579_943139 / cds890	1.81978	0.25963	0.558092
943173_944081 / cds891	2.85609	0.0864377	0.281333
944253_944870 / cds892	1.32644	0.479713	0.699645
944948_945307 / cds893	-1.17105	0.701804	0.852158
945566_946216 / cds894	-1.53118	0.358156	NA
946368_946787 / cds895	1.14202	0.74471	NA
946801_947541 / cds896	1.19975	0.624925	0.806022
947704_948711 / cds897	1.92291	0.151588	0.4015
948745_949710 / cds898	1.30919	0.559643	0.759613
949707_950147 / cds899	-1.29186	0.530099	NA
950229_950729 / cds900	-1.10913	0.81373	0.91578
950780_951463 / cds901	-1.69862	0.189681	0.467279
951586_952476 / cds902	-1.32328	0.475813	NA
952588_953196 / cds903	-3.93374	0.0439939	NA
953297_954196 / cds904	-1.58399	0.391396	NA
954321_954629 / cds905	1.60701	0.296215	NA
954679_955581 / cds906	-1.46875	0.42778	NA
955601_956473 / cds907	-1.55999	0.515582	NA
956470_957252 / cds908	-3.35752	0.0884615	NA
957595_958083 / cds909	-1.80529	0.211123	NA
958005_958541 / cds910	-1.11733	0.801408	0.911163
958766_959374 / cds911	-2.45505	0.0778744	0.260433
959493_959978 / cds912	2.39595	0.0290975	0.131971
960061_960888 / cds913	-1.07014	0.867671	NA
961029_961634 / cds914	1.23209	0.702152	0.852247
961730_961921 / cds915	-1.19345	0.751752	0.881841
961981_963111 / cds916	1.15467	0.736237	0.871936
963119_966031 / cds917	1.48544	0.416527	0.695677
966028_966642 / cds918	1.69927	0.195305	0.474907
966693_967991 / cds919	1.63465	0.41068	0.693482
968012_969409 / cds920	1.96668	0.18726	0.464943
969723_970343 / cds921	2.27006	0.102794	0.311439
970489_971181 / cds922	3.04564	0.00267443	0.027024
971412_972080 / cds923	-2.28396	0.174001	NA
972345_972935 / cds924	-1.51019	0.393649	NA
972932_973357 / cds925	-1.71553	0.276898	NA
973354_974079 / cds926	-2.19294	0.114615	0.335652
974152_974481 / cds927	-6.80446	0.00169424	NA
974478_974825 / cds928	-1.3109	0.622528	NA
974983_976113 / cds929	1.56442	0.393242	0.680499
976288_976653 / cds930	1.36621	0.46591	0.699645
976658_977272 / cds931	1.98132	0.0908653	0.291353
977269_978381 / cds932	-1.08603	0.845541	NA
978414_978980 / cds933	-1.11551	0.81614	0.916998
979165_979320 / cds934	-1.43358	0.423779	0.699645
979777_980466 / cds935	2.91734	0.0475775	0.188737
980653_984114 / cds936	1.01549	0.972134	0.990685
984254_985579 / cds937	1.35114	0.541508	0.745959
985748_988414 / cds938	1.28292	0.581597	0.775076
988440_988721 / cds939	1.57548	0.293985	0.599258
988813_989229 / cds940	1.25062	0.642751	0.819001
989471_990403 / cds941	-1.82617	0.189812	NA
990629_991537 / cds942	-1.06035	0.877122	NA
991534_991836 / cds943	1.09231	0.829136	NA
992095_992475 / cds944	-1.71954	0.277286	NA
992656_993069 / cds945	2.16358	0.124279	0.354206
993890_994600 / cds946	1.13447	0.810481	0.914753
994638_995135 / cds947	1.11133	0.808349	0.914092
995317_995766 / cds948	1.18085	0.796313	0.909211
995763_996290 / cds949	1.15183	0.834162	0.925449
996287_996703 / cds950	1.13634	0.829674	0.923248
996733_997791 / cds951	1.59047	0.210463	0.489349
998233_999294 / cds952	-3.38026	0.00682237	0.0520517
999716_1000057 / cds953	-1.40216	0.494397	0.706137
1002001_1002936 / cds954	-1.52773	0.467009	NA
1003102_1004160 / cds955	1.20088	0.642254	0.819001
1004269_1005759 / cds956	-1.67684	0.236955	NA
1005761_1006714 / cds957	-1.24154	0.614505	NA
1006841_1007782 / cds958	1.06456	0.877828	NA
1008072_1008518 / cds959	1.21124	0.650351	0.822958
1008576_1009937 / cds960	-1.14481	0.720932	0.862328
1010132_1010404 / cds961	-1.70874	0.3175	0.625213
1010401_1010700 / cds962	-1.54197	0.373633	0.665438
1010713_1012362 / cds963	1.35997	0.502312	0.713882
1012531_1014000 / cds964	2.38113	0.0487861	0.192119
1013997_1014611 / cds965	1.92847	0.13994	NA
1014766_1015314 / cds966	-1.25028	0.635635	0.813207
1015548_1015799 / cds967	1.97567	0.140845	0.382177
1016004_1017809 / cds968	1.13472	0.729791	0.869062
1017889_1018887 / cds969	2.55055	0.134574	0.372401
1018868_1020292 / cds970	2.03062	0.154215	0.405159
1020394_1021020 / cds971	-1.56988	0.31202	NA
1021121_1022128 / cds972	1.2538	0.540909	0.745639
1022141_1022629 / cds973	1.18998	0.676598	NA
1022710_1023465 / cds974	1.0416	0.933699	NA
1023593_1023949 / cds975	-1.05706	0.918218	NA
1024104_1024724 / cds976	1.62455	0.194464	NA
1024729_1025085 / cds977	-1.0346	0.940874	NA
1025112_1025297 / cds978	-1.63589	0.311896	NA
1025310_1026344 / cds979	-1.70371	0.18965	0.467279
1026351_1027010 / cds980	2.37119	0.0434805	NA
1027311_1030793 / cds981	1.34571	0.663756	0.830576
1030880_1032043 / cds982	1.45133	0.541078	0.745639
1032070_1033686 / cds983	1.17366	0.789813	0.905079
1033697_1034080 / cds984	1.28932	0.670095	0.834755
1034090_1036078 / cds985	1.14944	0.818314	0.917164
1036075_1036944 / cds986	1.28197	0.638347	0.815293
1036941_1037729 / cds987	1.40359	0.517091	0.723907
1037779_1039149 / cds988	-1.0812	0.857731	0.936173
1039400_1040410 / cds989	-1.85158	0.113584	NA
1040407_1042047 / cds990	1.06614	0.872216	0.943295
1042137_1043120 / cds991	-1.14513	0.733783	0.871218
1043180_1045312 / cds992	1.0537	0.895234	0.958025
1045582_1046916 / cds993	1.03965	0.920373	0.968001
1046947_1047891 / cds994	1.31034	0.548369	0.751333
1048053_1048784 / cds995	2.56686	0.0743132	0.253014
1049063_1049485 / cds996	3.01785	0.0263853	0.124112
1049617_1050000 / cds997	1.12416	0.812505	0.914949
1049960_1050730 / cds998	-1.26614	0.607135	0.793909
1050717_1051121 / cds999	-3.2924	0.0213805	NA
1051234_1051959 / cds1000	1.01478	0.982015	0.994487
1052180_1052956 / cds1001	1.22016	0.746692	0.879463
1053117_1054631 / cds1002	1.74515	0.292815	0.598168
1054960_1055355 / cds1003	1.38506	0.581443	0.775076
1055494_1057014 / cds1004	1.8464	0.22666	0.511481
1057187_1057957 / cds1005	1.15599	0.709648	NA
1058015_1059055 / cds1006	-1.04386	0.909015	0.962841
1059362_1060249 / cds1007	2.3274	0.0758714	0.255777
1060293_1060976 / cds1008	-1.15483	0.772786	NA
1061083_1061694 / cds1009	-1.09285	0.815085	NA
1061758_1062990 / cds1010	1.13348	0.745608	NA
1062987_1063673 / cds1011	-1.07353	0.884897	NA
1063782_1064597 / cds1012	-1.24001	0.636916	NA
1064773_1065117 / cds1013	-2.22198	0.207908	NA
1065122_1065772 / cds1014	-1.39828	0.437652	0.699645
1066045_1066647 / cds1015	1.8995	0.341623	0.643791
1066772_1067614 / cds1016	1.35823	0.422967	0.699645
1067698_1068396 / cds1017	-3.85776	0.00257589	NA
1068525_1069160 / cds1018	1.47077	0.357325	0.650392
1069311_1069754 / cds1019	3.00323	0.0306381	0.136495
1069907_1070821 / cds1020	1.51361	0.289785	0.593587
1070825_1071604 / cds1021	1.55207	0.316443	NA
1071704_1072330 / cds1022	-1.30964	0.519048	0.725896
1072429_1072875 / cds1023	2.16777	0.0880811	NA
1073117_1073530 / cds1024	1.1424	0.806094	0.914092
1073720_1073992 / cds1025	1.15439	0.769231	NA
1074026_1075021 / cds1026	1.41415	0.348628	0.643791
1075107_1076108 / cds1027	1.24722	0.604275	0.793006
1076192_1076728 / cds1028	1.13564	0.781477	0.901557
1076802_1078307 / cds1029	-1.23834	0.718453	0.860045
1078377_1078904 / cds1030	-1.08963	0.862136	0.938317
1078926_1081019 / cds1031	1.15679	0.812108	0.914872
1081303_1081692 / cds1032	-1.01791	0.967883	NA
1081768_1082100 / cds1033	1.06699	0.890778	0.954604
1082104_1083015 / cds1034	-1.26571	0.652783	0.823439
1083279_1084058 / cds1035	1.46132	0.326391	NA
1084133_1085302 / cds1036	-3.02411	0.00707222	0.0532171
1085404_1086270 / cds1037	1.05546	0.896709	0.958236
1086594_1087262 / cds1038	1.98326	0.0794097	0.264395
1087237_1087752 / cds1039	1.58614	0.308277	NA
1088112_1090508 / cds1040	1.21379	0.667152	0.833166
1090505_1090924 / cds1041	1.66117	0.424638	NA
1090924_1091301 / cds1042	1.50577	0.432235	NA
1091369_1092865 / cds1043	-1.06437	0.877982	NA
1092862_1093335 / cds1044	-1.01323	0.980231	NA
1093332_1093706 / cds1045	1.08726	0.867154	NA
1093706_1094071 / cds1046	1.26684	0.635075	NA
1094605_1095036 / cds1047	2.21173	0.139671	0.380086
1095109_1095531 / cds1048	1.12397	0.827124	0.922044
1095662_1096126 / cds1049	1.08507	0.866693	0.940164
1096621_1098132 / cds1050	-1.01763	0.964522	0.987654
1098104_1099129 / cds1051	-1.55399	0.27958	0.582175
1099224_1099583 / cds1052	1.60177	0.307832	NA
1099591_1100610 / cds1053	1.35824	0.47071	0.699645
1101041_1101247 / cds1054	-1.86512	0.216092	0.498439
1101772_1101939 / cds1055	-1.61741	0.287944	0.591101
1102137_1102685 / cds1056	1.50956	0.308687	NA
1102678_1103265 / cds1057	1.59481	0.231496	NA
1103481_1105598 / cds1058	1.06974	0.902118	0.958592
1105858_1106352 / cds1059	1.30407	0.542333	0.746584
1106330_1106689 / cds1060	1.01686	0.965755	NA
1106819_1107127 / cds1061	1.11141	0.855073	NA
1107694_1107948 / cds1062	2.35403	0.066806	0.235319
1108072_1108743 / cds1063	1.7472	0.302699	0.607493
1108706_1110130 / cds1064	1.81509	0.208646	0.488439
1110222_1110653 / cds1065	2.31885	0.030687	0.136552
1110749_1111891 / cds1066	2.26555	0.0365114	0.154446
1111888_1112337 / cds1067	2.29211	0.0634785	NA
1112334_1114322 / cds1068	2.12733	0.10973	0.325905
1114319_1114825 / cds1069	-1.07907	0.875271	NA
1114994_1116547 / cds1070	2.05876	0.292198	0.597348
1116733_1117410 / cds1071	2.40491	0.0985429	0.303935
1117407_1118822 / cds1072	1.41269	0.397425	0.68481
1118976_1121936 / cds1073	1.17451	0.684815	0.841013
1121937_1124252 / cds1074	1.06945	0.901821	0.958592
1124482_1127130 / cds1075	2.76825	0.0472677	0.187924
1127600_1128457 / cds1076	-2.13928	0.0909421	NA
1128467_1128622 / cds1077	1.39902	0.635291	NA
1128683_1128811 / cds1078	5.69313	6.76277e-05	NA
1129015_1129902 / cds1079	-1.18717	0.670845	0.834755
1129957_1131246 / cds1080	1.08518	0.87297	NA
1131464_1134583 / cds1081	2.61006	0.0293759	0.132813
1134580_1135815 / cds1082	3.5285	0.00214961	0.0239615
1136240_1137028 / cds1083	1.28386	0.554839	0.755487
1137320_1138984 / cds1084	1.7527	0.25431	0.551492
1138991_1139518 / cds1085	-1.2157	0.68365	NA
1139603_1140523 / cds1086	1.19802	0.630053	NA
1140662_1141135 / cds1087	-1.07338	0.886194	NA
1141202_1142575 / cds1088	1.30196	0.545569	0.748817
1142930_1143943 / cds1089	1.09063	0.84769	0.93147
1144048_1144452 / cds1090	1.00961	0.983628	0.994769
1144417_1145634 / cds1091	-1.8808	0.137	0.375528
1145952_1146899 / cds1092	-1.23029	0.63284	0.811008
1146905_1148245 / cds1093	-1.0521	0.898041	NA
1148535_1149902 / cds1094	1.32892	0.472744	NA
1149903_1150517 / cds1095	2.09741	0.0628385	NA
1150568_1151590 / cds1096	2.82176	0.00848083	0.0594145
1151735_1152652 / cds1097	-2.02344	0.126584	NA
1152668_1153915 / cds1098	1.44712	0.376099	0.667484
1153920_1154300 / cds1099	1.0901	0.839889	NA
1154318_1154680 / cds1100	1.20209	0.665104	0.83116
1154691_1155050 / cds1101	1.28506	0.531165	0.737249
1155453_1155779 / cds1102	-1.06584	0.887203	0.953394
1155821_1157323 / cds1103	1.17295	0.800641	0.910841
1157443_1157619 / cds1104	2.38565	0.0749266	0.254184
1157824_1158162 / cds1105	1.47459	0.332976	0.643791
1158628_1158891 / cds1106	1.60302	0.244381	0.537443
1159022_1160134 / cds1107	1.44324	0.316492	NA
1160313_1160912 / cds1108	1.09445	0.814761	NA
1161040_1161921 / cds1109	-1.79632	0.152247	NA
1161890_1162798 / cds1110	-3.20793	0.00892854	NA
1162815_1163207 / cds1111	-1.45104	0.381471	0.670293
1163524_1163958 / cds1112	-1.69064	0.287972	NA
1164023_1165390 / cds1113	-1.56075	0.36911	NA
1165454_1166251 / cds1114	2.10961	0.0703941	0.244305
1166322_1167239 / cds1115	2.838	0.00843794	0.0593332
1167307_1169157 / cds1116	2.78801	0.0189743	0.0984928
1169183_1171117 / cds1117	1.69424	0.179359	0.449472
1171297_1172169 / cds1118	1.68842	0.166967	NA
1172404_1173522 / cds1119	-1.20745	0.615781	0.799975
1173664_1174881 / cds1120	1.47275	0.377463	0.667701
1175175_1176089 / cds1121	-1.13182	0.760735	0.887406
1176209_1176937 / cds1122	1.11209	0.838771	NA
1176934_1177254 / cds1123	-1.36574	0.630561	NA
1177795_1178844 / cds1124	2.76496	0.151957	0.40163
1179309_1180376 / cds1125	4.89865	0.00463882	0.0401924
1180498_1181391 / cds1126	-1.11478	0.78216	NA
1181468_1183504 / cds1127	1.43711	0.488459	0.702763
1183737_1184621 / cds1128	2.76581	0.0321355	0.140867
1184754_1185233 / cds1129	1.11877	0.817163	0.916998
1185512_1186096 / cds1130	-1.21085	0.743396	0.876677
1186408_1186806 / cds1131	2.63784	0.0748583	0.254181
1186907_1189138 / cds1132	1.61416	0.327127	0.638499
1189319_1189468 / cds1133	3.16666	0.0128729	0.0775046
1189690_1190277 / cds1134	1.47834	0.397985	0.68481
1190318_1190722 / cds1135	1.76637	0.177475	0.445638
1190837_1191583 / cds1136	2.51157	0.0899378	0.290057
1191580_1192299 / cds1137	2.16844	0.0723849	0.249149
1192320_1193264 / cds1138	2.95822	0.0167266	0.0898043
1193350_1194105 / cds1139	-1.22361	0.605482	0.79303
1194436_1194807 / cds1140	2.39873	0.028961	0.131511
1194866_1195633 / cds1141	-1.04884	0.90781	0.962728
1195703_1196383 / cds1142	-1.23873	0.700717	0.851936
1196455_1199700 / cds1143	-1.39923	0.543966	0.747705
1199823_1200671 / cds1144	1.65297	0.20033	NA
1200681_1201334 / cds1145	1.0601	0.898189	NA
1201405_1204152 / cds1146	-1.00939	0.982877	0.994487
1204445_1204783 / cds1147	1.06648	0.90182	0.958592
1204933_1205445 / cds1148	2.16767	0.0517022	NA
1205562_1206080 / cds1149	-1.70638	0.18775	NA
1206077_1206694 / cds1150	-1.40975	0.487235	0.702236
1206691_1207530 / cds1151	-1.1386	0.802896	0.911755
1207708_1208466 / cds1152	-1.19796	0.775672	0.897057
1208483_1208740 / cds1153	-1.13545	0.839276	0.928179
1208845_1209351 / cds1154	-1.02702	0.951167	0.982177
1209371_1209790 / cds1155	1.07798	0.86698	NA
1209953_1210273 / cds1156	1.51717	0.435468	NA
1210317_1211081 / cds1157	1.89463	0.0974587	0.302572
1211157_1211297 / cds1158	1.82916	0.223098	0.505627
1211621_1212481 / cds1159	1.2282	0.61925	0.802598
1212604_1213302 / cds1160	2.0962	0.0804769	0.267073
1213609_1214307 / cds1161	-1.42518	0.570736	NA
1214440_1216326 / cds1162	1.57081	0.288318	0.591225
1216530_1218572 / cds1163	-1.12884	0.831899	0.925003
1218728_1219351 / cds1164	1.13466	0.810615	0.914753
1219380_1220291 / cds1165	2.63156	0.01133	0.0712903
1220400_1222016 / cds1166	1.67697	0.21722	0.499389
1222107_1223066 / cds1167	2.2645	0.0430506	0.175984
1223063_1223539 / cds1168	1.89519	0.087085	NA
1223532_1224023 / cds1169	1.55418	0.290427	NA
1224020_1224502 / cds1170	2.28347	0.0797216	NA
1224499_1225086 / cds1171	1.23582	0.671084	NA
1225068_1226459 / cds1172	2.40754	0.0194619	0.0997028
1226682_1227422 / cds1173	1.31305	0.473671	0.699645
1227494_1228978 / cds1174	1.57778	0.461241	0.699645
1229143_1229748 / cds1175	2.28389	0.047856	0.189464
1229840_1231243 / cds1176	1.30697	0.491135	0.704197
1231397_1232032 / cds1177	1.03361	0.931116	NA
1232054_1233217 / cds1178	1.16826	0.705789	0.852329
1233537_1234037 / cds1179	-1.15354	0.706226	NA
1234235_1234876 / cds1180	-1.02226	0.957624	NA
1235025_1235360 / cds1181	-1.57057	0.360881	NA
1235365_1235844 / cds1182	1.05718	0.884397	NA
1236121_1236978 / cds1183	6.9833	0.00124934	0.0164643
1237148_1237852 / cds1184	10.2658	3.90561e-05	0.00279304
1237849_1238151 / cds1185	4.25101	0.00184041	0.0214752
1238211_1239707 / cds1186	1.22237	0.73834	0.873173
1240057_1240500 / cds1187	1.00904	0.984268	0.994769
1240509_1242155 / cds1188	-1.12266	0.765637	0.891194
1242173_1243240 / cds1189	1.37599	0.433633	0.699645
1243336_1243914 / cds1190	9.15477	9.45094e-06	0.00154872
1243934_1244905 / cds1191	2.46327	0.0233684	0.113353
1245080_1245328 / cds1192	7.79613	1.3808e-05	0.00164457
1245341_1245787 / cds1193	9.32152	3.0822e-05	0.00258152
1246179_1246922 / cds1194	1.08084	0.843514	NA
1247056_1248270 / cds1195	1.03279	0.938123	0.977547
1248321_1249364 / cds1196	1.96256	0.121931	0.349739
1249559_1250503 / cds1197	2.04332	0.0554825	0.207866
1250529_1251266 / cds1198	2.23659	0.0482827	0.190568
1251553_1251789 / cds1199	2.2476	0.144654	0.388874
1251904_1253166 / cds1200	3.51626	0.0065032	0.0508518
1253379_1254593 / cds1201	2.53665	0.0531192	0.202638
1254702_1255589 / cds1202	2.47376	0.0313528	0.138209
1255593_1256255 / cds1203	1.91145	0.113949	0.334482
1256262_1257089 / cds1204	-1.03274	0.93257	NA
1257089_1258120 / cds1205	2.17357	0.0947046	0.297007
1258128_1259072 / cds1206	2.19004	0.207813	0.487397
1259282_1261687 / cds1207	2.12296	0.219121	0.501437
1261688_1262773 / cds1208	2.24505	0.099126	0.305234
1262770_1263996 / cds1209	1.72796	0.19299	0.471405
1264050_1264832 / cds1210	-1.23472	0.641952	NA
1265036_1266532 / cds1211	2.15264	0.117849	0.342198
1266666_1267115 / cds1212	-1.37214	0.548426	0.751333
1267144_1267689 / cds1213	1.67549	0.220995	0.503585
1267765_1268688 / cds1214	1.61322	0.202637	0.482006
1268916_1269491 / cds1215	1.03971	0.954579	NA
1269491_1271260 / cds1216	1.25133	0.634838	0.81274
1271353_1271595 / cds1217	-1.35676	0.465374	NA
1271875_1272984 / cds1218	1.58728	0.356416	0.650209
1273126_1275186 / cds1219	1.41142	0.437694	0.699645
1275303_1276196 / cds1220	1.42477	0.36117	NA
1276301_1278190 / cds1221	1.10443	0.793184	0.906919
1278255_1278884 / cds1222	-1.10178	0.811608	NA
1278897_1279406 / cds1223	-1.5057	0.369353	NA
1279597_1280019 / cds1224	7.59287	3.67496e-05	0.0027692
1280374_1280895 / cds1225	-1.82429	0.299894	0.606166
1280892_1281440 / cds1226	-2.53534	0.108446	0.32362
1281508_1282404 / cds1227	-1.48789	0.4023	0.688459
1282408_1282875 / cds1228	-1.62969	0.329325	0.641104
1283002_1283259 / cds1229	-1.79186	0.227986	0.513004
1283256_1283843 / cds1230	-1.56816	0.349219	0.644251
1284055_1286097 / cds1231	-1.4062	0.509401	0.719069
1286094_1286861 / cds1232	-1.56183	0.395442	0.683053
1287224_1287856 / cds1233	2.40712	0.193717	0.472569
1287961_1288554 / cds1234	2.45369	0.0145661	0.0827925
1288588_1289439 / cds1235	1.02798	0.946884	NA
1289488_1291644 / cds1236	1.0623	0.890322	0.954604
1291641_1292234 / cds1237	-1.20179	0.634577	NA
1292366_1293535 / cds1238	-1.33219	0.441874	NA
1293591_1294262 / cds1239	1.34407	0.450886	NA
1294259_1295332 / cds1240	1.50876	0.299704	0.606166
1295555_1296685 / cds1241	1.39785	0.367377	0.6581
1296688_1297401 / cds1242	1.31777	0.481499	NA
1297477_1299678 / cds1243	1.55309	0.366818	0.657412
1299690_1301210 / cds1244	2.1292	0.0542517	0.204679
1301359_1302720 / cds1245	-6.9903	0.000148527	NA
1302881_1303933 / cds1246	-1.52351	0.402292	0.688459
1304125_1305270 / cds1247	1.14174	0.733175	0.871218
1305441_1306832 / cds1248	-1.512	0.286121	NA
1307958_1308152 / cds1249	1.12646	0.853173	NA
1308147_1309937 / cds1250	3.26716	0.0102828	0.0668207
1310014_1311183 / cds1251	1.24677	0.604201	NA
1311250_1311912 / cds1252	-1.61011	0.296551	0.60221
1311973_1313160 / cds1253	2.79517	0.0919491	0.292168
1313392_1315650 / cds1254	1.87654	0.202138	0.481883
1315761_1316150 / cds1255	-1.05329	0.914507	0.964943
1316147_1316368 / cds1256	1.09883	0.852935	0.933353
1316419_1317315 / cds1257	-1.51904	0.381404	0.670293
1317316_1318095 / cds1258	-1.2275	0.705625	0.852329
1318278_1318736 / cds1259	1.46865	0.474517	0.699645
1318812_1319825 / cds1260	3.26768	0.026538	0.124405
1319969_1320409 / cds1261	-1.08269	0.856053	NA
1320540_1321058 / cds1262	2.00065	0.145679	0.390047
1321291_1322148 / cds1263	-1.12163	0.768404	0.893326
1322796_1324109 / cds1264	1.49944	0.466055	0.699645
1324286_1325584 / cds1265	3.48656	0.0505683	0.196456
1325594_1326070 / cds1266	3.35112	0.0102599	0.0668207
1326067_1327182 / cds1267	1.00734	0.984712	0.994769
1327182_1327802 / cds1268	1.15526	0.783142	0.90266
1327850_1328332 / cds1269	1.12987	0.773831	NA
1328354_1328872 / cds1270	1.51259	0.28607	NA
1328910_1329419 / cds1271	1.18643	0.657544	0.82686
1329617_1330072 / cds1272	2.45435	0.043477	0.176769
1330076_1330558 / cds1273	2.54458	0.020511	NA
1330640_1332946 / cds1274	3.02994	0.0750792	0.254473
1333019_1333528 / cds1275	1.40355	0.478113	0.699645
1333809_1334366 / cds1276	-1.00459	0.991949	0.997509
1334376_1334933 / cds1277	1.46896	0.458293	0.699645
1335036_1336082 / cds1278	1.71246	0.254116	0.55139
1336042_1337073 / cds1279	1.6358	0.32896	0.640749
1337145_1337519 / cds1280	1.6143	0.316891	0.624667
1337755_1338294 / cds1281	1.36033	0.593483	0.78348
1338632_1339738 / cds1282	4.10639	0.00951666	0.0639363
1339987_1340313 / cds1283	-1.89168	0.201132	0.480093
1340393_1340650 / cds1284	1.02026	0.972978	0.990685
1340825_1341232 / cds1285	1.33195	0.644273	0.819529
1341432_1342127 / cds1286	1.52253	0.287528	0.590774
1342220_1342615 / cds1287	-1.47367	0.578242	NA
1342852_1343064 / cds1288	1.29879	0.592065	NA
1343287_1344309 / cds1289	1.093	0.85835	0.936173
1344430_1344720 / cds1290	-1.51275	0.460429	0.699645
1344785_1346017 / cds1291	-1.12199	0.781779	NA
1346014_1347276 / cds1292	-1.01034	0.980369	NA
1347273_1348829 / cds1293	-1.32809	0.46065	0.699645
1348906_1350051 / cds1294	1.41176	0.35941	NA
1350064_1350639 / cds1295	1.13113	0.783276	NA
1350832_1353087 / cds1296	1.2675	0.551862	0.753448
1353088_1354341 / cds1297	-1.16984	0.684417	NA
1354477_1354686 / cds1298	1.26733	0.637952	NA
1354799_1355902 / cds1299	3.309	0.00707921	0.0532171
1355926_1357236 / cds1300	1.71321	0.28685	0.59049
1357654_1358586 / cds1301	2.83809	0.0132946	0.0786494
1358723_1359676 / cds1302	1.53098	0.25679	NA
1359657_1360034 / cds1303	-1.53752	0.374378	NA
1360101_1360253 / cds1304	-1.79615	0.384111	NA
1360522_1360956 / cds1305	-1.12986	0.751535	0.881841
1361128_1361598 / cds1306	4.63894	0.00307433	0.0304925
1361601_1362065 / cds1307	4.14276	0.0191324	0.0989162
1362303_1363139 / cds1308	-1.39517	0.47311	NA
1363166_1363279 / cds1309	-1.67884	0.452836	NA
1364002_1364328 / cds1310	-1.05608	0.888521	NA
1364438_1364866 / cds1311	1.04144	0.942127	0.978747
1365035_1366318 / cds1312	1.11988	0.783152	0.90266
1366464_1366808 / cds1313	-1.57503	0.336756	NA
1367073_1368098 / cds1314	4.39293	0.00766243	0.0558762
1368193_1369146 / cds1315	2.39658	0.0314403	0.138433
1369157_1370008 / cds1316	2.14659	0.0454319	0.182163
1370005_1370871 / cds1317	1.90845	0.135965	0.374311
1371013_1372266 / cds1318	1.06373	0.896203	NA
1372669_1373301 / cds1319	1.11627	0.872843	0.94367
1373599_1374876 / cds1320	1.33142	0.677697	0.837456
1375296_1377716 / cds1321	1.02313	0.973432	0.990685
1377918_1378193 / cds1322	5.18058	0.00664243	0.051197
1378350_1379093 / cds1323	-1.41646	0.463028	NA
1379118_1379507 / cds1324	-1.66454	0.393577	NA
1379694_1380041 / cds1325	-1.27707	0.53156	0.737375
1380147_1380884 / cds1326	1.85655	0.113463	0.33367
1380962_1381948 / cds1327	1.6746	0.265694	0.564805
1382171_1383406 / cds1328	1.14119	0.751733	NA
1383406_1386861 / cds1329	-1.29697	0.577063	0.771931
1387008_1387370 / cds1330	1.03586	0.930909	0.974069
1387391_1387768 / cds1331	-1.14755	0.794776	NA
1387847_1390033 / cds1332	1.11794	0.785985	0.903693
1390077_1391183 / cds1333	-1.25345	0.563515	0.762231
1391200_1392465 / cds1334	1.03702	0.931505	0.974152
1392496_1393149 / cds1335	-1.12792	0.769501	NA
1393163_1394443 / cds1336	1.06887	0.876084	0.945579
1394445_1395509 / cds1337	-1.20418	0.614895	0.799702
1395650_1396486 / cds1338	-1.10108	0.807708	0.914092
1397112_1398290 / cds1339	1.37718	0.417684	0.696412
1398616_1406076 / cds1340	1.0478	0.933375	0.975565
1406073_1407485 / cds1341	1.24782	0.548373	NA
1407505_1408359 / cds1342	-1.72267	0.202514	NA
1408491_1410068 / cds1343	-1.1598	0.694261	0.847093
1410065_1411360 / cds1344	-1.29345	0.544966	NA
1412639_1413013 / cds1345	2.18352	0.200862	0.479753
1413004_1413585 / cds1346	2.41317	0.140328	0.381323
1413604_1414206 / cds1347	2.54594	0.0936005	0.295709
1414273_1415463 / cds1348	2.33535	0.125914	0.35682
1415463_1415780 / cds1349	2.16781	0.0786901	0.262463
1415796_1416917 / cds1350	2.45089	0.124639	0.354271
1416928_1418232 / cds1351	2.53538	0.118042	0.34223
1418242_1419000 / cds1352	2.4941	0.061644	0.221717
1419239_1421320 / cds1353	3.25539	0.0451553	0.181633
1421333_1422376 / cds1354	3.3573	0.0305361	0.136363
1422417_1422908 / cds1355	3.69748	0.00346694	0.0334191
1423058_1423672 / cds1356	3.20447	0.0258211	0.122391
1423704_1424012 / cds1357	3.36166	0.00885708	0.0609166
1424020_1426014 / cds1358	3.55278	0.0324596	0.141597
1426014_1427525 / cds1359	2.9679	0.0636175	0.225989
1427544_1428986 / cds1360	3.28214	0.0269868	0.125727
1428998_1429750 / cds1361	1.27296	0.517271	0.723907
1429765_1431438 / cds1362	2.36612	0.0627606	0.224426
1431469_1431873 / cds1363	1.36962	0.473296	NA
1431941_1432447 / cds1364	1.46506	0.348579	NA
1432525_1432887 / cds1365	1.38567	0.451232	NA
1433071_1433346 / cds1366	1.50702	0.401209	0.687736
1433984_1435306 / cds1367	1.84489	0.320792	0.630379
1435333_1436643 / cds1368	1.63041	0.375529	0.667484
1436658_1437341 / cds1369	1.85898	0.116366	0.339989
1437347_1437814 / cds1370	1.42678	0.415634	NA
1437891_1438487 / cds1371	1.31401	0.509839	NA
1438843_1442337 / cds1372	1.86853	0.302197	0.607132
1442400_1443659 / cds1373	1.81935	0.141253	0.38246
1443836_1444105 / cds1374	1.25632	0.588397	NA
1444102_1444962 / cds1375	1.01036	0.97911	0.993342
1445087_1446130 / cds1376	1.53504	0.283378	0.586504
1446321_1447610 / cds1377	-1.37713	0.401766	NA
1447694_1448272 / cds1378	1.12293	0.786273	0.903693
1448290_1448937 / cds1379	-1.34578	0.535555	0.741575
1448940_1449248 / cds1380	-1.22555	0.661759	0.829388
1449257_1449751 / cds1381	1.17711	0.745291	0.878363
1449768_1451141 / cds1382	1.26662	0.607281	0.793909
1451555_1451791 / cds1383	1.47372	0.291777	NA
1451788_1451916 / cds1384	-1.90285	0.359533	NA
1451958_1452125 / cds1385	2.5178	0.108606	0.323745
1452222_1453406 / cds1386	1.03888	0.917404	0.966107
1453713_1454168 / cds1387	1.48008	0.332443	NA
1454201_1456483 / cds1388	1.3138	0.51569	0.723467
1456576_1459251 / cds1389	1.69567	0.292255	0.597348
1459519_1460667 / cds1390	-1.69549	0.159415	0.414303
1460667_1461284 / cds1391	1.3412	0.491949	0.704199
1461319_1462608 / cds1392	2.15256	0.0563093	0.210128
1462605_1463561 / cds1393	3.152	0.00498201	0.0424823
1463728_1465404 / cds1394	-1.13079	0.755177	0.883968
1465490_1465735 / cds1395	1.26923	0.582638	NA
1465728_1466075 / cds1396	1.42497	0.392077	NA
1466179_1466835 / cds1397	1.3415	0.51661	NA
1466990_1467139 / cds1398	-1.35135	0.52168	NA
1467405_1468076 / cds1399	2.25223	0.0305014	0.136363
1468105_1468815 / cds1400	3.18782	0.00928536	0.0629318
1468903_1469190 / cds1401	1.91098	0.133149	0.370982
1469248_1470729 / cds1402	1.87839	0.195867	0.475178
1470945_1472945 / cds1403	1.03972	0.942831	0.978747
1473024_1473281 / cds1404	-1.63331	0.359142	NA
1473580_1474089 / cds1405	-1.2323	0.625387	NA
1474177_1475682 / cds1406	1.6967	0.315884	0.623334
1475686_1476189 / cds1407	1.98671	0.0842774	NA
1476210_1476677 / cds1408	1.62896	0.2413	NA
1476784_1477182 / cds1409	1.76671	0.259384	0.558038
1477285_1477725 / cds1410	2.23103	0.0671574	0.236336
1477798_1478427 / cds1411	1.26926	0.70131	NA
1478751_1479380 / cds1412	1.09917	0.808817	NA
1479384_1480736 / cds1413	2.5573	0.0863604	0.281324
1480746_1481216 / cds1414	2.85897	0.020233	0.102635
1481241_1481678 / cds1415	1.86892	0.204116	0.48389
1481801_1482568 / cds1416	2.13224	0.08954	0.289562
1482775_1483938 / cds1417	-1.02337	0.955405	NA
1484122_1487013 / cds1418	1.68933	0.404535	0.690086
1487692_1488906 / cds1419	1.08816	0.838133	0.927459
1489045_1489158 / cds1420	1.94656	0.138778	0.378551
1489165_1491627 / cds1421	2.01695	0.238597	0.529265
1491856_1492884 / cds1422	3.064	0.00481663	0.0416373
1492991_1493764 / cds1423	1.08558	0.824763	NA
1494132_1494401 / cds1424	1.17265	0.755208	0.883968
1494541_1495230 / cds1425	1.13255	0.747813	0.879684
1495271_1496179 / cds1426	1.64362	0.199	0.47899
1496773_1497201 / cds1427	1.77913	0.321006	0.630469
1497604_1498779 / cds1428	2.88968	0.121391	0.348989
1498964_1499359 / cds1429	1.05606	0.925511	NA
1499373_1499903 / cds1430	-1.04237	0.914201	NA
1500026_1500952 / cds1431	1.64259	0.333076	0.643791
1501283_1501969 / cds1432	3.7998	0.00772064	0.0558774
1501975_1502850 / cds1433	1.33751	0.449745	0.699645
1503333_1503533 / cds1434	1.92192	0.145631	0.390047
1503552_1504082 / cds1435	2.41409	0.101199	0.308843
1504296_1504727 / cds1436	3.13189	0.0538602	0.204143
1504732_1505430 / cds1437	3.9066	0.0204085	0.103248
1505762_1506280 / cds1438	4.00257	0.0298549	0.134436
1506339_1506722 / cds1439	5.62317	0.00385426	0.0356922
1506984_1511126 / cds1440	2.95717	0.113581	0.33367
1511301_1515509 / cds1441	3.08531	0.100121	0.306395
1515625_1515918 / cds1442	2.47184	0.05177	NA
1516428_1516799 / cds1443	12.47	1.1171e-05	0.0015594
1516881_1517351 / cds1444	11.8611	1.27575e-05	0.00164457
1517382_1519481 / cds1445	7.1783	0.00375861	0.0351489
1519548_1520723 / cds1446	4.77865	0.0198836	0.101135
1521033_1521341 / cds1447	8.52488	0.000134497	0.00456791
1521381_1522022 / cds1448	7.36631	0.000631214	0.0111191
1522036_1522656 / cds1449	9.12122	0.000155561	0.00488592
1522653_1522946 / cds1450	8.89706	9.83684e-05	0.00406842
1522958_1523794 / cds1451	6.82424	0.00254038	0.026089
1523810_1524088 / cds1452	7.94352	0.000386078	0.00831501
1524091_1524480 / cds1453	8.45754	0.000261572	0.00670657
1524480_1525205 / cds1454	8.13574	0.000653796	0.0113035
1525242_1525655 / cds1455	7.54801	0.000398691	0.00848965
1525667_1525867 / cds1456	6.11473	0.0023464	0.0252711
1525880_1526119 / cds1457	5.89049	0.00409824	0.0372199
1526345_1526713 / cds1458	5.70504	0.00392802	0.036109
1526725_1527033 / cds1459	6.44473	0.000765411	0.0121691
1527026_1527583 / cds1460	6.2378	0.00275517	0.0276913
1527617_1527922 / cds1461	8.71335	8.83655e-05	0.00386821
1527935_1528333 / cds1462	6.98714	0.000594849	0.0108309
1528377_1528910 / cds1463	6.36492	0.00193862	0.0222087
1528923_1529285 / cds1464	7.83092	1.82146e-05	0.00196145
1529417_1529986 / cds1465	9.86067	5.8802e-05	0.00312148
1530000_1530212 / cds1466	8.67957	4.44602e-05	0.00279304
1530230_1530706 / cds1467	8.0215	8.92901e-05	0.00386821
1530933_1532273 / cds1468	2.73634	0.0909078	0.291353
1532270_1532929 / cds1469	2.52581	0.102654	0.311265
1533138_1533506 / cds1470	3.63105	0.0317844	0.139785
1533638_1534027 / cds1471	6.95421	0.000840444	0.0126705
1534131_1535141 / cds1472	5.60442	0.00853029	0.0595383
1535190_1535612 / cds1473	7.21294	0.000615003	0.0109855
1535783_1536193 / cds1474	1.1528	0.769434	NA
1536383_1536853 / cds1475	1.60792	0.331189	NA
1536850_1538922 / cds1476	1.23211	0.629961	0.808694
1538927_1539136 / cds1477	1.3358	0.544276	NA
1539133_1540023 / cds1478	2.09417	0.0676091	NA
1540052_1540705 / cds1479	2.03513	0.0727341	NA
1540705_1541655 / cds1480	2.36657	0.0340672	0.146574
1541995_1543833 / cds1481	1.31541	0.651766	0.823439
1544045_1544392 / cds1482	-1.05969	0.907354	NA
1544567_1545970 / cds1483	1.36272	0.586628	0.779345
1545967_1547283 / cds1484	-1.18161	0.7031	0.852247
1547316_1547624 / cds1485	-1.0564	0.902986	NA
1547719_1547988 / cds1486	-1.2801	0.634692	NA
1548359_1549300 / cds1487	1.04343	0.93148	NA
1549722_1550738 / cds1488	1.26875	0.601007	NA
1551052_1552500 / cds1489	-1.04383	0.926832	0.971961
1552478_1553296 / cds1490	1.08455	0.851246	0.932326
1553296_1554234 / cds1491	-1.0551	0.890437	0.954604
1554228_1555241 / cds1492	1.33141	0.47345	0.699645
1555260_1556882 / cds1493	1.90564	0.101729	0.309958
1557185_1558312 / cds1494	-1.32506	0.459856	NA
1558403_1559326 / cds1495	1.44164	0.334705	0.643791
1559775_1560431 / cds1496	1.38218	0.487783	0.702236
1560803_1564600 / cds1497	2.8851	0.120737	0.347903
1565376_1565873 / cds1498	2.11036	0.0918266	0.292168
1566189_1567034 / cds1499	1.69754	0.361139	0.652991
1567149_1567946 / cds1500	2.22301	0.0325529	0.14184
1568163_1568762 / cds1501	4.12635	0.0120845	0.0746664
1569016_1569357 / cds1502	1.05739	0.88937	NA
1569714_1570964 / cds1503	1.13554	0.731551	NA
1571002_1571340 / cds1504	1.80828	0.13547	0.373782
1571454_1572230 / cds1505	-1.06625	0.904938	NA
1572336_1572917 / cds1506	1.24017	0.63582	NA
1572970_1573584 / cds1507	1.20181	0.635588	NA
1573720_1574688 / cds1508	-1.1292	0.833324	0.925244
1574735_1576723 / cds1509	1.43856	0.501568	0.713094
1576861_1577220 / cds1510	-1.14334	0.789973	NA
1577380_1578183 / cds1511	-1.32758	0.558616	0.758712
1578190_1578651 / cds1512	-1.32105	0.544141	NA
1578804_1579922 / cds1513	1.57861	0.496911	0.708342
1579940_1580506 / cds1514	1.68318	0.30381	0.60875
1580530_1581087 / cds1515	-1.09391	0.851437	0.932326
1581099_1581956 / cds1516	1.31535	0.59968	0.789174
1582018_1582755 / cds1517	1.06648	0.909928	0.962841
1582760_1583800 / cds1518	1.08235	0.895395	0.958025
1583789_1584031 / cds1519	1.09874	0.846662	NA
1584096_1584926 / cds1520	2.87815	0.0593109	0.217243
1584930_1586387 / cds1521	1.50758	0.331519	0.643791
1586639_1587751 / cds1522	-1.29752	0.520402	NA
1587939_1588853 / cds1523	-1.75622	0.282558	NA
1588861_1589745 / cds1524	-1.47764	0.427467	NA
1589845_1591197 / cds1525	1.46549	0.351979	0.646118
1591521_1592078 / cds1526	1.18445	0.662653	NA
1592084_1592395 / cds1527	1.03657	0.929389	NA
1592883_1593287 / cds1528	-1.19944	0.652942	NA
1593631_1593786 / cds1529	1.94123	0.149276	0.39633
1593974_1594132 / cds1530	2.17417	0.107206	0.321704
1594504_1595610 / cds1531	5.41086	0.00825425	0.0583683
1597107_1597547 / cds1532	2.42793	0.0385468	0.161993
1597991_1598641 / cds1533	2.40958	0.0474169	0.188319
1598894_1599748 / cds1534	1.08155	0.896086	0.958025
1599871_1602714 / cds1535	1.81951	0.332623	0.643791
1603217_1604476 / cds1536	1.43201	0.543806	0.747705
1605193_1605960 / cds1537	1.15132	0.786186	0.903693
1606024_1606815 / cds1538	-1.08296	0.880665	0.948703
1606945_1607277 / cds1539	-1.0238	0.969812	0.990017
1607586_1608803 / cds1540	1.44889	0.366385	0.65726
1608847_1610619 / cds1541	2.09137	0.136977	0.375528
1610681_1613428 / cds1542	1.80952	0.354817	0.648548
1613451_1614566 / cds1543	1.229	0.718568	0.860045
1614599_1615438 / cds1544	1.235	0.686576	0.841547
1615508_1616167 / cds1545	1.10899	0.804917	0.9135
1616415_1616621 / cds1546	1.42486	0.559683	0.759613
1616676_1617395 / cds1547	1.53186	0.480695	0.699645
1617392_1618219 / cds1548	1.29633	0.595595	0.785169
1618319_1619602 / cds1549	2.04889	0.127563	0.360138
1619618_1620382 / cds1550	1.63055	0.273737	0.5767
1620399_1621040 / cds1551	1.35362	0.417773	0.696412
1621262_1622896 / cds1552	1.48794	0.510713	0.71985
1622979_1623893 / cds1553	-1.01164	0.977887	NA
1624059_1624406 / cds1554	2.85746	0.0446455	0.179967
1624566_1627109 / cds1555	1.34667	0.550296	0.752837
1627114_1627500 / cds1556	1.76773	0.207451	NA
1627516_1628376 / cds1557	1.99238	0.0756079	NA
1628453_1628914 / cds1558	-1.11759	0.819148	0.917164
1629039_1630475 / cds1559	1.87686	0.107689	0.322389
1630588_1630731 / cds1560	2.6531	0.092798	0.29416
1631037_1631183 / cds1561	4.78935	0.00576219	0.0474185
1631395_1631511 / cds1562	1.04391	0.946228	NA
1631634_1631747 / cds1563	1.19552	0.699152	NA
1632031_1633170 / cds1564	1.24532	0.617156	0.80071
1633167_1633781 / cds1565	-1.07521	0.869471	NA
1634291_1635778 / cds1566	5.31763	0.010203	0.0666468
1636017_1636688 / cds1567	1.32852	0.448164	NA
1636731_1638134 / cds1568	1.8619	0.138805	0.378551
1638244_1638996 / cds1569	-1.32142	0.473874	NA
1639103_1639960 / cds1570	1.04894	0.901138	0.958592
1639964_1640800 / cds1571	1.09309	0.835739	0.926442
1640803_1641549 / cds1572	1.1696	0.695369	0.847896
1641564_1643405 / cds1573	1.56509	0.336449	0.643791
1643566_1644018 / cds1574	1.63755	0.256575	0.553538
1644242_1645462 / cds1575	1.59295	0.418417	0.697176
1645520_1646839 / cds1576	2.35821	0.0572534	0.211339
1646897_1648699 / cds1577	1.97049	0.0910289	0.291367
1649383_1650174 / cds1578	1.19572	0.629332	0.808315
1650379_1650819 / cds1579	1.69645	0.342377	0.643791
1651017_1651595 / cds1580	1.30563	0.67086	0.834755
1651752_1652924 / cds1581	-1.0807	0.871101	0.942629
1652960_1653442 / cds1582	1.237	0.617823	0.801298
1653592_1653801 / cds1583	1.53051	0.295003	0.600684
1653882_1654979 / cds1584	1.65248	0.244409	0.537443
1655152_1655361 / cds1585	1.80441	0.213311	NA
1655358_1656494 / cds1586	1.81166	0.157506	0.410823
1657388_1657786 / cds1587	1.53343	0.349974	0.644699
1657743_1659716 / cds1588	1.34297	0.463164	0.699645
1659735_1661054 / cds1589	-1.62162	0.256393	0.553463
1661051_1661674 / cds1590	-1.09118	0.900116	NA
1661753_1663003 / cds1591	-1.17972	0.690336	NA
1663231_1663893 / cds1592	1.066	0.880889	0.948703
1664122_1664526 / cds1593	-1.37709	0.649393	NA
1664708_1665067 / cds1594	-1.16285	0.782818	NA
1665067_1665558 / cds1595	1.29537	0.693444	NA
1665558_1665977 / cds1596	-1.78189	0.363247	NA
1666021_1666452 / cds1597	1.58611	0.331015	NA
1666476_1666856 / cds1598	1.1573	0.818971	NA
1667224_1670529 / cds1599	-1.06865	0.867178	0.940164
1670533_1671285 / cds1600	1.16784	0.777576	NA
1671352_1671951 / cds1601	-1.50876	0.559893	NA
1672127_1672366 / cds1602	1.72792	0.442234	NA
1672336_1674549 / cds1603	-1.49216	0.370998	0.66277
1674586_1676721 / cds1604	-1.34135	0.471921	0.699645
1676803_1678530 / cds1605	-1.05534	0.903019	0.958726
1678606_1678812 / cds1606	1.04087	0.955281	NA
1678802_1679389 / cds1607	-1.18394	0.7505	NA
1679678_1679971 / cds1608	-1.0764	0.918058	NA
1679968_1680315 / cds1609	-1.43258	0.535773	NA
1680687_1682192 / cds1610	-1.01294	0.978203	0.992689
1682303_1682482 / cds1611	3.73859	0.0407624	0.168828
1682887_1683189 / cds1612	1.82628	0.16216	NA
1683217_1683768 / cds1613	-1.09916	0.843438	NA
1683910_1684440 / cds1614	-1.05722	0.899277	NA
1684507_1684902 / cds1615	-1.00694	0.987028	NA
1685150_1685311 / cds1616	1.13543	0.739264	NA
1685461_1685931 / cds1617	1.46551	0.32492	NA
1685928_1686224 / cds1618	1.03095	0.950237	NA
1686221_1686772 / cds1619	1.26505	0.605307	NA
1686933_1687259 / cds1620	1.08248	0.883204	NA
1687788_1688159 / cds1621	-1.00958	0.985145	NA
1688111_1688350 / cds1622	1.34556	0.654322	NA
1689135_1689353 / cds1623	1.02443	0.965314	0.988123
1689370_1689615 / cds1624	1.0672	0.912511	0.963916
1689687_1689800 / cds1625	-1.04487	0.94255	NA
1689831_1690679 / cds1626	-1.13158	0.739543	0.874269
1690713_1691153 / cds1627	-1.03431	0.935589	0.976526
1691179_1691454 / cds1628	-1.29647	0.628547	0.807978
1691875_1692849 / cds1629	-1.21691	0.63792	0.815024
1693141_1693683 / cds1630	-1.00223	0.995801	0.998184
1694081_1694386 / cds1631	2.11874	0.134148	0.371769
1694608_1694769 / cds1632	1.45162	0.381656	NA
1695012_1695785 / cds1633	2.92681	0.0565231	0.210302
1695804_1696958 / cds1634	3.29116	0.0322046	0.140975
1696960_1698153 / cds1635	2.77848	0.0607384	0.219907
1698254_1699279 / cds1636	2.39384	0.199646	0.47899
1699652_1700839 / cds1637	2.43502	0.0601243	0.218523
1700840_1702003 / cds1638	1.84922	0.137366	0.376065
1702033_1702278 / cds1639	1.83506	0.159547	0.414303
1702501_1703265 / cds1640	2.28994	0.0611938	0.221131
1703274_1704074 / cds1641	1.27238	0.652123	0.823439
1704151_1705014 / cds1642	1.85985	0.330982	0.643359
1705242_1705445 / cds1643	1.67055	0.241384	0.533907
1705799_1706164 / cds1644	1.82973	0.361196	0.652991
1706444_1706806 / cds1645	1.04465	0.948184	0.980171
1706817_1709351 / cds1646	1.14035	0.849767	0.931634
1709461_1709889 / cds1647	1.0167	0.97181	0.990685
1709931_1711118 / cds1648	-1.52836	0.381388	0.670293
1711241_1711960 / cds1649	1.19875	0.709169	0.853773
1711960_1712427 / cds1650	2.57542	0.0342022	0.146988
1712563_1713390 / cds1651	1.79404	0.20984	0.489107
1713596_1714363 / cds1652	7.64329	0.000614861	0.0109855
1714636_1715562 / cds1653	6.31731	0.000413272	0.00870179
1715800_1716519 / cds1654	3.24001	0.0110739	0.0699121
1716576_1717136 / cds1655	3.64586	0.00745471	0.0550066
1717240_1717986 / cds1656	2.68332	0.0206176	0.104021
1717986_1718819 / cds1657	1.4205	0.341187	0.643791
1718946_1720619 / cds1658	1.91939	0.266214	0.565593
1720817_1723150 / cds1659	2.66259	0.145402	0.390047
1723202_1724269 / cds1660	2.41784	0.0506647	0.196456
1724253_1724735 / cds1661	3.06199	0.0143235	0.0822945
1724732_1725547 / cds1662	3.49677	0.00753263	0.0553474
1725550_1726431 / cds1663	1.74434	0.140575	0.381721
1726443_1727609 / cds1664	1.19809	0.67776	NA
1727739_1728173 / cds1665	1.07299	0.856725	0.93567
1728260_1729549 / cds1666	2.17856	0.234399	0.522599
1729841_1732309 / cds1667	1.36216	0.460664	0.699645
1732290_1733012 / cds1668	1.02288	0.968164	0.989428
1733431_1734318 / cds1669	1.12763	0.810703	0.914753
1734315_1735154 / cds1670	1.44774	0.466846	0.699645
1735303_1736577 / cds1671	2.26152	0.199117	0.47899
1736797_1737108 / cds1672	1.12983	0.816004	0.916998
1737265_1738308 / cds1673	2.76164	0.117744	0.342157
1738325_1739707 / cds1674	3.14915	0.0892973	0.289142
1739723_1741078 / cds1675	3.01074	0.0948314	0.297007
1741217_1741858 / cds1676	2.85085	0.0587879	0.215957
1741911_1743356 / cds1677	2.9906	0.0766038	0.257326
1743412_1743666 / cds1678	1.77541	0.29957	0.606166
1743696_1743944 / cds1679	1.36895	0.513771	0.721811
1743981_1744952 / cds1680	1.88014	0.276391	0.58002
1744998_1745372 / cds1681	1.54241	0.316784	0.624667
1745519_1746112 / cds1682	1.13996	0.749295	NA
1746122_1746568 / cds1683	1.33325	0.494914	0.706297
1746581_1747075 / cds1684	2.27931	0.0412581	NA
1747075_1748370 / cds1685	1.63844	0.202588	0.482006
1748520_1749545 / cds1686	1.05036	0.902335	0.958592
1749542_1750699 / cds1687	1.30033	0.489949	0.703507
1750696_1752147 / cds1688	1.68286	0.224725	0.508396
1752431_1754704 / cds1689	2.09888	0.103005	0.311828
1754694_1756058 / cds1690	1.58138	0.301298	0.606607
1756108_1756971 / cds1691	2.13736	0.0690182	0.240861
1757079_1757321 / cds1692	2.52335	0.0429376	0.175713
1757400_1758734 / cds1693	1.8884	0.16408	0.422658
1758741_1759592 / cds1694	2.10714	0.0944511	0.297007
1759612_1760199 / cds1695	1.5228	0.347961	0.643791
1760495_1761931 / cds1696	1.20769	0.622777	NA
1761935_1762249 / cds1697	1.1388	0.798014	NA
1762267_1763946 / cds1698	1.60107	0.252136	0.548671
1763958_1764470 / cds1699	1.10135	0.833084	NA
1764716_1765528 / cds1700	1.45211	0.448015	0.699645
1765583_1766197 / cds1701	1.65276	0.239908	NA
1766382_1766588 / cds1702	2.61354	0.0270212	0.125732
1766781_1767038 / cds1703	-1.01765	0.976306	0.991298
1767958_1768125 / cds1704	-1.06065	0.907919	NA
1768173_1768652 / cds1705	-1.96701	0.238423	0.52922
1768742_1768861 / cds1706	1.13968	0.787679	0.903733
1769097_1769297 / cds1707	-1.36058	0.546224	0.74917
1769486_1769752 / cds1708	1.34338	0.653027	0.823439
1770052_1770804 / cds1709	1.02152	0.961517	NA
1770869_1771831 / cds1710	1.51279	0.295573	0.601519
1771808_1773010 / cds1711	1.5235	0.472656	0.699645
1773223_1773948 / cds1712	1.24025	0.569265	0.766545
1774033_1775016 / cds1713	1.85867	0.147701	0.393207
1775059_1776633 / cds1714	1.21424	0.65068	0.822958
1776623_1777708 / cds1715	2.12665	0.0565195	NA
1777705_1778625 / cds1716	1.99999	0.0699351	0.243385
1778679_1779755 / cds1717	2.54763	0.111542	0.329726
1779897_1780859 / cds1718	2.0441	0.0793277	0.264355
1780991_1782514 / cds1719	-1.19197	0.643416	0.819001
1782511_1783539 / cds1720	1.22502	0.60109	NA
1783536_1784504 / cds1721	1.34541	0.491233	0.704197
1784533_1785267 / cds1722	1.25768	0.563634	0.762231
1785369_1786730 / cds1723	1.75649	0.164144	0.422658
1786843_1788669 / cds1724	2.22726	0.0497693	0.194384
1788845_1789543 / cds1725	1.03417	0.944752	0.978841
1789677_1791269 / cds1726	1.36399	0.468048	0.699645
1791311_1793452 / cds1727	1.17867	0.684635	0.841013
1793580_1793903 / cds1728	1.30759	0.556649	NA
1793900_1797400 / cds1729	1.94919	0.125335	0.355446
1797449_1798366 / cds1730	1.12885	0.764066	NA
1798515_1799000 / cds1731	1.92897	0.195851	NA
1799102_1799689 / cds1732	-1.01232	0.97561	NA
1799770_1800480 / cds1733	1.45903	0.537813	0.743587
1800535_1802346 / cds1734	1.44212	0.445865	0.699645
1802611_1803270 / cds1735	3.37707	0.0495116	0.19404
1803423_1803752 / cds1736	1.35826	0.659687	0.827959
1803961_1805370 / cds1737	2.07576	0.26046	0.559159
1805433_1805771 / cds1738	1.67497	0.34347	0.643791
1806120_1807595 / cds1739	1.25368	0.593251	0.783449
1807598_1808404 / cds1740	1.49656	0.406502	0.690785
1808437_1811358 / cds1741	1.49197	0.507867	0.718159
1811608_1812183 / cds1742	2.15608	0.172183	0.437282
1812283_1812645 / cds1743	1.35327	0.490594	0.703863
1812666_1813043 / cds1744	1.35837	0.653781	NA
1813407_1814078 / cds1745	1.43651	0.34045	NA
1814264_1817059 / cds1746	2.16445	0.229302	0.514428
1817210_1818100 / cds1747	1.69415	0.255541	0.552891
1818309_1818443 / cds1748	3.14279	0.0415778	0.171827
1818483_1818641 / cds1749	2.47146	0.154664	0.405929
1818733_1819032 / cds1750	1.57981	0.4067	0.690785
1819160_1819672 / cds1751	1.69932	0.177303	NA
1819702_1820274 / cds1752	3.40691	0.0332188	0.143745
1820309_1820809 / cds1753	4.37563	0.00815048	0.0578516
1820898_1821983 / cds1754	2.33432	0.0362108	NA
1821990_1823120 / cds1755	2.50735	0.0128074	0.0775046
1823367_1823792 / cds1756	-1.16034	0.712078	NA
1823926_1824936 / cds1757	1.66802	0.457352	0.699645
1825015_1825437 / cds1758	-1.14406	0.775535	0.897057
1825495_1826760 / cds1759	1.48576	0.299183	0.606166
1826778_1827302 / cds1760	1.84348	0.113892	NA
1827474_1827965 / cds1761	-1.50003	0.322659	0.633057
1827986_1828168 / cds1762	-1.99041	0.288976	NA
1828272_1828577 / cds1763	-1.03221	0.956202	NA
1828615_1830516 / cds1764	1.02124	0.957535	NA
1830519_1832408 / cds1765	1.42499	0.357379	0.650392
1832605_1833291 / cds1766	1.17046	0.677373	NA
1833334_1834224 / cds1767	1.06548	0.879212	0.948141
1834306_1834554 / cds1768	-2.93299	0.133754	NA
1834570_1834800 / cds1769	-1.41038	0.544101	NA
1834824_1835678 / cds1770	2.52087	0.0174871	0.0926989
1836136_1836879 / cds1771	1.15731	0.730371	NA
1837062_1837541 / cds1772	1.29206	0.506397	NA
1837711_1838202 / cds1773	1.3611	0.438936	0.699645
1838199_1839026 / cds1774	1.23259	0.577048	0.771931
1839031_1839813 / cds1775	1.49521	0.334082	0.643791
1839822_1841375 / cds1776	1.91866	0.214535	0.495455
1841618_1842424 / cds1777	2.31488	0.0328114	0.142472
1842548_1843468 / cds1778	-1.07999	0.842165	0.929015
1843486_1844439 / cds1779	1.16679	0.701734	0.852158
1844681_1845712 / cds1780	1.27133	0.603038	0.791934
1845709_1846386 / cds1781	1.43703	0.485725	0.701757
1846540_1847751 / cds1782	-1.17931	0.779662	0.900133
1847822_1849003 / cds1783	1.55146	0.358753	0.650824
1849349_1850245 / cds1784	1.22778	0.603186	NA
1850238_1850861 / cds1785	1.0618	0.881922	NA
1851037_1852224 / cds1786	-1.0325	0.944664	0.978841
1852770_1853366 / cds1787	-1.05127	0.910222	NA
1853448_1853882 / cds1788	-1.08928	0.823667	0.919551
1854165_1855709 / cds1789	1.9305	0.0819227	0.270223
1855702_1856856 / cds1790	1.59765	0.235516	0.524003
1856918_1857382 / cds1791	1.43617	0.365409	0.656134
1857627_1857845 / cds1792	1.01597	0.973159	0.990685
1858040_1859980 / cds1793	2.57717	0.118235	0.342526
1860006_1861028 / cds1794	2.46549	0.0418906	0.172741
1861035_1861850 / cds1795	2.15107	0.104401	0.31519
1861852_1862346 / cds1796	1.93999	0.109998	0.326186
1862350_1863576 / cds1797	1.55673	0.277986	0.580842
1863703_1864728 / cds1798	1.82234	0.286236	0.590165
1865033_1866034 / cds1799	1.28484	0.517891	NA
1866062_1866433 / cds1800	-1.34511	0.583621	NA
1866773_1867090 / cds1801	-1.59143	0.367109	NA
1867146_1868279 / cds1802	-1.35126	0.530838	NA
1868364_1869452 / cds1803	1.20603	0.619243	0.802598
1869476_1870387 / cds1804	-1.51563	0.413118	0.694177
1870449_1871048 / cds1805	1.13968	0.750021	NA
1871068_1872927 / cds1806	-1.27798	0.510965	0.719936
1872940_1873473 / cds1807	1.25317	0.590244	0.781669
1873560_1874609 / cds1808	-1.36363	0.555242	0.755763
1874748_1875140 / cds1809	-1.49713	0.485081	NA
1875206_1876258 / cds1810	-1.20923	0.71249	0.85576
1876291_1877928 / cds1811	2.51529	0.11352	0.33367
1878063_1878581 / cds1812	2.67209	0.0188545	0.0981528
1878695_1879465 / cds1813	2.21369	0.119435	0.344678
1879603_1880499 / cds1814	1.77345	0.117349	0.342064
1880706_1882769 / cds1815	1.33171	0.610746	0.796506
1883071_1884183 / cds1816	1.43406	0.483838	0.700571
1884188_1884655 / cds1817	1.3149	0.480899	NA
1884794_1885933 / cds1818	1.15776	0.7035	0.852247
1886061_1886666 / cds1819	-1.15952	0.737901	0.872928
1886666_1887253 / cds1820	1.02466	0.952024	NA
1887407_1888477 / cds1821	1.35445	0.439509	0.699645
1888554_1889393 / cds1822	2.44382	0.0182857	NA
1889537_1891525 / cds1823	3.43694	0.016019	0.087501
1891654_1892181 / cds1824	-2.00547	0.134332	NA
1892185_1892628 / cds1825	-1.24313	0.638814	0.815613
1892757_1893212 / cds1826	1.3147	0.663621	0.830576
1893502_1894113 / cds1827	1.65508	0.411764	0.693674
1894139_1894588 / cds1828	1.20154	0.758101	0.88531
1894697_1895656 / cds1829	1.30887	0.551836	0.753448
1895871_1896305 / cds1830	1.25863	0.714336	0.857122
1896471_1897235 / cds1831	1.1443	0.720808	NA
1897636_1898277 / cds1832	-1.0183	0.967895	NA
1898401_1899030 / cds1833	-1.09836	0.80706	0.914092
1899103_1900065 / cds1834	1.05411	0.886128	NA
1900456_1901061 / cds1835	1.24629	0.631306	NA
1901409_1902152 / cds1836	2.09679	0.05399	0.204143
1902291_1903775 / cds1837	2.36306	0.116804	0.341003
1903907_1904176 / cds1838	3.0304	0.0107763	0.0683767
1904173_1904607 / cds1839	2.51909	0.0276048	0.127503
1904666_1906075 / cds1840	2.22958	0.146809	0.391871
1906273_1906965 / cds1841	1.79301	0.117459	0.34212
1907027_1908016 / cds1842	1.39553	0.39229	0.680103
1908029_1908502 / cds1843	-1.16884	0.789154	0.90486
1908549_1909037 / cds1844	-1.25099	0.652825	0.823439
1909091_1909480 / cds1845	1.04994	0.90019	0.958592
1909867_1910427 / cds1846	1.45775	0.315273	0.622864
1910488_1911030 / cds1847	2.60815	0.161577	0.41797
1911609_1911776 / cds1848	1.99564	0.108194	0.323382
1911879_1912595 / cds1849	2.2507	0.0437479	0.177297
1913211_1913426 / cds1850	1.20301	0.63602	NA
1913507_1913701 / cds1851	1.45802	0.360426	NA
1913740_1914213 / cds1852	2.36596	0.102513	0.31111
1914381_1915316 / cds1853	1.02633	0.94786	NA
1915398_1917407 / cds1854	1.38773	0.437148	0.699645
1917570_1918697 / cds1855	2.96745	0.0552964	0.207375
1918772_1919212 / cds1856	1.48713	0.311632	NA
1919334_1920170 / cds1857	2.49315	0.026163	0.12326
1920305_1920619 / cds1858	1.34011	0.423945	0.699645
1920630_1921016 / cds1859	1.02258	0.960725	NA
1921159_1921551 / cds1860	2.24946	0.0465754	NA
1921675_1923207 / cds1861	2.18702	0.0877081	0.28473
1923271_1923666 / cds1862	2.66356	0.0249565	NA
1923811_1924596 / cds1863	2.92042	0.00514235	NA
1924606_1925259 / cds1864	2.26319	0.0360977	NA
1925256_1926254 / cds1865	2.68097	0.0264096	0.124112
1926440_1926973 / cds1866	1.88261	0.113056	NA
1926976_1927101 / cds1867	-1.47092	0.591301	NA
1927378_1928514 / cds1868	1.73142	0.29621	0.601841
1928540_1928902 / cds1869	1.82752	0.192259	0.470534
1928902_1931766 / cds1870	1.71988	0.357311	0.650392
1931916_1932176 / cds1871	-1.26031	0.714335	NA
1932189_1932959 / cds1872	-1.25046	0.626162	0.806022
1933009_1933398 / cds1873	1.18517	0.789382	0.90486
1933530_1933910 / cds1874	1.19936	0.748383	0.879698
1933922_1935163 / cds1875	1.13919	0.819552	0.917164
1935179_1936453 / cds1876	1.1162	0.855618	0.935545
1936476_1937231 / cds1877	1.15615	0.810001	0.914753
1937510_1938979 / cds1878	1.00994	0.988148	0.996665
1939126_1940292 / cds1879	1.64019	0.207227	0.486812
1940526_1941203 / cds1880	2.2117	0.0470776	0.187506
1941320_1941835 / cds1881	1.46768	0.336124	0.643791
1942015_1944501 / cds1882	-1.04385	0.93625	0.976945
1944786_1946042 / cds1883	3.02925	0.00735573	0.0546819
1946217_1946543 / cds1884	1.55069	0.426598	NA
1946600_1950019 / cds1885	1.9299	0.200035	0.47899
1950149_1950631 / cds1886	1.36118	0.466949	NA
1950636_1951466 / cds1887	1.09678	0.808839	NA
1953097_1954614 / cds1888	2.60524	0.0723673	0.249149
1954682_1955104 / cds1889	1.16474	0.699052	NA
1955108_1955428 / cds1890	-1.10558	0.806347	0.914092
1955432_1957066 / cds1891	1.04925	0.916689	0.966107
1957063_1957770 / cds1892	1.19969	0.707527	0.853564
1957770_1958099 / cds1893	1.23818	0.670241	0.834755
1958107_1959354 / cds1894	1.24853	0.598279	0.787881
1959358_1960287 / cds1895	1.44913	0.419448	0.697431
1960307_1960783 / cds1896	-1.103	0.842173	0.929015
1960970_1962049 / cds1897	1.6239	0.207247	0.486812
1962132_1962818 / cds1898	3.13263	0.00596974	0.0483831
1962874_1963326 / cds1899	-1.20341	0.64947	NA
1963461_1964762 / cds1900	2.34929	0.0490869	0.192918
1964743_1965258 / cds1901	-1.34588	0.509534	0.719069
1965354_1966154 / cds1902	1.37122	0.63022	0.80875
1966261_1966878 / cds1903	1.17171	0.679073	0.838606
1967145_1967909 / cds1904	1.42819	0.513828	0.721811
1967927_1968169 / cds1905	1.62198	0.318142	0.62615
1968273_1968944 / cds1906	2.0153	0.159609	0.414303
1969054_1969461 / cds1907	2.11139	0.0699333	NA
1969527_1970486 / cds1908	-1.00012	0.999764	0.999764
1970676_1970873 / cds1909	-2.0047	0.159233	NA
1971027_1972445 / cds1910	-1.17841	0.747128	0.879684
1972670_1973176 / cds1911	1.60191	0.334583	0.643791
1973347_1975578 / cds1912	3.15346	0.0364089	0.154185
1975593_1975826 / cds1913	2.35993	0.0636173	0.225989
1975812_1977011 / cds1914	1.1381	0.779165	0.900133
1977225_1977527 / cds1915	1.11843	0.841145	0.929015
1977908_1978243 / cds1916	1.28527	0.689358	0.842748
1978383_1979615 / cds1917	1.29645	0.56734	0.765868
1979671_1980924 / cds1918	1.35685	0.498984	0.710223
1980938_1981870 / cds1919	1.23576	0.676739	0.837456
1981984_1982808 / cds1920	3.42487	0.00210565	0.0236902
1982825_1983652 / cds1921	1.62123	0.196133	NA
1983726_1984613 / cds1922	2.23336	0.0324369	0.141597
1984674_1985603 / cds1923	1.90145	0.125221	NA
1985675_1986292 / cds1924	4.84109	0.00789655	0.0566663
1986517_1987311 / cds1925	-1.56278	0.443592	0.699645
1987749_1989266 / cds1926	1.2271	0.580704	0.774986
1989397_1990542 / cds1927	1.87215	0.0944762	0.297007
1990616_1991080 / cds1928	1.34369	0.480874	NA
1991084_1991884 / cds1929	1.76729	0.158374	NA
1991865_1992707 / cds1930	1.82775	0.11146	NA
1992820_1993404 / cds1931	1.47253	0.324288	NA
1993627_1994841 / cds1932	2.89658	0.107025	0.321704
1994961_1995587 / cds1933	2.27738	0.0450432	NA
1995634_1996485 / cds1934	1.15604	0.784154	NA
1996623_1999283 / cds1935	3.01718	0.0435925	0.176857
1999458_2000543 / cds1936	1.26752	0.685137	0.841134
2000783_2001727 / cds1937	-1.2327	0.653678	NA
2001774_2002700 / cds1938	1.14938	0.786249	0.903693
2002759_2003778 / cds1939	-2.42636	0.12122	NA
2004005_2006623 / cds1940	1.57968	0.343201	0.643791
2007017_2007940 / cds1941	1.02654	0.964356	0.987654
2008038_2008457 / cds1942	1.62463	0.428176	0.699645
2008709_2009230 / cds1943	-2.00245	0.101028	NA
2009347_2010261 / cds1944	1.25943	0.650568	0.822958
2010606_2012081 / cds1945	1.03358	0.946717	0.979461
2012078_2013157 / cds1946	1.40707	0.424395	0.699645
2013262_2013813 / cds1947	1.34808	0.517433	0.723907
2013888_2014388 / cds1948	1.22317	0.621281	NA
2014399_2014770 / cds1949	1.97552	0.108107	0.323378
2014832_2015689 / cds1950	1.2258	0.622121	NA
2015745_2016416 / cds1951	-1.00082	0.99849	NA
2016857_2017177 / cds1952	-1.35133	0.47716	NA
2017326_2017694 / cds1953	1.58454	0.293817	0.59924
2018186_2024881 / cds1954	1.64682	0.459465	0.699645
2025021_2025347 / cds1955	1.96002	0.0704889	NA
2025487_2027097 / cds1956	1.60475	0.371215	0.66277
2027189_2028220 / cds1957	1.7518	0.248943	0.544237
2028291_2029424 / cds1958	1.58097	0.473694	0.699645
2029436_2030197 / cds1959	1.65712	0.400114	0.687029
2030304_2032769 / cds1960	1.08013	0.885879	0.952604
2032828_2033919 / cds1961	1.35473	0.551296	0.753385
2033923_2034864 / cds1962	1.13089	0.821445	0.917799
2034857_2035762 / cds1963	1.06508	0.901228	0.958592
2035983_2037218 / cds1964	1.53621	0.521329	0.728215
2037656_2038699 / cds1965	1.05511	0.89319	NA
2038762_2040189 / cds1966	2.30717	0.126721	0.358298
2040474_2040872 / cds1967	1.38162	0.433731	NA
2040879_2041448 / cds1968	1.29847	0.531273	0.737249
2041532_2042902 / cds1969	1.7719	0.299317	0.606166
2042912_2043781 / cds1970	1.56132	0.324494	0.636205
2043788_2044948 / cds1971	1.09927	0.820044	0.917164
2045099_2046316 / cds1972	1.16109	0.68871	NA
2046472_2047278 / cds1973	1.65204	0.264947	NA
2047561_2049873 / cds1974	2.34211	0.0586726	0.215744
2050069_2050821 / cds1975	-1.02716	0.947279	0.979773
2050860_2052605 / cds1976	1.00341	0.99364	0.997717
2052770_2053594 / cds1977	1.03193	0.956545	0.985346
2053626_2055314 / cds1978	1.18233	0.797947	0.910146
2055397_2055600 / cds1979	-1.13159	0.793223	NA
2055721_2056257 / cds1980	-1.34823	0.436192	NA
2056261_2056689 / cds1981	1.76214	0.159092	0.414101
2056844_2058217 / cds1982	3.29457	0.0200358	0.101772
2058372_2059757 / cds1983	1.46723	0.489972	0.703507
2059939_2060493 / cds1984	2.94071	0.0599647	0.218154
2060507_2061208 / cds1985	2.32275	0.0387692	0.162362
2061404_2062078 / cds1986	-1.05548	0.888904	NA
2062250_2063425 / cds1987	-2.52708	0.0228795	0.111845
2063526_2065340 / cds1988	2.3184	0.182963	0.45668
2065806_2067218 / cds1989	1.44627	0.504495	0.715096
2067571_2069178 / cds1990	1.76754	0.216774	0.499096
2069375_2070442 / cds1991	-1.01427	0.97021	NA
2070497_2071105 / cds1992	1.24856	0.623571	0.805428
2071162_2072127 / cds1993	1.26203	0.620428	0.803572
2072173_2072658 / cds1994	1.60463	0.22708	NA
2072652_2073851 / cds1995	1.25584	0.561984	0.761092
2073883_2074314 / cds1996	1.05314	0.900659	0.958592
[truncated: 1,673 more rows]

## Sheet: pA
	Additional file 5. Whole genome differential expression in R. tropici CIAT 899 cultures supplemented with salt.
	pRtCIAT899a	CP004016.1
Nucleotide range / cds number	FoldChange	pvalue	padj
329_466 / cds0	-1.55259	0.475926	NA
754_1716 / cds1	-1.11299	0.772057	0.895073
2250_3167 / cds2	-1.58171	0.282083	NA
3214_3348 / cds3	-1.10044	0.892975	NA
3465_3620 / cds4	-5.09231	0.00280481	NA
3728_4858 / cds5	-1.83949	0.216264	0.498531
4966_5916 / cds6	-3.10742	0.00891075	0.0611741
5920_6594 / cds7	-1.37525	0.45407	NA
6930_7871 / cds8	-3.0114	0.012959	0.0775846
8022_8621 / cds9	-1.07638	0.867459	0.940164
8837_9661 / cds10	-2.1673	0.210931	NA
9757_10410 / cds11	-2.66343	0.0224389	NA
10438_11724 / cds12	-2.5124	0.0247769	NA
12174_13241 / cds13	-1.79548	0.262223	NA
13587_14642 / cds14	-1.17079	0.727268	NA
14825_15985 / cds15	1.00321	0.99567	0.998184
16070_16888 / cds16	-1.31502	0.591433	0.782579
17020_17208 / cds17	-3.29916	0.0144093	NA
17509_18126 / cds18	-1.52004	0.425541	NA
18226_19059 / cds19	-1.44421	0.33634	NA
19355_20581 / cds20	-1.87821	0.227754	NA
20572_20754 / cds21	-1.16974	0.825632	NA
21136_21759 / cds22	-1.53263	0.429615	NA
21895_22392 / cds23	-2.76956	0.102262	NA
22389_23087 / cds24	-1.9928	0.217218	NA
23320_23811 / cds25	-1.85781	0.389109	NA
23808_24800 / cds26	-1.23452	0.726382	NA
24797_27178 / cds27	-1.70753	0.217563	NA
27236_28177 / cds28	-1.39568	0.407828	NA
28382_29275 / cds29	-1.50932	0.477333	0.699645
29559_29966 / cds30	-2.55995	0.153483	NA
30006_31019 / cds31	-1.82781	0.257153	NA
31016_31894 / cds32	-2.55925	0.187708	NA
31900_33552 / cds33	-2.19229	0.122605	NA
33917_34723 / cds34	-4.27545	0.00690288	NA
34839_35591 / cds35	-2.94874	0.0190803	NA
35691_37538 / cds36	-1.83253	0.192974	0.471405
37538_38026 / cds37	-1.45734	0.38966	NA
38014_39108 / cds38	-1.46895	0.343167	0.643791
39215_39346 / cds39	-1.53783	0.541821	NA
39499_40581 / cds40	1.22678	0.652692	0.823439
40578_41489 / cds41	1.25654	0.58979	0.781342
41490_42395 / cds42	-1.05404	0.894372	0.957854
42467_44251 / cds43	1.42504	0.373768	0.665438
44241_46019 / cds44	-1.03355	0.934566	0.976325
46123_47247 / cds45	-1.43779	0.387765	0.674674
47330_47491 / cds46	-1.56627	0.362411	NA
49448_50527 / cds47	-2.09541	0.210421	0.489349
50565_51269 / cds48	-2.71349	0.074479	0.25335
51348_52349 / cds49	-3.46913	0.0266886	0.124801
52457_53062 / cds50	-3.00709	0.0697517	0.24297
53376_53489 / cds51	-1.29045	0.722342	NA
53878_54861 / cds52	-1.6397	0.253434	NA
55445_56056 / cds53	-2.05411	0.300735	0.606166
56138_57556 / cds54	-2.33805	0.200628	0.479496
57646_58485 / cds55	-2.27597	0.1975	0.476741
58500_59189 / cds56	-2.22225	0.187077	0.464943
59207_59500 / cds57	-3.53096	0.0139832	NA
59532_60122 / cds58	-1.81866	0.169393	0.432842
60228_60530 / cds59	-2.17298	0.154572	NA
60579_61166 / cds60	-2.22328	0.0778938	NA
61304_61600 / cds61	-3.77557	0.00726947	NA
61646_62506 / cds62	-5.59493	0.00139391	NA
62681_63505 / cds63	-1.00418	0.993199	NA
63558_64406 / cds64	1.01446	0.979518	NA
64510_65040 / cds65	-1.74966	0.329001	NA
65163_65939 / cds66	-3.15209	0.0116893	0.0728212
66521_67717 / cds67	-1.45286	0.481829	NA
68235_68765 / cds68	-1.89329	0.151983	NA
68762_69790 / cds69	-1.7224	0.199844	NA
69794_70594 / cds70	-1.83899	0.315216	NA
70763_72136 / cds71	-1.79552	0.234165	NA
72133_72966 / cds72	-2.93345	0.0422481	NA
72953_74185 / cds73	-3.22072	0.0107222	NA
74214_74585 / cds74	-6.77369	0.00299816	NA
74606_75037 / cds75	-1.76242	0.268405	NA
75076_75573 / cds76	-1.61891	0.291672	NA
75712_76365 / cds77	-1.34283	0.467409	NA
76362_77012 / cds78	-1.02379	0.954998	NA
77368_78474 / cds79	-1.50714	0.312068	NA
78498_78911 / cds80	-1.26458	0.611964	NA
79113_82271 / cds81	-2.27809	0.0503496	0.195839
82268_83425 / cds82	-2.37586	0.0644078	NA
83675_83887 / cds83	-2.08003	0.175914	NA
84314_85015 / cds84	-1.85787	0.151473	NA
85012_86586 / cds85	-2.63689	0.0123329	0.0757044
86573_87175 / cds86	-1.11575	0.831632	NA
87570_87839 / cds87	1.48	0.355316	NA
87919_88809 / cds88	1.03698	0.924526	0.971356
89951_90610 / cds89	-1.52322	0.257549	0.555004
92397_92651 / cds90	1.28967	0.568339	0.766318
92651_93076 / cds91	-1.30562	0.504125	NA
93577_94908 / cds92	-1.32343	0.449058	0.699645
94905_95561 / cds93	-1.53351	0.283876	0.586584
95696_96268 / cds94	-2.73554	0.151546	NA
96273_96935 / cds95	-1.44798	0.494226	NA
96913_97668 / cds96	-3.65091	0.0660974	NA
100334_100585 / cds97	-1.321	0.659849	NA
100827_101216 / cds98	-1.63291	0.478702	NA
101291_102130 / cds99	-4.2698	0.0111387	NA
102314_103189 / cds100	-1.87181	0.277096	NA
103336_104466 / cds101	-2.0155	0.0770103	NA
104724_105407 / cds102	1.17824	0.676882	0.837456
105841_106572 / cds103	-1.91082	0.0965916	NA
106842_107834 / cds104	-3.57041	0.0431163	NA
107831_108769 / cds105	-1.66064	0.475419	NA
108766_109986 / cds106	-4.0145	0.0164206	NA
110183_110818 / cds107	1.0331	0.931939	NA
110923_111885 / cds108	2.62612	0.052354	0.200735
111944_112891 / cds109	2.52818	0.0533313	0.203036
113033_113926 / cds110	-1.57584	0.296011	NA
114096_114830 / cds111	-1.02072	0.96159	0.98726
114832_116331 / cds112	-2.83877	0.0060879	0.0487161
116746_117429 / cds113	-1.62032	0.379058	0.668852
117518_118405 / cds114	-1.83898	0.283581	0.586504
118497_118925 / cds115	-2.52831	0.0991089	0.305234
119005_119388 / cds116	-2.5689	0.0846617	0.277711
119385_120281 / cds117	-2.2261	0.170634	0.435129
120307_121473 / cds118	-3.92984	0.0133655	0.0787347
121565_123118 / cds119	-3.56495	0.00127198	0.0165997
123115_124089 / cds120	-4.61636	0.000305275	NA
124102_125121 / cds121	-1.99028	0.08385	NA
125145_126632 / cds122	-2.54854	0.0279339	0.128394
126699_126899 / cds123	-1.84994	0.302911	NA
127090_127230 / cds124	-1.24238	0.684082	NA
127399_128505 / cds125	-2.00231	0.0755902	NA
129174_130262 / cds126	-2.29862	0.035866	NA
130318_131844 / cds127	-3.34543	0.00536784	NA
131854_132795 / cds128	-1.6437	0.345097	NA
132801_133799 / cds129	-2.9323	0.0632262	NA
133863_134963 / cds130	-3.48891	0.00353277	NA
134975_135286 / cds131	-1.88832	0.22276	NA
135362_136624 / cds132	-1.129	0.746927	NA
136682_137152 / cds133	-1.31626	0.499521	NA
137238_137444 / cds134	-3.99745	0.0301605	NA
138216_139007 / cds135	-5.16334	0.00391933	NA
139023_139532 / cds136	-1.56529	0.524005	NA
139549_140562 / cds137	-1.64614	0.383355	NA
140575_141543 / cds138	-3.42892	0.0384335	NA
141543_143102 / cds139	-1.51124	0.538841	NA
143608_144006 / cds140	-3.24867	0.0912428	NA
144009_145220 / cds141	-2.75465	0.156896	NA
145303_146472 / cds142	1.34267	0.516033	NA
146601_147725 / cds143	-1.67224	0.460944	NA
147781_148200 / cds144	-1.31044	0.621331	NA
148272_148781 / cds145	-1.81072	0.267458	NA
148911_149678 / cds146	-2.21313	0.0889321	NA
150054_151286 / cds147	-1.54925	0.261204	0.559446
151395_152084 / cds148	1.00406	0.994011	0.997717
152236_153012 / cds149	-3.12061	0.0102524	NA
153034_154158 / cds150	-1.46958	0.38663	NA
154171_155064 / cds151	-1.01526	0.970033	NA
155149_157665 / cds152	-2.65065	0.0257141	0.122061
158126_160570 / cds153	-1.88199	0.107691	0.322389
161044_161430 / cds154	-3.88895	0.0229714	NA
161608_162606 / cds155	-5.31407	0.000865046	NA
162779_162979 / cds156	-2.64441	0.154863	NA
163221_165086 / cds157	-2.67742	0.043345	NA
165096_166112 / cds158	-1.16862	0.741153	NA
166507_167475 / cds159	-2.64209	0.0861546	NA
167472_168320 / cds160	-1.99264	0.0786702	NA
168392_169321 / cds161	-1.70467	0.16764	NA
169551_170402 / cds162	-3.19539	0.0431024	NA
170424_171416 / cds163	-3.33093	0.0174843	NA
171427_172068 / cds164	-2.47436	0.0566888	NA
172445_172597 / cds165	-1.17397	0.800241	NA
172724_172900 / cds166	-1.89845	0.304828	NA
173100_174122 / cds167	-2.94875	0.0643839	NA
174195_174797 / cds168	-5.90635	0.0134824	NA
174916_180036 / cds169	-2.27847	0.222684	0.504991
180169_180531 / cds170	-2.11961	0.0922806	NA
180589_182373 / cds171	-2.43678	0.0402903	NA
182466_182942 / cds172	-1.13137	0.863712	NA
182939_183823 / cds173	-2.18853	0.231291	NA
183823_184575 / cds174	-2.24779	0.254907	NA
184610_185527 / cds175	-1.35012	0.579281	NA
185828_186754 / cds176	-1.29293	0.650711	NA
186762_186938 / cds177	-1.05596	0.938596	NA
187118_187288 / cds178	-2.31568	0.24309	NA
187384_187692 / cds179	-4.11641	0.0481247	NA
188017_188181 / cds180	-1.47513	0.552415	NA
188505_188996 / cds181	-2.07551	0.186146	NA
189242_189487 / cds182	-1.76714	0.4143	NA
189520_189777 / cds183	1.24954	0.669452	NA
189981_190559 / cds184	-1.14476	0.820435	NA
190804_192777 / cds185	-1.92868	0.340287	NA
192770_192985 / cds186	-1.93986	0.345064	NA
192990_193286 / cds187	-1.16482	0.777661	NA
193543_196854 / cds188	-2.19327	0.274204	NA
196908_197417 / cds189	-1.79234	0.417335	NA
197407_198570 / cds190	-4.07485	0.0154809	NA
198588_199199 / cds191	-2.58459	0.14168	NA
199330_199746 / cds192	1.33869	0.643053	0.819001
199715_200647 / cds193	1.0217	0.968476	0.989479
200713_200931 / cds194	-2.06081	0.117783	NA
201117_201437 / cds195	-1.11489	0.80395	NA
201434_202186 / cds196	-1.21944	0.61633	NA
202471_203766 / cds197	-1.03548	0.936431	NA
203784_204224 / cds198	-1.11854	0.866176	NA
204228_205040 / cds199	-1.34267	0.680771	NA
205058_205720 / cds200	-2.87178	0.0667541	NA
205745_206923 / cds201	-2.53503	0.178358	NA
206928_207104 / cds202	-2.05622	0.295997	NA
207098_207901 / cds203	-2.20942	0.194999	NA
207873_210329 / cds204	-4.17422	0.00260981	NA
210339_210638 / cds205	-1.31416	0.677367	NA
210631_211014 / cds206	-1.20625	0.779233	NA
211004_211981 / cds207	-1.11706	0.845804	NA
211992_212618 / cds208	-2.35563	0.196984	NA
212995_214221 / cds209	-1.18709	0.731745	0.870564
214305_215243 / cds210	-1.5019	0.406239	0.690785
215399_216610 / cds211	-1.77449	0.147184	0.392316

## Sheet: pB
	Additional file 5. Whole genome differential expression in R. tropici CIAT 899 cultures supplemented with salt.
	pRtCIAT899b	CP004017.1
Nucleotide range / cds number	FoldChange	pvalue	padj
649_852 / cds0	-1.80938	0.219805	NA
1731_2648 / cds1	-1.11798	0.783518	NA
2816_3142 / cds2	-2.13653	0.19226	NA
3463_3675 / cds3	-1.7341	0.413218	NA
3697_3852 / cds4	-1.15314	0.84198	NA
3877_4050 / cds5	-1.38132	0.649293	NA
4111_4488 / cds6	-1.27877	0.596902	NA
4485_5411 / cds7	-1.35426	0.442874	NA
5483_6412 / cds8	-1.01818	0.966153	0.988346
6431_6634 / cds9	1.02606	0.968115	NA
6691_7749 / cds10	1.23939	0.582386	0.775301
7835_8458 / cds11	-1.26896	0.703951	0.852247
8471_9571 / cds12	-1.36067	0.605199	0.79303
9594_10097 / cds13	-1.15527	0.76467	0.891057
10104_11093 / cds14	1.16173	0.787276	0.903733
11361_12077 / cds15	-1.39588	0.449378	NA
12101_12721 / cds16	-1.11615	0.810956	NA
12706_13176 / cds17	-1.67442	0.40601	NA
13329_13919 / cds18	-1.39007	0.446871	NA
13912_15147 / cds19	-1.34518	0.430456	0.699645
15233_16372 / cds20	-2.16561	0.0528137	NA
16369_18000 / cds21	-1.61252	0.236545	0.525672
18153_20003 / cds22	-1.19185	0.751371	0.881841
20003_20890 / cds23	1.32703	0.489373	0.703182
20887_22161 / cds24	1.05367	0.898146	0.958592
22158_22898 / cds25	-1.25754	0.539826	0.745003
23008_23148 / cds26	-1.012	0.979931	NA
23154_24389 / cds27	-1.03328	0.946299	0.979461
25043_25258 / cds28	-1.15668	0.768793	0.89337
25350_25700 / cds29	1.38892	0.569483	0.766564
25980_26258 / cds30	1.3011	0.561364	0.760525
31167_31568 / cds31	1.18553	0.701545	0.852158
32000_33049 / cds32	-1.36557	0.497214	NA
34079_34663 / cds33	-1.22865	0.751571	NA
34695_35804 / cds34	-1.66727	0.245406	NA
35927_36838 / cds35	1.34038	0.530899	NA
36838_37734 / cds36	-2.6193	0.157709	NA
37736_38779 / cds37	-1.64185	0.383449	NA
38876_40210 / cds38	-2.66542	0.0639585	NA
40300_41094 / cds39	-1.48688	0.332949	NA
41127_42374 / cds40	-1.24123	0.68168	NA
42722_42856 / cds41	-1.39864	0.639086	NA
43063_43293 / cds42	-1.42056	0.534546	NA
43802_44617 / cds43	-1.04181	0.929544	NA
44614_45555 / cds44	-2.24432	0.110459	NA
45670_47010 / cds45	-4.05823	0.00463055	NA
47394_48803 / cds46	-1.19075	0.701596	NA
48831_50099 / cds47	-1.03876	0.927907	NA
50107_51369 / cds48	-1.42613	0.515877	NA
52827_53996 / cds49	1.16339	0.742375	NA
54167_54580 / cds50	-2.28697	0.196037	NA
55575_56690 / cds51	-1.80443	0.142321	0.384508
56730_57002 / cds52	1.28357	0.659035	0.827416
57277_58314 / cds53	-1.44111	0.358314	0.650824
60290_60466 / cds54	-1.12093	0.819521	0.917164
60580_60705 / cds55	1.27548	0.56997	NA
60862_61080 / cds56	1.31653	0.460572	NA
61210_61527 / cds57	1.08479	0.867591	0.940164
61812_61952 / cds58	-1.20031	0.783996	NA
62074_63270 / cds59	1.21648	0.779103	NA
63390_63551 / cds60	1.13529	0.815336	NA
63603_64784 / cds61	2.17378	0.0736636	0.252231
64794_64970 / cds62	1.64824	0.352891	NA
65795_66790 / cds63	-1.57148	0.313164	NA
67268_67423 / cds64	-1.53355	0.411571	NA
67740_68804 / cds65	1.00288	0.993888	0.997717
68801_69238 / cds66	-1.25402	0.563229	NA
69469_69630 / cds67	-1.38156	0.571602	NA
69675_70181 / cds68	1.58017	0.25523	NA
70267_70425 / cds69	-1.66474	0.46989	NA
70855_71757 / cds70	-1.61231	0.261052	NA
71754_73301 / cds71	-7.36203	6.19024e-05	0.00321392
73483_74481 / cds72	-3.17327	0.0550038	NA
74587_75924 / cds73	-2.40681	0.219817	NA
75930_76775 / cds74	-5.50197	0.0043419	NA
76762_77070 / cds75	-1.96496	0.316482	NA
77072_78364 / cds76	-1.04462	0.931866	NA
78454_79656 / cds77	-1.42432	0.419858	NA
80338_80580 / cds78	-1.23759	0.729506	NA
80692_80862 / cds79	-2.46231	0.156776	NA
80985_81260 / cds80	1.02774	0.950115	NA
82697_83953 / cds81	2.58732	0.0452873	0.181776
84271_85131 / cds82	-1.0012	0.997843	NA
85967_88156 / cds83	1.16712	0.723966	0.864858
88466_88870 / cds84	-1.77724	0.253659	0.550715
89049_89162 / cds85	-1.23618	0.725498	NA
89454_90494 / cds86	1.23399	0.587666	0.7796
90525_90692 / cds87	1.44724	0.419801	NA
90765_90884 / cds88	-1.221	0.779937	NA
91564_92601 / cds89	-1.44394	0.356047	0.650165
93542_93700 / cds90	-1.12851	0.852212	NA
93790_93945 / cds91	-1.70952	0.442808	NA
94251_95225 / cds92	-1.09212	0.820984	NA
95773_96306 / cds93	3.27451	0.0244819	0.117694
96476_97504 / cds94	7.11465	0.00150431	0.018536
97717_98829 / cds95	12.1725	9.08791e-05	0.00389231
98968_99093 / cds96	2.87902	0.138987	NA
99188_99448 / cds97	10	4.15584e-06	0.00103318
99530_99664 / cds98	-1.14052	0.805856	NA
99825_100046 / cds99	1.1106	0.883968	NA
101084_102412 / cds100	-2.05821	0.0658722	0.232247
103378_103926 / cds101	-1.96702	0.313996	NA
103884_104438 / cds102	-1.98132	0.212062	NA
106929_107918 / cds103	2.10683	0.0741888	0.253014
108032_108622 / cds104	3.36625	0.0286116	0.130553
108883_109131 / cds105	-1.76094	0.377792	NA
109198_109953 / cds106	1.16271	0.702186	NA
110419_111615 / cds107	-1.21013	0.719702	NA
111993_112451 / cds108	1.27256	0.524973	NA
113078_113383 / cds109	1.8051	0.253582	0.550715
114007_115260 / cds110	1.96235	0.118352	0.342604
115532_116998 / cds111	3.00628	0.0131686	0.0782848
117072_118001 / cds112	1.50223	0.377794	NA
118003_118833 / cds113	1.44713	0.460127	NA
118864_119889 / cds114	1.98704	0.0805046	0.267073
119967_121133 / cds115	2.07252	0.0835658	NA
123382_123585 / cds116	-1.64176	0.468263	NA
123638_124684 / cds117	-1.71323	0.286401	NA
124677_125375 / cds118	-1.30286	0.652563	NA
126175_127479 / cds119	-1.11166	0.79294	0.906919
127494_128024 / cds120	-1.3667	0.555863	NA
128024_129808 / cds121	1.33196	0.491575	0.704198
130307_130546 / cds122	-1.0236	0.970471	NA
131028_132173 / cds123	-2.93555	0.0421012	0.173231
132758_133549 / cds124	-1.90351	0.210661	NA
136201_137217 / cds125	-1.1261	0.862953	NA
137332_137799 / cds126	-1.70278	0.380791	NA
137809_139089 / cds127	-1.05237	0.914753	NA
139167_140066 / cds128	-1.04502	0.910765	NA
140293_141525 / cds129	-2.57523	0.0740255	NA
141441_142211 / cds130	-3.28611	0.0713509	NA
142198_143229 / cds131	-1.60134	0.401857	NA
143658_143975 / cds132	-1.54583	0.542462	NA
144127_145050 / cds133	-1.33129	0.44821	NA
145457_145720 / cds134	-1.35224	0.630772	NA
145733_146641 / cds135	-1.02431	0.963158	NA
147908_148624 / cds136	1.73964	0.172124	0.437282
149364_150560 / cds137	#VALUE!	NA	NA
150971_151639 / cds138	2.11938	0.141476	0.382787
151718_153004 / cds139	3.03516	0.0391434	0.16356
153372_154673 / cds140	1.95466	0.166695	0.427688
155598_156035 / cds141	2.49239	0.0495782	0.19404
156178_156771 / cds142	2.7476	0.0158698	0.0871797
156803_157384 / cds143	2.12198	0.091353	0.292035
157531_158577 / cds144	1.10461	0.799122	NA
158574_159731 / cds145	-1.04412	0.917437	NA
159728_159955 / cds146	1.08966	0.904665	NA
159946_162219 / cds147	-1.80752	0.202901	0.482178
162222_163091 / cds148	-2.13949	0.129177	NA
163091_163432 / cds149	-1.33196	0.56307	NA
163425_164534 / cds150	-2.08584	0.183399	NA
165984_166298 / cds151	1.04591	0.943153	NA
166440_167021 / cds152	1.01556	0.979034	NA
167023_167751 / cds153	1.21746	0.681394	NA
167748_169538 / cds154	-1.06163	0.87771	NA
169535_170647 / cds155	-1.86418	0.201126	NA
170742_172685 / cds156	1.05094	0.911037	0.963464
173483_174397 / cds157	-1.36737	0.485391	NA
174756_174977 / cds158	-1.1545	0.808059	NA
175224_176438 / cds159	-1.11416	0.780003	0.900133
176473_176691 / cds160	-1.8921	0.298552	NA
176879_177004 / cds161	-1.46129	0.495741	NA
177823_178266 / cds162	-1.20669	0.629717	NA
178503_180602 / cds163	-1.33262	0.521865	0.728215
180895_181356 / cds164	-1.34535	0.553531	0.754524
182384_184339 / cds165	1.11256	0.810396	0.914753
184336_184731 / cds166	2.18546	0.0951557	0.297381
185053_186153 / cds167	-1.39732	0.439315	NA
186348_186509 / cds168	-1.85159	0.39175	NA
186705_186842 / cds169	1.90165	0.267602	NA
187026_187478 / cds170	5.68036	0.000326394	0.00754711
187781_188026 / cds171	-1.28626	0.663437	NA
188213_188437 / cds172	1.11104	0.809716	0.914753
188658_189596 / cds173	3.01158	0.00773893	0.0558774
189802_190851 / cds174	3.86545	0.00157858	0.0189378
191117_191365 / cds175	1.26743	0.656828	NA
191921_192043 / cds176	9.41237	3.03476e-08	5.63149e-05
192166_192756 / cds177	9.81787	0.000127885	0.00454715
192929_194854 / cds178	5.94396	0.00204802	0.02325
194950_195231 / cds179	13.431	2.78641e-06	0.000807845
195232_196440 / cds180	11.9434	4.45004e-05	0.00279304
196615_198054 / cds181	4.27262	0.00567187	0.046983
198520_200061 / cds182	-1.16143	0.745692	NA
200066_200758 / cds183	-1.40152	0.622402	NA
202379_203347 / cds184	-2.52506	0.0952324	NA
203344_204696 / cds185	-1.88061	0.187223	NA
204720_205163 / cds186	-1.67133	0.419052	NA
205508_207124 / cds187	-1.52368	0.428139	NA
207132_207863 / cds188	-1.18799	0.753173	NA
207891_208025 / cds189	-1.07698	0.917902	NA
208027_208890 / cds190	-1.91392	0.234439	NA
209267_210841 / cds191	-1.36458	0.472578	NA
210838_211332 / cds192	-2.61677	0.175327	NA
211329_213614 / cds193	-1.75672	0.197577	0.476741
213611_213889 / cds194	-1.29862	0.621953	NA
214099_214779 / cds195	1.08283	0.851238	NA
215139_216119 / cds196	-1.95276	0.194341	NA
216110_216307 / cds197	1.01412	0.984145	NA
216869_218065 / cds198	1.74414	0.31683	NA
218199_218423 / cds199	1.86324	0.122959	NA
218577_219929 / cds200	-1.90113	0.157734	NA
220119_221660 / cds201	-1.76367	0.213496	NA
221647_222267 / cds202	1.32453	0.579834	NA
222587_224086 / cds203	-2.80319	0.00669331	0.0513732
224088_224822 / cds204	-1.14015	0.759046	NA
225187_225846 / cds205	1.15711	0.720717	NA
226984_227097 / cds206	-1.92237	0.277735	NA
227345_227812 / cds207	-1.62658	0.305782	0.611078
228078_229376 / cds208	2.45934	0.0727439	0.249861
229718_230056 / cds209	1.12652	0.790987	NA
230246_230707 / cds210	6.47812	0.00373655	0.0351489
231593_232138 / cds211	4.50978	0.00119691	0.0159846
232405_232617 / cds212	-1.21934	0.649234	NA
232857_234053 / cds213	-1.55344	0.453681	NA
234142_234381 / cds214	1.22155	0.642761	0.819001
234413_235339 / cds215	1.04323	0.926107	0.971882
235667_236257 / cds216	13.6682	2.45961e-06	0.000772523
236254_236913 / cds217	19.0132	9.2092e-08	8.67737e-05
236925_238283 / cds218	12.0018	0.000129582	0.00456442
238201_238917 / cds219	12.8899	2.25119e-06	0.00077134
238953_240680 / cds220	10.1839	0.000427742	0.00877799
240668_241582 / cds221	12.4866	1.88852e-06	0.000711783
241586_242371 / cds222	10.159	4.0634e-05	0.00279304
242404_242853 / cds223	11.1689	3.89174e-07	0.000293359
242956_243705 / cds224	7.60778	4.43114e-05	0.00279304
243711_244610 / cds225	6.08133	6.69456e-05	0.00331997
244610_245428 / cds226	6.39246	4.33083e-05	0.00279304
245425_246507 / cds227	2.54434	0.0161062	0.0875966
246652_246972 / cds228	-1.81299	0.338421	NA
247023_247277 / cds229	-1.62788	0.352539	NA
247875_249212 / cds230	-1.67323	0.184705	NA
250607_250915 / cds231	-1.3877	0.445039	NA
251362_251724 / cds232	1.11437	0.796961	NA
251914_252369 / cds233	1.53952	0.383678	NA
252830_253711 / cds234	-1.09808	0.820097	NA
253746_253958 / cds235	-1.6404	0.38048	NA
253955_254278 / cds236	-1.26368	0.65876	NA
254372_254566 / cds237	-1.03313	0.957267	NA
254600_256081 / cds238	1.68647	0.190489	0.468332
256314_258062 / cds239	2.28751	0.151884	0.40163
258239_258538 / cds240	1.19872	0.681897	NA
258551_259855 / cds241	2.17812	0.0507998	0.196777
259868_260980 / cds242	2.30198	0.0688606	NA
260993_261844 / cds243	1.98389	0.129885	NA
262026_262409 / cds244	1.21243	0.780607	NA
262605_263831 / cds245	1.36402	0.500508	NA
263879_264520 / cds246	1.38837	0.533003	NA
264546_264866 / cds247	1.47492	0.494198	NA
265351_266007 / cds248	2.98899	0.00446053	0.039086
266053_267495 / cds249	3.81981	0.00389551	0.0358978
267575_268114 / cds250	4.71347	0.000215503	0.00606144
268833_269711 / cds251	1.4392	0.602123	NA
270013_270741 / cds252	-1.83742	0.271181	NA
271056_271187 / cds253	-1.92342	0.353716	NA
271379_271543 / cds254	-2.52609	0.187503	NA
271741_272307 / cds255	-1.30894	0.697085	NA
272423_273925 / cds256	-1.49239	0.370786	NA
274172_275227 / cds257	-1.47026	0.368858	NA
275441_276262 / cds258	-3.06246	0.0239399	NA
276313_277695 / cds259	-1.50633	0.415756	NA
278790_278951 / cds260	1.16329	0.832836	NA
279501_281582 / cds261	4.56642	0.00814404	0.0578516
281777_282742 / cds262	14.3741	0.000107653	0.00414023
282989_283114 / cds263	28.658	9.63639e-09	3.63196e-05
283300_283485 / cds264	-2.5358	0.184558	NA
283738_284712 / cds265	1.16104	0.733275	0.871218
285319_286212 / cds266	4.87345	0.00265607	0.0269831
286316_287818 / cds267	3.40156	0.00766463	0.0558762
287944_289485 / cds268	2.26738	0.0738641	0.252231
289517_291043 / cds269	2.23727	0.0756608	NA
291043_292434 / cds270	1.11188	0.851009	NA
292400_292900 / cds271	1.38381	0.603329	NA
292913_293401 / cds272	2.01648	0.171634	NA
293428_293631 / cds273	1.23137	0.751545	NA
293628_293957 / cds274	-1.20155	0.792686	NA
293974_294237 / cds275	1.09924	0.892732	NA
294611_295624 / cds276	-2.06756	0.0735642	NA
295888_296610 / cds277	-2.62462	0.149276	NA
296901_297098 / cds278	-1.70366	0.407624	NA
297186_297851 / cds279	-1.25172	0.66497	NA
298096_298968 / cds280	-1.25164	0.570181	0.766956
299188_300156 / cds281	-1.61919	0.272439	0.574928
300400_301674 / cds282	-1.38482	0.454884	0.699645
301955_303553 / cds283	3.33469	0.0267695	0.124926
305039_305971 / cds284	-3.02601	0.123865	NA
305968_306975 / cds285	-5.98006	0.00135995	NA
307171_307554 / cds286	-1.56334	0.533666	NA
307741_308013 / cds287	1.26596	0.593659	NA
308041_308934 / cds288	1.42294	0.377235	0.667701
310787_311587 / cds289	-3.50187	0.0774727	NA
312702_313571 / cds290	-1.06332	0.869669	0.941351
314228_314392 / cds291	-1.42325	0.575034	NA
315467_316339 / cds292	-2.03442	0.118939	NA
317824_318171 / cds293	-2.07441	0.299194	NA
318168_318545 / cds294	-1.79588	0.298147	NA
319145_320392 / cds295	1.1669	0.754318	NA
321429_321884 / cds296	-1.80783	0.406528	NA
321865_322218 / cds297	-1.85464	0.279179	NA
323060_324091 / cds298	-1.54389	0.301927	0.607132
326063_327205 / cds299	1.42235	0.44603	0.699645
327670_328515 / cds300	-1.21453	0.606085	NA
328594_329877 / cds301	-1.00888	0.982501	0.994487
330491_331537 / cds302	-1.00524	0.990603	0.996951
331703_332197 / cds303	-1.81699	0.151081	NA
332471_334252 / cds304	-1.84766	0.111273	0.329411
334504_335694 / cds305	-1.06594	0.869246	0.94134
336024_336185 / cds306	-1.64051	0.409464	NA
336242_337345 / cds307	1.35298	0.46155	0.699645
337483_338577 / cds308	-1.10756	0.788762	0.9047
338596_340368 / cds309	1.14709	0.725186	0.865361
340750_341634 / cds310	1.9022	0.0972933	0.302556
341869_343194 / cds311	-1.75143	0.187981	NA
343207_343743 / cds312	-2.19083	0.178665	NA
343916_345094 / cds313	-3.46696	0.0140536	NA
345276_345743 / cds314	-2.3968	0.196046	NA
345885_347069 / cds315	-2.44081	0.0689593	NA
347099_348088 / cds316	-3.67166	0.036339	NA
348085_349074 / cds317	-1.30284	0.573326	NA
349196_349912 / cds318	-1.41302	0.507435	NA
349943_351124 / cds319	-1.27809	0.554169	NA
351243_352298 / cds320	-1.63617	0.257824	NA
352709_354112 / cds321	-2.19196	0.142595	NA
354251_355660 / cds322	-2.28638	0.113599	NA
355765_356463 / cds323	-5.11882	0.0206631	NA
356480_357109 / cds324	-2.42396	0.18481	NA
357180_358313 / cds325	-3.16824	0.106862	NA
358326_358823 / cds326	-2.99333	0.122984	NA
358958_360313 / cds327	-1.36785	0.416888	NA
361805_362236 / cds328	-2.11592	0.116951	NA
363508_363879 / cds329	-1.5656	0.355488	NA
364007_365608 / cds330	-1.74571	0.233334	0.521157
365642_366043 / cds331	-1.93117	0.140115	NA
367548_368798 / cds332	-3.04087	0.0142277	0.0819942
368850_369083 / cds333	-8.8419	0.0020157	NA
369316_370605 / cds334	-1.02337	0.954177	0.984477
370882_371352 / cds335	-1.64359	0.348032	NA
372610_373542 / cds336	-3.04983	0.121232	NA
373539_374546 / cds337	-3.67197	0.0610971	NA
374955_376529 / cds338	-1.26887	0.55441	0.755175
376526_377089 / cds339	1.02584	0.945835	0.979355
377270_378415 / cds340	-2.96472	0.0321402	0.140867
378707_379636 / cds341	-1.46328	0.326606	NA
379660_380409 / cds342	-1.27809	0.524271	NA
380425_381300 / cds343	-1.49353	0.361761	NA
381297_382475 / cds344	-1.64364	0.249495	NA
382475_383668 / cds345	-2.0849	0.0568534	NA
383817_384713 / cds346	1.00807	0.987186	0.996439
386184_386336 / cds347	1.04123	0.932057	NA
386439_386564 / cds348	1.1176	0.802104	NA
386653_387723 / cds349	1.19169	0.676873	0.837456
387784_389022 / cds350	1.22421	0.679337	0.838657
389350_389490 / cds351	-1.8779	0.225455	NA
389573_389806 / cds352	-1.37604	0.456228	0.699645
389787_391445 / cds353	-1.02188	0.971647	0.990685
391514_391861 / cds354	-5.4224	0.00387673	NA
391858_392235 / cds355	-2.23125	0.147841	NA
392658_393527 / cds356	-1.08582	0.874123	0.944273
393524_394498 / cds357	-1.03932	0.926186	0.971882
394555_395391 / cds358	1.35106	0.512157	0.720697
395751_395867 / cds359	-1.47159	0.470125	NA
398392_399681 / cds360	-1.91016	0.17617	NA
399822_400148 / cds361	-1.20953	0.676769	NA
400145_401050 / cds362	-1.60879	0.320782	NA
401149_401328 / cds363	-1.46856	0.477484	NA
401392_402984 / cds364	1.0336	0.928843	0.972988
403109_404506 / cds365	-1.38814	0.506435	0.716728
404798_405694 / cds366	-2.14153	0.188466	NA
405873_406502 / cds367	-1.40842	0.58878	0.780278
406499_407905 / cds368	-1.60107	0.399223	0.685812
407902_408984 / cds369	-1.24608	0.605144	0.79303
408981_409604 / cds370	-1.69912	0.188035	0.465947
409611_410795 / cds371	-1.89042	0.122175	0.350172
410800_411510 / cds372	-2.00723	0.093746	NA
411552_413459 / cds373	-1.25563	0.608964	0.795558
413456_414241 / cds374	1.55751	0.262153	0.561039
414223_414903 / cds375	2.11133	0.128373	0.361613
415211_415327 / cds376	-1.47186	0.526293	NA
415409_415522 / cds377	-1.38364	0.633022	NA
415642_415782 / cds378	-1.43277	0.605109	NA
416816_418585 / cds379	-1.52396	0.295783	0.601623
418582_419235 / cds380	-1.1314	0.748311	0.879698
419438_419638 / cds381	-1.5791	0.414094	NA
419996_420355 / cds382	-3.2665	0.081094	NA
420431_420697 / cds383	-2.18774	0.257868	NA
420934_421155 / cds384	-1.69457	0.404731	NA
421435_421722 / cds385	-1.54647	0.491738	NA
422015_422593 / cds386	-2.1714	0.0931593	NA
422599_423915 / cds387	-1.57029	0.239978	0.531107
424133_425554 / cds388	-1.54936	0.331518	NA
425561_426298 / cds389	1.19436	0.712763	NA
426904_427041 / cds390	1.17474	0.671665	NA
427195_431265 / cds391	-1.09386	0.865049	0.940164
431547_432545 / cds392	-1.8197	0.278737	0.581384
433387_434715 / cds393	-2.08081	0.0625223	0.223999
436062_438419 / cds394	-1.55458	0.297967	0.604433
438416_439918 / cds395	-1.90945	0.169318	NA
439918_441936 / cds396	-2.28393	0.0322756	0.141121
441970_443364 / cds397	-1.86818	0.245961	NA
445673_446467 / cds398	-2.46445	0.205452	NA
446457_447986 / cds399	-1.9452	0.340872	NA
449020_449142 / cds400	-1.62585	0.3314	NA
449263_449415 / cds401	-2.29465	0.217916	NA
451648_452691 / cds402	-1.4517	0.375767	0.667484
453530_453883 / cds403	-1.63256	0.480955	NA
453864_454349 / cds404	-1.20919	0.791352	NA
455362_456102 / cds405	1.45603	0.396583	0.683769
457374_458408 / cds406	1.41859	0.349633	NA
459203_460327 / cds407	-2.15569	0.0551684	NA
460364_460684 / cds408	-1.97583	0.161105	NA
460717_461040 / cds409	-1.93165	0.294265	NA
461046_461252 / cds410	-2.19457	0.142979	NA
461433_462023 / cds411	-1.16275	0.802198	0.911237
462105_463394 / cds412	-1.46284	0.336888	0.643791
463394_463741 / cds413	-2.0154	0.0925389	NA
464014_464667 / cds414	1.81033	0.109138	0.324657
464664_465080 / cds415	-1.0256	0.947926	NA
465276_466919 / cds416	-1.15292	0.730617	NA
467300_468937 / cds417	1.16152	0.703616	0.852247
469692_470048 / cds418	-1.58197	0.412102	0.693674
470256_470405 / cds419	-1.26947	0.657255	NA
470701_470886 / cds420	-1.27004	0.675827	NA
470886_471752 / cds421	-1.14615	0.758188	NA
472728_473990 / cds422	-1.37688	0.548314	NA
473987_474976 / cds423	-3.10146	0.081041	NA
474960_475976 / cds424	-1.64244	0.348874	NA
476967_477722 / cds425	-2.21264	0.173826	NA
478238_478465 / cds426	1.03261	0.944367	0.978841
478593_479039 / cds427	1.40891	0.485162	0.701679
479027_479422 / cds428	-1.0485	0.913041	0.963936
479571_479945 / cds429	-1.11007	0.78872	NA
480111_480566 / cds430	-2.97516	0.048017	NA
480547_480900 / cds431	-1.9449	0.242124	NA
481742_482773 / cds432	-1.54201	0.303622	0.608697
484131_484382 / cds433	-1.20445	0.788629	NA
484475_484747 / cds434	1.27817	0.668827	0.833877
485990_487741 / cds435	-1.023	0.970179	0.990017
487717_488064 / cds436	-5.24147	0.00476682	NA
488061_488438 / cds437	-1.98447	0.210405	NA
488746_489039 / cds438	-3.03396	0.11164	NA
489251_489508 / cds439	-1.16338	0.827357	NA
489811_490113 / cds440	-1.10628	0.871774	NA
490452_490658 / cds441	-1.14389	0.832031	NA
490953_492203 / cds442	-1.27856	0.56912	0.766545
492452_493357 / cds443	1.32533	0.496552	NA
493754_493978 / cds444	-1.18064	0.725798	0.865675
493975_494298 / cds445	-1.82705	0.234469	0.522599
496532_496783 / cds446	1.14102	0.800815	NA
496950_500120 / cds447	2.28364	0.0684832	0.239437
500120_501193 / cds448	3.47789	0.00590811	0.0482324
501618_502148 / cds449	8.4984	1.10352e-05	0.0015594
502220_504046 / cds450	5.85648	0.00156572	0.018914
504540_505256 / cds451	1.12758	0.844301	0.929101
505387_505896 / cds452	1.75934	0.419141	0.697431
505991_506449 / cds453	1.97719	0.329482	0.641104
506666_506932 / cds454	-1.51109	0.494094	NA
507028_508113 / cds455	1.00095	0.997966	NA
508330_508467 / cds456	-1.24653	0.758289	NA
508748_509338 / cds457	-1.37669	0.452728	NA
510578_511630 / cds458	-3.13102	0.0523351	NA
511712_512254 / cds459	-1.09285	0.898946	NA
512830_513573 / cds460	-1.1955	0.662366	0.829388
515257_515844 / cds461	-2.63267	0.137384	NA
516140_517069 / cds462	-4.3054	0.0260764	NA
517077_517694 / cds463	-2.39708	0.121142	NA
517694_518002 / cds464	-1.40308	0.623863	NA
518288_519808 / cds465	1.38267	0.411984	0.693674
520064_520204 / cds466	2.56236	0.0193343	0.0996869
520416_520586 / cds467	1.42592	0.441216	0.699645
520708_521247 / cds468	-1.34981	0.622879	0.805363
521300_521542 / cds469	1.12616	0.843246	0.929015
521722_522021 / cds470	-1.50486	0.453707	NA
522044_522301 / cds471	1.48524	0.559305	NA
522370_522534 / cds472	-1.30445	0.70101	NA
522663_522839 / cds473	-1.0821	0.911062	NA
522989_523567 / cds474	-2.82328	0.0883826	NA
523800_525776 / cds475	-3.07609	0.111848	NA
525769_525984 / cds476	-1.98606	0.333538	NA
525989_526285 / cds477	-2.29754	0.246557	NA
526542_529853 / cds478	-1.35149	0.494898	0.706297
529850_530416 / cds479	-1.02704	0.968002	NA
530406_531569 / cds480	1.04203	0.924056	NA
531585_532193 / cds481	1.08167	0.908653	0.962809
532457_532693 / cds482	1.0181	0.965708	NA
532943_533257 / cds483	-1.12804	0.84839	0.931539
533261_533995 / cds484	-1.56637	0.380517	0.670173
534013_535209 / cds485	#VALUE!	NA	NA
535491_536792 / cds486	1.04902	0.898572	0.958592
536803_537237 / cds487	-1.57918	0.464132	NA
537241_538053 / cds488	-1.25027	0.678344	NA
538070_538732 / cds489	-2.6004	0.170622	NA
538757_539935 / cds490	-2.41511	0.0550706	0.206734
539940_540743 / cds491	1.028	0.955023	NA
540715_543171 / cds492	-1.5495	0.316808	NA
543181_543480 / cds493	-3.38887	0.0615797	NA
543473_543856 / cds494	-1.19843	0.646988	NA
543846_544823 / cds495	-2.0225	0.113505	NA
544820_545458 / cds496	-2.21083	0.0690215	NA
545852_547057 / cds497	1.15547	0.82007	0.917164
547117_548091 / cds498	1.17022	0.801161	0.911157
548253_549467 / cds499	1.11322	0.790841	0.905706

## Sheet: pC
	Additional file 5. Whole genome differential expression in R. tropici CIAT 899 cultures supplemented with salt.
	pRtCIAT899c	CP004018.1
Nucleotide range / cds number	FoldChange	pvalue	padj
185_355 / cds0	4.77488	0.000123073	0.00446022
1224_1418 / cds1	-1.4795	0.466326	NA
2049_3770 / cds2	-1.00501	0.989904	0.996951
4955_5629 / cds3	-1.20942	0.683859	NA
5629_7005 / cds4	-2.17966	0.0933071	NA
7057_7326 / cds5	-8.12182	0.000803699	NA
7335_7697 / cds6	-4.02566	0.00568875	NA
7718_8095 / cds7	1.01812	0.979692	NA
8459_9406 / cds8	-2.54626	0.0304937	0.136363
9532_10155 / cds9	-1.57429	0.236317	NA
10181_11566 / cds10	-1.21178	0.627132	0.806985
11831_11977 / cds11	-1.31878	0.581464	NA
12355_12861 / cds12	-1.84903	0.16887	NA
12886_14301 / cds13	-2.20832	0.101824	NA
14398_15321 / cds14	-2.12111	0.123137	NA
15496_16107 / cds15	1.58536	0.297953	NA
16167_18224 / cds16	-1.56425	0.276926	0.580498
18343_18807 / cds17	-2.42607	0.164472	NA
18831_19163 / cds18	-2.29239	0.237704	NA
19219_20109 / cds19	-1.93806	0.154016	0.405159
20456_21427 / cds20	1.04751	0.909951	0.962841
21852_25115 / cds21	-3.01254	0.0326639	0.14216
25126_28803 / cds22	-3.06271	0.117066	0.341503
28803_36068 / cds23	-4.12585	0.00768864	0.0558774
36347_37270 / cds24	-6.15172	0.00147223	NA
37508_37753 / cds25	1.12292	0.869447	NA
38278_39090 / cds26	-1.10732	0.874986	0.944725
39194_39580 / cds27	-1.24159	0.699322	0.851109
39816_40619 / cds28	-1.03782	0.945709	0.979355
40676_42454 / cds29	-1.15039	0.793371	0.906919
42451_43155 / cds30	-1.14207	0.750362	0.881032
43165_43890 / cds31	-1.05726	0.8991	0.958592
43901_44233 / cds32	-1.50469	0.381653	0.670293
44613_45341 / cds33	-1.71927	0.246758	0.541139
45404_46039 / cds34	-1.10217	0.822355	NA
46099_46983 / cds35	-1.37522	0.491554	NA
47054_47746 / cds36	-1.14781	0.792354	NA
47763_48653 / cds37	1.18123	0.732243	NA
48665_51577 / cds38	-2.04124	0.16396	NA
51574_52302 / cds39	-1.69553	0.332731	NA
52385_52801 / cds40	1.13778	0.790394	NA
52873_53091 / cds41	-1.05434	0.927058	NA
53155_53880 / cds42	1.42352	0.358624	0.650824
53906_55336 / cds43	-2.36991	0.0502116	NA
55349_56131 / cds44	-3.98541	0.022375	NA
56128_57114 / cds45	-1.71336	0.237576	NA
57111_58073 / cds46	-2.19495	0.12145	NA
58070_58885 / cds47	-2.11135	0.181353	NA
58938_59960 / cds48	-2.553	0.0957034	NA
60052_61692 / cds49	-3.6631	0.00166905	NA
61912_62649 / cds50	-1.35664	0.571328	0.768225
63319_63681 / cds51	-2.22154	0.206695	NA
63823_64401 / cds52	-1.33272	0.465512	0.699645
64573_66006 / cds53	-1.6435	0.223793	NA
66107_66721 / cds54	-1.45527	0.384021	NA
66764_67744 / cds55	-1.56118	0.268401	0.568635
67703_69067 / cds56	-1.27568	0.522809	0.728993
69149_69811 / cds57	-1.34076	0.63178	NA
69845_70390 / cds58	-1.60629	0.490563	NA
70652_71368 / cds59	-1.73955	0.221428	0.504212
71365_72216 / cds60	-2.36026	0.0439841	NA
72213_73046 / cds61	-1.30534	0.558775	NA
73272_73967 / cds62	-1.04767	0.919094	NA
73969_74346 / cds63	1.03605	0.941869	NA
74349_74990 / cds64	-1.77634	0.27785	NA
74987_78196 / cds65	-1.63356	0.208283	0.487892
78573_79553 / cds66	-2.54221	0.0249252	NA
79705_79887 / cds67	-1.52554	0.557162	NA
80064_80981 / cds68	-1.63281	0.431292	NA
81144_81896 / cds69	-1.97765	0.312848	NA
81926_82342 / cds70	-1.87787	0.3158	NA
82418_83443 / cds71	-2.22607	0.11805	NA
83446_85269 / cds72	-2.35835	0.0773394	NA
86167_87198 / cds73	1.3157	0.495945	NA
87264_88808 / cds74	-1.7254	0.285636	NA
88837_89826 / cds75	-3.02213	0.0478046	NA
89828_90832 / cds76	-1.63281	0.273697	NA
90829_91824 / cds77	-1.37688	0.51352	NA
91837_93579 / cds78	-4.03698	0.0524128	NA
93552_94394 / cds79	1.04908	0.914168	NA
94428_95957 / cds80	1.03253	0.938173	NA
95991_96365 / cds81	-1.52439	0.410226	NA
96879_97319 / cds82	-2.18658	0.0798531	NA
97818_98072 / cds83	-2.64491	0.17622	NA
98367_99608 / cds84	-1.39973	0.456698	NA
99622_99816 / cds85	-1.7034	0.440373	NA
99826_101121 / cds86	-1.83657	0.116745	NA
101172_101828 / cds87	-2.50399	0.0169617	0.0906787
101963_102535 / cds88	-2.73004	0.15227	NA
102540_103202 / cds89	-1.44219	0.498879	NA
103180_103881 / cds90	-5.07143	0.0218193	NA
103863_106517 / cds91	-3.24009	0.0246009	NA
106522_106848 / cds92	-1.09643	0.876449	NA
107089_107478 / cds93	-1.9103	0.365543	NA
107502_108392 / cds94	-5.02761	0.00400643	NA
108527_109450 / cds95	-2.4313	0.166475	NA
109582_110991 / cds96	-1.77769	0.197529	0.476741
110969_111742 / cds97	1.2459	0.566189	0.764804
111788_112459 / cds98	-1.09155	0.818375	0.917164
112599_113801 / cds99	-1.02436	0.964272	NA
113798_116896 / cds100	-1.4174	0.44409	0.699645
117144_118157 / cds101	1.52456	0.387183	NA
118539_120050 / cds102	1.07936	0.842865	0.929015
120555_121019 / cds103	-5.62563	0.00515375	NA
121032_122207 / cds104	-1.39403	0.538913	NA
122557_123096 / cds105	-2.16971	0.226958	NA
123121_123495 / cds106	-2.12772	0.158545	NA
123500_124213 / cds107	-2.12831	0.134939	NA
124318_125214 / cds108	-2.41049	0.0437795	NA
125554_126681 / cds109	-1.35048	0.441188	0.699645
126678_127349 / cds110	-1.28537	0.540576	NA
127434_128345 / cds111	-1.98777	0.143803	NA
128417_129439 / cds112	-2.38141	0.0723231	NA
129553_130563 / cds113	-1.20614	0.652887	NA
130662_131855 / cds114	-3.32911	0.0170411	NA
131912_132961 / cds115	-1.27198	0.516036	0.723467
133809_133997 / cds116	-1.52727	0.515269	NA
134150_135778 / cds117	-1.78748	0.124315	0.354206
135927_137465 / cds118	-1.86196	0.227698	0.51266
138537_139049 / cds119	-2.78575	0.0505584	NA
139125_139439 / cds120	-2.53785	0.08666	NA
139636_140562 / cds121	-1.18383	0.774786	0.896583
140700_141182 / cds122	-1.37857	0.453026	NA
141315_141686 / cds123	-2.44952	0.0737782	0.252231
141826_142437 / cds124	-3.21082	0.0271178	NA
142709_143305 / cds125	-1.43182	0.427214	NA
143498_144769 / cds126	-1.3117	0.477287	0.699645
145121_146080 / cds127	-1.58446	0.308468	NA
146155_148086 / cds128	-3.02688	0.0187002	NA
148097_157480 / cds129	-2.5227	0.0440907	0.178494
157573_158106 / cds130	-2.96792	0.114578	NA
158519_158782 / cds131	1.54693	0.289554	NA
158906_159313 / cds132	-2.8233	0.13369	NA
159310_160782 / cds133	-1.53163	0.544651	NA
160779_163949 / cds134	-1.95137	0.175006	NA
164326_165375 / cds135	-1.34148	0.519637	NA
165634_165759 / cds136	-1.72794	0.408568	NA
166091_166354 / cds137	-2.44249	0.0583745	NA
166639_167217 / cds138	-2.1859	0.21234	0.492405
167207_167503 / cds139	-1.68526	0.400586	0.687214
168080_169375 / cds140	-1.39701	0.451626	0.699645
169562_172147 / cds141	-1.23373	0.595341	0.785109
172309_172731 / cds142	-1.84158	0.186233	NA
172934_173386 / cds143	-2.56781	0.0606258	NA
173383_173796 / cds144	-2.57401	0.122595	NA
174162_174302 / cds145	-2.06865	0.290339	NA
174382_174720 / cds146	-1.5607	0.348884	NA
174888_175829 / cds147	-1.38595	0.406035	0.690785
175916_176572 / cds148	-3.05443	0.0128636	0.0775046
176890_178080 / cds149	-1.14831	0.785709	0.903693
178104_179687 / cds150	-1.45669	0.429448	0.699645
179982_180782 / cds151	-1.42754	0.505723	NA
180942_181847 / cds152	-1.91483	0.151833	NA
182008_183300 / cds153	-1.44533	0.412003	NA
183314_183727 / cds154	-2.81388	0.0933039	NA
183858_184019 / cds155	-1.20984	0.762653	NA
184434_185177 / cds156	-1.49324	0.29806	NA
185154_185954 / cds157	-1.20091	0.661134	0.828946
186188_186604 / cds158	1.44089	0.348422	NA
186697_186864 / cds159	1.42265	0.35338	NA
187297_187629 / cds160	-1.37733	0.549092	NA
187717_188448 / cds161	-1.24156	0.582743	NA
188892_189899 / cds162	-1.50561	0.380497	0.670173
189898_190971 / cds163	-2.32121	0.0618862	0.222322
191114_192325 / cds164	-1.55042	0.385274	NA
192327_193136 / cds165	-2.51243	0.113045	NA
193606_193956 / cds166	-1.23264	0.747043	NA
194005_194784 / cds167	-1.1668	0.743469	NA
194789_197899 / cds168	-1.67405	0.448829	NA
197896_199011 / cds169	-1.11944	0.871026	NA
199099_199698 / cds170	1.30369	0.542849	NA
199872_201170 / cds171	-1.48771	0.560237	NA
201215_202522 / cds172	-2.0463	0.118128	NA
202555_203895 / cds173	-1.79091	0.283523	NA
203898_204686 / cds174	1.01149	0.984896	NA
204697_205470 / cds175	-1.71944	0.347026	NA
205467_206216 / cds176	-1.32816	0.644403	NA
206245_207078 / cds177	-1.44385	0.444554	NA
207522_208715 / cds178	-1.33147	0.579648	NA
208783_209583 / cds179	1.073	0.896828	NA
209588_210328 / cds180	-1.14631	0.808977	NA
210345_211268 / cds181	1.15593	0.767506	NA
211379_212065 / cds182	1.67737	0.199246	0.47899
212125_212415 / cds183	1.62097	0.24263	NA
212412_212657 / cds184	1.39748	0.47065	0.699645
213781_214782 / cds185	-1.1111	0.798529	NA
214789_215490 / cds186	-1.2789	0.600467	NA
215492_216373 / cds187	-2.19064	0.0683536	NA
216717_216920 / cds188	-1.72281	0.436115	NA
217281_218909 / cds189	1.12086	0.813376	0.915655
218930_219154 / cds190	2.51444	0.0216597	NA
219193_219387 / cds191	3.75222	0.000660272	0.0113404
219930_220403 / cds192	1.04428	0.924966	0.971356
220406_221071 / cds193	1.28121	0.510203	0.7194
221068_222423 / cds194	-1.35402	0.423082	NA
222429_222644 / cds195	1.67011	0.377352	NA
223661_224917 / cds196	-1.23224	0.593984	NA
224936_225730 / cds197	-2.11233	0.0901454	NA
225727_226383 / cds198	-1.48621	0.539116	NA
226383_227096 / cds199	1.29755	0.614073	NA
227108_227941 / cds200	1.18018	0.729445	NA
227970_228434 / cds201	-1.38289	0.558168	NA
228523_229476 / cds202	-1.32014	0.644342	NA
229467_231218 / cds203	-2.3979	0.0696103	NA
231576_231689 / cds204	-1.17473	0.813438	NA
232177_233148 / cds205	-3.04277	0.0272798	NA
233132_234214 / cds206	-1.83842	0.176354	NA
234231_234377 / cds207	-2.01687	0.181513	NA
234636_235103 / cds208	-1.99146	0.305121	NA
235118_235243 / cds209	-1.42735	0.620788	NA
235367_235573 / cds210	-1.368	0.547354	NA
235622_236398 / cds211	-2.12564	0.0804138	0.267073
236395_237255 / cds212	-1.26778	0.522921	NA
237383_237994 / cds213	1.61079	0.281611	0.584789
238255_238812 / cds214	1.07951	0.837095	NA
238799_239440 / cds215	-3.32498	0.047823	NA
240913_241347 / cds216	1.05417	0.899488	NA
241344_242705 / cds217	-1.0894	0.831987	0.925003
242717_243727 / cds218	1.6408	0.269218	0.569406
243724_244866 / cds219	1.07808	0.857451	NA
244863_246743 / cds220	-1.57645	0.296741	NA
246740_248014 / cds221	-3.80735	0.0116516	NA
248011_249171 / cds222	-1.21727	0.654639	NA
249189_250235 / cds223	-1.79239	0.277283	NA
250229_250981 / cds224	1.01285	0.977483	NA
251009_253210 / cds225	-1.29884	0.712457	NA
254339_254848 / cds226	-1.31802	0.499009	NA
254992_255759 / cds227	-2.08507	0.120361	NA
256009_256227 / cds228	2.91281	0.0114206	NA
257036_257992 / cds229	-1.26571	0.553395	0.754524
258487_260505 / cds230	2.50889	0.0302457	0.135872
260505_260969 / cds231	1.05197	0.906123	NA
261228_262628 / cds232	-1.60755	0.235768	NA
262786_263814 / cds233	-1.28464	0.53698	NA
263925_265037 / cds234	-2.41168	0.0534402	NA
265050_265961 / cds235	-2.88662	0.0112627	NA
265930_266760 / cds236	-2.22952	0.0429108	NA
266812_267852 / cds237	-2.21317	0.0637377	NA
267890_269323 / cds238	-2.33196	0.0285368	0.130528
269406_270305 / cds239	-1.05277	0.911867	0.96366
270486_271913 / cds240	-1.85552	0.176056	NA
272483_274069 / cds241	-1.87029	0.0984022	0.303816
274250_275050 / cds242	-1.709	0.22463	NA
275047_275826 / cds243	1.09515	0.841114	NA
275837_276646 / cds244	-1.16818	0.684381	0.841013
277490_278413 / cds245	-1.23679	0.596423	NA
278562_280250 / cds246	1.68778	0.253205	NA
280275_282788 / cds247	-1.06111	0.902638	0.958592
282987_283886 / cds248	-4.12527	0.00760074	NA
283997_285079 / cds249	-1.2561	0.742711	NA
285127_286128 / cds250	1.78456	0.231889	0.518903
286140_286973 / cds251	1.6721	0.247034	0.541321
286939_287730 / cds252	2.01957	0.128791	0.36198
287842_288753 / cds253	-1.69657	0.350794	NA
288750_289850 / cds254	-3.06614	0.0351434	NA
289847_291370 / cds255	-3.36304	0.0211494	NA
291378_292478 / cds256	-1.08488	0.843454	0.929015
292501_293880 / cds257	-2.49444	0.0359128	NA
293885_294541 / cds258	-1.86778	0.232563	NA
294538_295383 / cds259	-1.8228	0.125655	NA
295380_296024 / cds260	-1.06271	0.879828	NA
296164_296448 / cds261	-1.05961	0.90371	NA
296568_298082 / cds262	-1.73884	0.204842	NA
298101_299804 / cds263	-5.02132	0.00609913	NA
299801_300652 / cds264	-1.5643	0.456106	NA
300649_301587 / cds265	-1.83687	0.396607	NA
301639_302529 / cds266	-2.2807	0.129563	NA
302661_303443 / cds267	-1.02102	0.960713	0.986628
303510_304412 / cds268	-1.9069	0.200531	NA
304505_305749 / cds269	-2.77614	0.0636481	NA
305746_307320 / cds270	-2.10634	0.0936147	NA
307761_310919 / cds271	-1.30823	0.508354	0.718405
310927_312111 / cds272	1.06261	0.896994	NA
312350_313042 / cds273	-2.40041	0.141754	NA
313026_314084 / cds274	-1.98051	0.1933	NA
314133_315008 / cds275	-1.8806	0.259316	NA
315108_315965 / cds276	-1.54923	0.277429	0.580584
316187_317281 / cds277	-1.05416	0.888092	0.953394
317609_319276 / cds278	1.03557	0.936878	0.977059
319497_320774 / cds279	-1.41968	0.461136	NA
320790_321674 / cds280	-1.57753	0.456692	NA
321680_322495 / cds281	-1.55066	0.454027	NA
322508_324292 / cds282	-1.92086	0.345956	NA
324487_325314 / cds283	-1.28162	0.567108	NA
325377_326720 / cds284	-1.08282	0.83779	0.927351
326717_327955 / cds285	1.1034	0.791981	0.906462
328098_329042 / cds286	-1.41315	0.409433	NA
329029_329880 / cds287	-1.62493	0.198969	NA
329885_332239 / cds288	1.17247	0.683937	0.841013
332243_333727 / cds289	1.36128	0.42539	0.699645
333731_334096 / cds290	-1.43772	0.392435	NA
334292_334423 / cds291	-2.04101	0.237461	NA
334524_335162 / cds292	1.11638	0.789819	NA
335311_336603 / cds293	1.32752	0.511653	0.720635
337047_338699 / cds294	-2.47666	0.0178716	NA
338730_339812 / cds295	-1.44431	0.606773	NA
339817_340701 / cds296	-2.88468	0.0712987	NA
340701_341588 / cds297	-2.45756	0.117921	NA
341659_342879 / cds298	-1.37538	0.51952	NA
342951_343904 / cds299	-1.18778	0.700606	NA
344125_345201 / cds300	-2.07191	0.0786482	NA
345299_345673 / cds301	-2.84218	0.115077	NA
345703_345828 / cds302	-1.44883	0.604186	NA
346114_347058 / cds303	-1.90825	0.168988	NA
347153_347902 / cds304	-1.99813	0.121807	NA
348347_348919 / cds305	-1.06611	0.883081	NA
348939_350462 / cds306	-2.26624	0.0756388	NA
350447_351139 / cds307	-2.31461	0.179339	NA
351129_351761 / cds308	-1.02522	0.950321	NA
352056_352676 / cds309	-1.162	0.722807	NA
352745_354304 / cds310	1.1797	0.675555	0.837004
354880_355221 / cds311	1.28909	0.589038	NA
355222_356511 / cds312	-1.58217	0.29571	NA
356581_357282 / cds313	-1.06408	0.91077	NA
357669_359768 / cds314	1.20351	0.756226	0.884173
360310_361359 / cds315	-1.47565	0.446602	NA
362004_363491 / cds316	1.45636	0.366358	0.65726
363638_363814 / cds317	-2.23839	0.260448	NA
363870_364103 / cds318	-1.05838	0.91045	NA
364474_366102 / cds319	-1.36188	0.625333	0.806022
366227_366442 / cds320	-1.32703	0.562163	NA
366439_367071 / cds321	-1.42787	0.438437	0.699645
367151_368374 / cds322	-1.0997	0.79776	0.910146
368508_369101 / cds323	1.5262	0.326429	NA
369169_370200 / cds324	1.8369	0.213054	0.49294
370235_371005 / cds325	-1.10718	0.791281	NA
371002_371820 / cds326	1.35855	0.405902	0.690785
372014_372571 / cds327	1.39552	0.519047	NA
372705_373202 / cds328	-1.99061	0.164173	NA
373222_373920 / cds329	-2.71774	0.0355091	NA
374080_375027 / cds330	1.04595	0.915481	NA
375107_375724 / cds331	1.93852	0.150669	NA
375732_379775 / cds332	1.83198	0.349933	0.644699
380035_380271 / cds333	-1.01547	0.973664	0.990685
380274_380945 / cds334	-1.35343	0.58088	0.774986
380942_382333 / cds335	-1.36473	0.467514	0.699645
382361_383167 / cds336	-1.11129	0.798615	0.910146
383546_385231 / cds337	1.79807	0.220476	0.50301
385290_386207 / cds338	-1.33084	0.534782	NA
386271_386960 / cds339	-1.17014	0.812031	NA
386972_387634 / cds340	-1.49951	0.453246	NA
387710_388483 / cds341	-2.33395	0.147856	NA
388528_389307 / cds342	-1.3722	0.600732	NA
389480_389962 / cds343	-1.20186	0.687706	NA
390021_392162 / cds344	-1.47011	0.407527	0.691447
392180_393331 / cds345	1.21329	0.670169	NA
393371_394222 / cds346	-1.4552	0.502517	NA
394222_395097 / cds347	-1.97769	0.25363	NA
395214_396491 / cds348	1.90603	0.147144	0.392316
396691_397836 / cds349	-2.57865	0.0212734	0.105777
397911_398594 / cds350	-2.78785	0.0920147	0.292168
398703_399608 / cds351	-1.40279	0.472303	0.699645
399662_400783 / cds352	-1.24667	0.590094	NA
401008_401157 / cds353	-1.42244	0.618177	NA
401506_401703 / cds354	-1.66018	0.232034	NA
402056_402898 / cds355	-1.06232	0.873987	0.944273
403215_403634 / cds356	-2.12327	0.13356	0.370982
403751_408334 / cds357	-2.16634	0.231183	0.517724
408342_408917 / cds358	-1.55644	0.517301	0.723907
408931_409620 / cds359	-2.77027	0.145721	0.390047
409629_410096 / cds360	-3.60876	0.00673017	NA
410231_410797 / cds361	-3.78138	0.00847832	NA
410823_411791 / cds362	-1.63814	0.212975	NA
411904_412089 / cds363	1.0769	0.880522	NA
412165_413025 / cds364	-1.38822	0.409272	NA
413429_414400 / cds365	-1.47592	0.521599	NA
414397_415122 / cds366	-1.28571	0.604784	NA
415119_415946 / cds367	-2.96882	0.0305582	NA
415946_416764 / cds368	-2.61616	0.0720915	NA
416764_417840 / cds369	-1.29871	0.578411	NA
417852_418670 / cds370	-1.65444	0.395593	NA
418676_419512 / cds371	-3.1065	0.0266434	NA
419509_420429 / cds372	-1.9067	0.282066	NA
420443_421789 / cds373	-3.04756	0.00819784	NA
421966_423114 / cds374	-2.28808	0.240768	NA
423138_424091 / cds375	-5.53913	0.00144495	NA
424110_425144 / cds376	-1.26379	0.582354	0.775301
425411_426292 / cds377	1.02093	0.95952	0.985939
426603_427232 / cds378	1.01158	0.984626	0.994769
427339_428415 / cds379	4.2563	0.000699457	0.0117167
428412_429482 / cds380	2.00871	0.0726381	0.249793
429494_432544 / cds381	1.58628	0.303582	0.608697
432556_433848 / cds382	-1.55973	0.316487	NA
434084_434533 / cds383	-1.28519	0.643641	0.819001
434538_435266 / cds384	-2.01886	0.113331	0.33367
435259_436533 / cds385	-1.16394	0.697177	0.849276
436520_437476 / cds386	-1.27523	0.525861	0.731903
437477_438796 / cds387	-1.26581	0.55263	NA
438793_439872 / cds388	-1.00831	0.982851	0.994487
439869_440774 / cds389	-2.50906	0.0363941	NA
440820_441086 / cds390	-1.12427	0.783563	NA
441114_441545 / cds391	-1.02563	0.950153	NA
441917_443269 / cds392	-2.14973	0.0470486	NA
443301_444332 / cds393	-1.33524	0.51287	NA
444469_445308 / cds394	-1.58788	0.422503	NA
445414_445617 / cds395	-4.97313	0.0257842	NA
446014_447639 / cds396	-1.84368	0.257966	NA
447701_448642 / cds397	-1.52984	0.486688	NA
448642_449559 / cds398	-3.21328	0.0829361	NA
449556_451244 / cds399	-4.22519	0.015866	NA
451241_452290 / cds400	-3.36547	0.0638917	NA
452321_452950 / cds401	-1.08635	0.90751	NA
452975_453577 / cds402	-1.5622	0.501648	NA
453762_454856 / cds403	-5.53337	0.00757214	NA
454853_456580 / cds404	-4.90587	0.00472582	NA
456559_457407 / cds405	-3.16354	0.0621549	NA
457404_458414 / cds406	-1.41954	0.517265	NA
458453_460102 / cds407	-3.18331	0.0313189	NA
460547_461704 / cds408	-1.70429	0.171727	0.437028
461751_462683 / cds409	-1.28712	0.542739	NA
462728_463810 / cds410	-2.15012	0.0804508	NA
463982_465319 / cds411	-2.49968	0.0486092	NA
465624_467591 / cds412	-2.00124	0.199096	NA
467805_469244 / cds413	-1.60526	0.360059	NA
469280_470281 / cds414	-1.80214	0.127436	NA
470348_472015 / cds415	-1.99851	0.109043	NA
472063_474102 / cds416	-2.29748	0.0827864	NA
474099_475502 / cds417	-3.07995	0.0149667	NA
475643_476335 / cds418	-1.78079	0.167672	NA
476491_477249 / cds419	-1.95173	0.0834154	NA
477508_478641 / cds420	-1.86137	0.184566	NA
478655_479803 / cds421	-2.02247	0.0771697	NA
479947_481227 / cds422	-1.22854	0.656758	0.826792
481500_481880 / cds423	-1.25868	0.681459	0.839947
481938_482771 / cds424	-1.33853	0.57427	0.770258
483109_483585 / cds425	2.01839	0.187187	0.464943
484094_484531 / cds426	1.05136	0.926807	NA
484740_485441 / cds427	1.62804	0.203413	0.483091
485516_486529 / cds428	1.52804	0.340749	0.643791
486725_487762 / cds429	1.16201	0.689527	NA
488015_489256 / cds430	-1.4833	0.412172	NA
489366_489650 / cds431	-1.59948	0.383609	NA
489650_490447 / cds432	-1.878	0.192611	NA
490567_491787 / cds433	-3.95039	0.051529	NA
491836_492468 / cds434	-2.0914	0.190597	NA
492836_493117 / cds435	-1.38707	0.546044	0.74917
493299_494621 / cds436	1.45042	0.484878	0.701679
494935_496725 / cds437	-2.58487	0.0291437	NA
496722_498026 / cds438	1.07879	0.877934	NA
498069_498437 / cds439	4.73947	0.000806777	0.0124296
498564_499160 / cds440	3.97722	0.00325008	0.0319662
499150_499629 / cds441	4.41559	0.00265038	0.0269831
499693_501063 / cds442	3.31881	0.01651	0.0890262
501292_501738 / cds443	2.53522	0.0144503	0.0827705
501901_502995 / cds444	1.29783	0.548694	0.751333
503147_503278 / cds445	5.21054	0.00029052	0.00719604
503486_504502 / cds446	4.82222	0.00507623	0.0428836
504506_505543 / cds447	2.95947	0.0134658	0.078931
505540_506304 / cds448	2.25343	0.0461058	NA
506399_507733 / cds449	1.18388	0.659008	0.827416
507995_510706 / cds450	1.56676	0.281127	0.584427
510820_512499 / cds451	1.68809	0.189282	0.467279
512496_514559 / cds452	1.47946	0.384485	0.671695
514561_515658 / cds453	1.66717	0.17642	0.444174
515707_516879 / cds454	3.70691	0.0215183	0.106574
516972_517826 / cds455	1.50151	0.420219	NA
517823_518623 / cds456	-1.06267	0.888467	NA
518697_518906 / cds457	2.28931	0.0328271	NA
519232_519654 / cds458	-1.78031	0.242817	0.535077
519654_521390 / cds459	1.03429	0.954474	0.984514
521509_522699 / cds460	1.80705	0.397932	0.68481
522716_523933 / cds461	1.64618	0.475286	0.699645
523936_526014 / cds462	1.87277	0.36824	0.659334
526133_526612 / cds463	1.79925	0.14373	NA
526707_527597 / cds464	1.12901	0.768832	NA
527895_528899 / cds465	1.80412	0.343403	0.643791
528930_529214 / cds466	1.84381	0.313904	0.621705
529211_529996 / cds467	1.60022	0.454848	0.699645
530006_530530 / cds468	1.58764	0.416594	0.695677
530555_531631 / cds469	1.45845	0.528165	0.734032
531656_532411 / cds470	1.57697	0.450047	0.699645
532478_534535 / cds471	2.31641	0.212295	0.492405
534540_535058 / cds472	2.02005	0.205702	0.486076
535059_535673 / cds473	1.4979	0.429221	0.699645
535694_536290 / cds474	1.75079	0.190213	0.467959
536393_537703 / cds475	2.16992	0.128056	0.360991
537747_538190 / cds476	1.58238	0.376015	NA
538187_538975 / cds477	1.76988	0.189307	0.467279
539216_539734 / cds478	1.63722	0.220133	0.50301
539956_540111 / cds479	2.35758	0.0571077	0.211226
540292_540615 / cds480	2.32691	0.0371644	NA
540630_540755 / cds481	1.41444	0.617026	NA
541059_541553 / cds482	2.06241	0.146265	0.390973
541547_542191 / cds483	1.48145	0.351238	0.645592
542188_543621 / cds484	-1.25571	0.549429	0.751924
543858_544562 / cds485	7.39384	4.60792e-05	0.00279304
544667_544942 / cds486	2.96961	0.00553614	NA
544948_545346 / cds487	5.01841	0.000928676	0.0133595
545773_545958 / cds488	1.50032	0.343428	NA
546164_547048 / cds489	-2.51556	0.0482866	0.190568
547166_547624 / cds490	-1.70634	0.380285	NA
547906_548115 / cds491	1.02931	0.958624	0.985939
548223_548510 / cds492	-1.12492	0.808328	0.914092
548525_548641 / cds493	1.08589	0.850095	0.931634
548674_548883 / cds494	-1.08708	0.848493	0.931539
548952_549317 / cds495	-1.23834	0.642784	NA
549562_550383 / cds496	1.06498	0.867824	0.940164
550538_551740 / cds497	-2.06872	0.199277	NA
551746_552888 / cds498	-1.97601	0.158999	NA
552888_553583 / cds499	-1.74441	0.416027	NA
553580_554560 / cds500	-1.68918	0.46627	NA
554790_555809 / cds501	-2.34974	0.117243	NA
555936_558590 / cds502	-2.02198	0.312286	NA
558810_559160 / cds503	-1.57884	0.5095	NA
559165_561627 / cds504	-2.17638	0.063047	NA
561634_562431 / cds505	-1.95656	0.241221	NA
562442_563335 / cds506	-1.88117	0.279608	NA
563403_564701 / cds507	-2.05078	0.222176	NA
565051_566328 / cds508	-3.21888	0.00837474	NA
566354_566941 / cds509	-2.52822	0.0907877	NA
567062_567358 / cds510	-1.76863	0.291825	NA
567645_568100 / cds511	-1.58014	0.27818	NA
568193_568471 / cds512	-1.83896	0.137062	NA
568688_568993 / cds513	-1.23114	0.627618	NA
569009_569485 / cds514	-1.64831	0.358131	NA
569498_569665 / cds515	1.1284	0.845436	NA
569702_570274 / cds516	-1.57992	0.444184	NA
570385_570591 / cds517	1.69833	0.199924	0.47899
570907_571884 / cds518	-1.01742	0.964927	NA
571884_573161 / cds519	1.07796	0.842865	0.929015
573185_573910 / cds520	1.80766	0.200564	0.479496
574229_575569 / cds521	-1.3182	0.667762	0.833376
575934_576701 / cds522	1.05853	0.88748	0.953394
576772_577089 / cds523	1.16885	0.718793	NA
577076_577420 / cds524	-1.25956	0.645042	NA
577599_578273 / cds525	-3.69307	0.0296446	NA
578270_579733 / cds526	-2.74334	0.0209915	NA
579875_580078 / cds527	-1.02373	0.961528	NA
580168_581004 / cds528	1.18185	0.707418	0.853564
581079_582806 / cds529	-1.12485	0.758233	0.88531
583207_584214 / cds530	-1.67564	0.218583	NA
584423_585889 / cds531	-2.31569	0.0760475	NA
585842_586984 / cds532	-1.54997	0.286703	NA
586981_588435 / cds533	-1.06548	0.884288	NA
588637_590802 / cds534	-1.80132	0.129323	0.36288
590805_591932 / cds535	-2.28727	0.0875223	NA
591992_593545 / cds536	-2.05267	0.0786651	NA
593611_594357 / cds537	1.23133	0.765283	0.891057
594600_595853 / cds538	-1.25899	0.611012	0.796577
595850_596659 / cds539	-1.20668	0.673871	NA
596991_597209 / cds540	-1.28038	0.702859	NA
597263_597889 / cds541	-1.01299	0.975177	0.990685
598140_598607 / cds542	1.43874	0.439416	0.699645
598698_599525 / cds543	-1.71512	0.313246	0.621054
599714_600808 / cds544	-3.16029	0.016688	NA
600913_601839 / cds545	-1.17921	0.690093	NA
601988_602737 / cds546	-1.13367	0.779505	0.900133
602993_604225 / cds547	-1.59414	0.419495	0.697431
604255_604575 / cds548	-1.89618	0.207597	0.487193
604637_605701 / cds549	-1.6565	0.21536	NA
605789_606100 / cds550	-2.35003	0.234195	NA
606211_607284 / cds551	1.81953	0.130513	NA
607306_608523 / cds552	-1.39382	0.642097	NA
608789_609514 / cds553	1.0086	0.984231	NA
609644_610801 / cds554	-1.82469	0.164689	NA
610814_611989 / cds555	-2.03837	0.0894202	NA
612019_612843 / cds556	-1.88563	0.241359	NA
612923_614029 / cds557	2.08385	0.237688	0.527901
614429_615253 / cds558	-1.18289	0.67231	0.834809
615250_616635 / cds559	-1.76916	0.216669	NA
616632_616958 / cds560	-1.97397	0.279252	NA
616955_617971 / cds561	-1.32253	0.514523	NA
617968_618972 / cds562	-1.58011	0.394508	NA
618983_620524 / cds563	-1.40393	0.434572	NA
620592_621587 / cds564	2.16123	0.0940955	0.296775
621641_622453 / cds565	-1.0098	0.97918	NA
622661_624757 / cds566	-1.03138	0.946681	0.979461
624985_626277 / cds567	1.07731	0.870381	NA
626320_627030 / cds568	-1.96495	0.168839	NA
627133_627531 / cds569	-1.36073	0.666675	NA
627870_628661 / cds570	1.98045	0.0866884	0.281872
628765_628914 / cds571	2.8645	0.00458287	0.0397991
629294_629485 / cds572	-5.55847	0.017102	NA
629831_630727 / cds573	2.34127	0.192878	0.471405
630776_631837 / cds574	1.80355	0.346758	0.643791
632015_632566 / cds575	1.66577	0.415656	0.695677
632743_633945 / cds576	-1.45798	0.344635	0.643791
633972_634676 / cds577	-1.66564	0.360908	NA
634748_636706 / cds578	-1.91891	0.0938778	0.296336
636728_637540 / cds579	-2.41576	0.0668269	NA
637550_638041 / cds580	-5.72468	0.00163733	NA
638065_638505 / cds581	-1.57157	0.47537	NA
638519_640849 / cds582	-2.16595	0.0541148	0.204367
640877_641653 / cds583	-1.6831	0.332159	NA
641656_642780 / cds584	-1.66063	0.309734	NA
642781_643626 / cds585	-1.02848	0.95347	NA
643614_643925 / cds586	1.41448	0.561608	NA
643942_645078 / cds587	-1.21752	0.655628	NA
645095_645895 / cds588	-4.59763	0.0203031	NA
645958_646716 / cds589	-2.40541	0.0927967	NA
646716_647720 / cds590	-1.64418	0.458506	NA
647717_648583 / cds591	-2.83221	0.111365	NA
648580_649293 / cds592	-1.36802	0.650052	NA
649280_650020 / cds593	-1.41377	0.623125	NA
650026_651342 / cds594	-1.43137	0.393753	NA
651612_652283 / cds595	1.19064	0.648784	0.822492
652336_652731 / cds596	-1.92354	0.146438	NA
652852_653121 / cds597	-1.10218	0.809675	NA
654064_655914 / cds598	1.59614	0.336684	0.643791
655965_656723 / cds599	1.98969	0.30503	NA
656729_658516 / cds600	2.72474	0.050661	0.196456
658539_659417 / cds601	-1.46818	0.419294	NA
659414_660361 / cds602	-1.13391	0.786059	NA
660432_661940 / cds603	3.3882	0.0256674	0.121993
662024_662761 / cds604	-1.14619	0.807147	NA
662953_664392 / cds605	1.07536	0.859837	0.936768
665213_665836 / cds606	-1.41759	0.401287	NA
666137_666931 / cds607	-1.23283	0.649538	0.822958
667350_668813 / cds608	1.22846	0.623497	0.805428
669235_670281 / cds609	1.87133	0.174494	0.440564
670453_672195 / cds610	1.35771	0.433686	0.699645
672200_673111 / cds611	1.17644	0.663416	NA
673254_674204 / cds612	-1.80851	0.188933	NA
674290_674979 / cds613	-1.29515	0.635981	NA
675192_676238 / cds614	1.04948	0.901626	NA
676592_677425 / cds615	1.81295	0.25611	0.553463
677502_677675 / cds616	-1.64704	0.313523	NA
677915_679804 / cds617	1.70917	0.377347	0.667701
680078_680851 / cds618	1.05343	0.909317	NA
681187_682926 / cds619	-1.15155	0.714868	NA
682923_684233 / cds620	1.05224	0.91671	NA
684324_685760 / cds621	1.54624	0.465524	0.699645
686326_686850 / cds622	-1.0741	0.858713	0.936214
686844_687767 / cds623	-1.20268	0.652545	0.823439
688057_689070 / cds624	1.52392	0.276688	0.58032
689536_690096 / cds625	-2.2272	0.22373	NA
690298_690975 / cds626	-2.37103	0.185408	NA
691082_691741 / cds627	2.08192	0.0946799	0.297007
691801_692703 / cds628	-1.78808	0.255272	NA
692798_693832 / cds629	-1.08857	0.873945	NA
693894_694925 / cds630	1.57599	0.279165	0.58193
695188_695724 / cds631	-2.62771	0.0703524	0.244305
695801_696403 / cds632	-1.72645	0.186223	NA
696456_697181 / cds633	-1.10155	0.801749	0.911237
697200_698936 / cds634	-1.48322	0.392932	0.680499
698992_699855 / cds635	-1.56441	0.298367	NA
699859_700674 / cds636	-1.02117	0.968417	NA
700726_701730 / cds637	1.04805	0.905496	NA
701860_702552 / cds638	-6.21687	0.00589197	NA
702661_703563 / cds639	-1.76278	0.203465	NA
703633_704604 / cds640	3.01738	0.0206717	0.104021
704601_706142 / cds641	2.29791	0.0948784	0.297007
706144_707001 / cds642	4.21021	0.000961914	0.013681
707018_707794 / cds643	2.14438	0.116498	NA
707896_708756 / cds644	1.3338	0.465426	NA
708984_710240 / cds645	1.13876	0.76778	NA
710237_711127 / cds646	-1.1018	0.870145	NA
711380_712303 / cds647	2.57264	0.017398	0.0923566
712386_713906 / cds648	2.97456	0.0103843	0.0673636
714036_714995 / cds649	-1.03041	0.939331	NA
714995_715834 / cds650	-1.10609	0.84223	NA
715831_717570 / cds651	-1.34246	0.438665	0.699645
717592_718611 / cds652	-1.29491	0.541296	NA
718622_719737 / cds653	1.04101	0.928264	0.972652
719844_720794 / cds654	1.29944	0.512976	NA
720937_723207 / cds655	1.43396	0.507989	0.718159
723262_724335 / cds656	-1.02882	0.941799	NA
724337_726268 / cds657	1.0951	0.806331	0.914092
726293_727168 / cds658	-1.68622	0.270888	NA
727165_728082 / cds659	-1.80204	0.156537	NA
728150_729385 / cds660	-1.31016	0.538136	0.743723
729434_730390 / cds661	-1.62663	0.235222	0.523967
730676_734380 / cds662	1.38296	0.603276	0.791971
734566_735027 / cds663	-1.09379	0.826756	0.921906
735171_735437 / cds664	1.76527	0.219778	0.502636
735483_735668 / cds665	2.68132	0.0836058	0.274965
735785_736669 / cds666	1.29465	0.562783	NA
736740_737744 / cds667	1.25731	0.57478	0.770668
737785_738645 / cds668	1.13808	0.769639	NA
738764_739624 / cds669	3.66008	0.00780639	0.0562567
739726_740070 / cds670	2.02668	0.284462	0.587473
740232_740843 / cds671	1.08836	0.853393	NA
740840_741613 / cds672	-1.61243	0.430231	NA
741616_741813 / cds673	-1.05336	0.94241	NA
741804_742781 / cds674	1.06459	0.911732	NA
742783_744609 / cds675	1.8107	0.124021	0.354206
744676_744828 / cds676	-1.03225	0.942449	NA
745443_746534 / cds677	2.62292	0.17038	0.434775
746750_747406 / cds678	1.73591	0.242689	0.535077
747740_747874 / cds679	-1.02908	0.956357	NA
748158_748736 / cds680	-1.06174	0.879719	NA
748729_749181 / cds681	1.07753	0.858225	NA
749178_749630 / cds682	1.32367	0.582137	NA
749706_751238 / cds683	-1.04541	0.915195	0.965129
751241_752461 / cds684	-1.22375	0.676837	NA
752510_753706 / cds685	1.01108	0.979453	NA
753873_754583 / cds686	-1.03045	0.941581	NA
754567_755994 / cds687	-1.70909	0.259284	NA
756241_757719 / cds688	-1.14119	0.792108	NA
757716_758678 / cds689	-1.66905	0.391501	NA
758749_758994 / cds690	-1.06768	0.896258	0.958025
759021_760310 / cds691	1.03806	0.937906	0.977547
760517_761929 / cds692	1.08692	0.837112	0.927198
762027_762971 / cds693	-1.52099	0.31539	NA
762968_764026 / cds694	-1.89521	0.134274	0.371843
764060_764875 / cds695	-1.73316	0.205087	0.485537
764877_765803 / cds696	-1.85485	0.123793	0.354206
765812_767143 / cds697	-1.61703	0.360333	0.652991
767204_767863 / cds698	-2.36051	0.0581604	0.214069
767885_768769 / cds699	-2.37526	0.0755283	0.25532
768950_770242 / cds700	-1.33611	0.511292	NA
770258_771199 / cds701	-1.44643	0.498465	NA
771196_772245 / cds702	-1.35014	0.53952	NA
772235_773797 / cds703	-2.24526	0.125509	NA
773758_775182 / cds704	-1.42658	0.437906	NA
775198_776184 / cds705	-1.10327	0.811283	0.914753
776382_776963 / cds706	1.26468	0.60223	0.791424
777032_777463 / cds707	-1.32173	0.481624	NA
777579_777785 / cds708	-1.38844	0.6012	NA
777950_779260 / cds709	1.2847	0.617007	0.80071
779347_780534 / cds710	1.68828	0.196135	0.475392
780656_782377 / cds711	-1.29343	0.552788	NA
782385_783506 / cds712	1.3707	0.504886	NA
783516_784502 / cds713	-2.40457	0.057785	NA
784589_786535 / cds714	1.90115	0.169765	0.433499
786712_787461 / cds715	1.95228	0.0717272	0.248018
787549_788469 / cds716	1.17728	0.675305	0.83697
788530_789303 / cds717	1.22344	0.650458	0.822958
789601_789906 / cds718	1.61956	0.256363	0.553463
790304_790471 / cds719	-1.29209	0.651499	NA
790528_791754 / cds720	-1.21374	0.643509	0.819001
791969_792364 / cds721	-1.46493	0.405665	0.690785
792467_795355 / cds722	-1.48975	0.317326	0.625198
795355_795693 / cds723	-1.00196	0.997602	NA
795690_797300 / cds724	1.08228	0.839554	NA
797300_797776 / cds725	-1.78624	0.348819	NA
797773_798054 / cds726	1.07023	0.914319	NA
798051_798434 / cds727	1.32055	0.571425	NA
798496_799032 / cds728	-1.84656	0.222191	NA
799346_799501 / cds729	-1.24079	0.735587	NA
799903_800484 / cds730	1.56311	0.495245	0.706502
800891_801955 / cds731	1.90623	0.198954	0.47899
802005_803261 / cds732	-1.00565	0.988203	0.996665
803338_803820 / cds733	-1.80293	0.274787	NA
803838_805076 / cds734	1.1954	0.738472	NA
805181_806053 / cds735	1.34232	0.47429	NA
806050_807780 / cds736	2.66665	0.0603561	0.218943
807785_808633 / cds737	1.77941	0.188453	0.466676
808638_809561 / cds738	3.10564	0.0109763	0.0694121
809625_811160 / cds739	3.51909	0.0564908	0.210302
811205_813031 / cds740	1.54194	0.447223	0.699645
813459_814166 / cds741	1.84444	0.225822	0.510265
814324_815529 / cds742	-1.74554	0.169177	NA
815615_816292 / cds743	1.87917	0.0915362	NA
816289_817560 / cds744	1.02199	0.958537	0.985939
817754_818227 / cds745	-1.2176	0.768416	0.893326
819122_819448 / cds746	-2.94685	0.0250973	NA
819445_820017 / cds747	-2.55449	0.0390163	NA
820052_820759 / cds748	-2.005	0.124154	0.354206
820885_821406 / cds749	-1.45571	0.34834	0.643791
821477_822283 / cds750	1.20624	0.654886	0.825231
822295_823098 / cds751	1.22909	0.658975	0.827416
823098_823970 / cds752	1.31843	0.552142	0.753448
823994_825448 / cds753	1.9262	0.263013	0.561641
825517_826497 / cds754	1.55521	0.421718	0.699102
826537_828054 / cds755	1.31106	0.604613	0.79303
828096_828482 / cds756	1.05319	0.911061	0.963464
828537_829556 / cds757	-1.29742	0.579224	NA
829563_830846 / cds758	-2.57801	0.0449351	NA
830849_832204 / cds759	-1.47625	0.347098	NA
832221_832871 / cds760	-1.32787	0.549231	NA
832868_834124 / cds761	-2.52232	0.0193459	NA
834121_834906 / cds762	-1.79031	0.18898	NA
835224_836678 / cds763	-1.20297	0.615953	0.799975
836735_838213 / cds764	-1.17027	0.677585	0.837456
838303_838815 / cds765	1.44624	0.475258	0.699645
838826_840388 / cds766	1.42918	0.575221	0.770984
840484_841377 / cds767	-1.45427	0.33864	NA
841420_842271 / cds768	1.0255	0.954134	NA
842357_843268 / cds769	-2.09625	0.146496	NA
843270_844103 / cds770	-1.82605	0.221061	NA
844248_844415 / cds771	1.07249	0.906111	NA
844645_844869 / cds772	1.16986	0.74175	0.875809
844944_845423 / cds773	1.31154	0.542639	0.746647
845486_845761 / cds774	-1.49294	0.51285	NA
846033_846323 / cds775	1.19298	0.79541	0.908454
846374_846916 / cds776	1.17153	0.808125	0.914092
848052_849248 / cds777	#VALUE!	NA	NA
850192_850413 / cds778	1.53106	0.494427	0.706137
850425_850820 / cds779	1.35738	0.625689	0.806022
850808_853018 / cds780	1.7557	0.404785	0.690086
853039_854013 / cds781	1.59229	0.458802	0.699645
854170_854448 / cds782	3.83841	0.012843	0.0775046
854564_854770 / cds783	-1.72188	0.270438	NA
854804_855025 / cds784	1.41638	0.440305	NA
855187_856185 / cds785	-1.09498	0.879196	0.948141
856503_857513 / cds786	-1.47421	0.402716	0.688673
857520_857636 / cds787	-1.5237	0.424396	NA
857970_858110 / cds788	1.1471	0.707855	0.853564
858138_859841 / cds789	1.32238	0.536243	0.742233
860063_862150 / cds790	1.49835	0.376258	0.667484
862163_862768 / cds791	1.54005	0.305445	0.610728
862828_865539 / cds792	-1.77746	0.16755	0.429588
865536_866228 / cds793	1.11624	0.798779	NA
866328_866783 / cds794	-1.26067	0.673895	NA
866945_867973 / cds795	2.32407	0.0529226	0.202297
867980_868837 / cds796	-1.01126	0.978476	NA
868827_869699 / cds797	1.07333	0.861851	NA
869711_870757 / cds798	1.18608	0.661848	NA
870761_871558 / cds799	1.24041	0.566066	0.764804
871661_872503 / cds800	1.36298	0.452306	0.699645
872627_874090 / cds801	-2.04435	0.141251	0.38246
874416_874685 / cds802	2.04975	0.231985	0.518903
874754_874942 / cds803	1.15666	0.736747	NA
874961_875170 / cds804	-1.4771	0.407366	NA
875209_875523 / cds805	-1.23197	0.658785	NA
875747_876484 / cds806	1.41964	0.503855	0.714458
876488_877054 / cds807	1.16939	0.736259	0.871936
877057_878010 / cds808	1.19802	0.687897	0.841781
878034_878828 / cds809	1.64702	0.363659	0.654239
879116_879577 / cds810	1.60468	0.244359	NA
880007_881674 / cds811	1.29451	0.497788	0.709325
881697_882680 / cds812	-1.20641	0.751299	NA
882677_883579 / cds813	-1.76346	0.31863	NA
883576_884391 / cds814	-1.37686	0.594919	NA
884388_885311 / cds815	-1.03981	0.932895	NA
885324_885794 / cds816	1.112	0.858856	NA
885817_887844 / cds817	-1.05042	0.901779	NA
887927_889147 / cds818	-1.30906	0.538662	0.743723
889423_889671 / cds819	1.00978	0.981914	NA
889821_890453 / cds820	-1.17944	0.676814	NA
890620_891126 / cds821	-1.38048	0.533111	NA
891206_892474 / cds822	-1.03728	0.934885	NA
892502_892996 / cds823	-1.08017	0.90345	NA
893099_894709 / cds824	-1.39596	0.492948	0.704825
894871_895833 / cds825	1.12062	0.81136	0.914753
895893_896669 / cds826	2.10459	0.141961	0.383825
896666_897652 / cds827	2.36999	0.0905992	0.291107
897854_898630 / cds828	1.1342	0.750848	NA
898621_899271 / cds829	1.76248	0.167151	NA
899268_900542 / cds830	1.47761	0.403046	0.688926
900546_901454 / cds831	1.63917	0.251466	0.547848
901623_902621 / cds832	-1.46669	0.404732	NA
902847_903164 / cds833	-1.17637	0.740756	NA
903358_903711 / cds834	2.60925	0.112456	0.331648
903853_904296 / cds835	1.94036	0.212168	0.492405
904486_904707 / cds836	1.99311	0.189689	0.467279
904986_906089 / cds837	-1.12276	0.788301	NA
906218_906349 / cds838	-1.11033	0.826994	NA
906756_907793 / cds839	1.2926	0.500814	NA
907843_909240 / cds840	1.52029	0.534934	NA
909277_910254 / cds841	1.56894	0.27565	0.579435
910258_911277 / cds842	-1.09418	0.868298	NA
911267_912817 / cds843	1.28196	0.631217	NA
912879_913886 / cds844	-1.24019	0.671475	NA
914315_915358 / cds845	-1.09931	0.861034	NA
915432_916637 / cds846	-2.65604	0.0768681	NA
916826_918013 / cds847	2.20709	0.0646625	0.22841
918100_918708 / cds848	-2.44531	0.0781661	0.261177
918933_919469 / cds849	-1.08469	0.853118	0.933353
919541_920710 / cds850	-1.19211	0.748792	NA
921177_921563 / cds851	1.59892	0.370055	NA
921859_922017 / cds852	9.39417	1.00698e-06	0.00042583
922091_923284 / cds853	1.6461	0.182759	0.456473
923379_924272 / cds854	1.0908	0.852515	NA
924443_925318 / cds855	1.20346	0.659106	NA
925415_926914 / cds856	1.42648	0.362983	0.653647
927255_928451 / cds857	-1.44723	0.380185	NA
928555_929577 / cds858	1.67994	0.259722	0.558092
929938_930438 / cds859	6.04656	4.55787e-05	0.00279304
930619_931548 / cds860	-1.12459	0.753763	NA
931767_933275 / cds861	1.02212	0.966106	0.988346
933469_935370 / cds862	2.35068	0.124559	0.354271
935488_936492 / cds863	-1.07734	0.876243	NA
936496_937353 / cds864	1.05453	0.915062	NA
937357_938346 / cds865	1.06855	0.893053	NA
938343_939167 / cds866	-1.085	0.836278	NA
939177_939662 / cds867	-1.02571	0.96083	NA
939747_940850 / cds868	1.0119	0.986372	0.996103
940932_943967 / cds869	-1.61644	0.310192	0.617272
944103_945338 / cds870	-1.32887	0.649887	0.822958
945344_946876 / cds871	-1.05299	0.938399	0.977564
946936_948330 / cds872	-1.15753	0.827458	0.922144
948435_949334 / cds873	-1.2629	0.586485	NA
949356_950273 / cds874	1.10919	0.796493	NA
950311_951558 / cds875	-1.10271	0.814054	NA
951686_952156 / cds876	-1.05918	0.905625	NA
952419_953033 / cds877	-1.31353	0.551199	NA
953162_954253 / cds878	-1.33953	0.523927	NA
954671_955333 / cds879	2.63568	0.0337713	0.145634
955484_956323 / cds880	2.05992	0.0704883	NA
956447_957934 / cds881	1.57159	0.28249	0.586292
958133_958582 / cds882	-1.26845	0.544486	0.747739
958735_959805 / cds883	-1.54056	0.409132	NA
959890_960744 / cds884	-1.11215	0.814561	NA
960741_961529 / cds885	-1.63944	0.387453	NA
961585_962598 / cds886	-2.42235	0.116144	NA
962889_963149 / cds887	-1.16555	0.72137	NA
963192_963326 / cds888	-1.2222	0.76816	NA
963399_964391 / cds889	-2.31598	0.136923	NA
964416_965765 / cds890	-2.21991	0.111905	NA
965781_966980 / cds891	-2.17723	0.170293	NA
966977_967537 / cds892	-1.56741	0.491626	NA
967578_969359 / cds893	-2.05477	0.157114	NA
969453_970397 / cds894	-1.65589	0.466541	NA
970475_971413 / cds895	-1.29481	0.661001	NA
971426_972466 / cds896	-1.14423	0.802197	NA
972567_972992 / cds897	-1.30407	0.643599	NA
973001_974191 / cds898	-1.07901	0.846111	NA
974311_975105 / cds899	1.29528	0.552682	NA
975169_977520 / cds900	1.47802	0.500495	0.712104
977698_978678 / cds901	1.844	0.16813	0.430198
978720_979322 / cds902	1.43958	0.444725	0.699645
979379_980635 / cds903	1.07747	0.850039	0.931634
980754_981212 / cds904	1.41913	0.429848	0.699645
981298_981501 / cds905	-1.22628	0.603689	NA
981539_981934 / cds906	-1.04997	0.935138	0.976325
982113_982247 / cds907	-1.24713	0.691999	0.84488
982525_983409 / cds908	-1.24516	0.725305	0.865361
983614_984699 / cds909	1.26706	0.699893	0.851484
984775_985596 / cds910	1.31344	0.609787	0.795996
985593_986843 / cds911	1.154	0.762279	0.8889
986830_987597 / cds912	1.64123	0.238972	0.529503
987597_989228 / cds913	1.11701	0.801973	0.911237
989367_989765 / cds914	2.11935	0.0613809	0.221393
989963_990085 / cds915	1.71891	0.233183	NA
990221_991120 / cds916	1.42307	0.410493	0.693482
991122_993125 / cds917	3.08503	0.0596256	0.21755
993147_994727 / cds918	3.63343	0.0352459	0.150614
994850_995635 / cds919	-1.5587	0.257389	NA
995799_996908 / cds920	-1.12103	0.779818	0.900133
996936_998567 / cds921	2.44245	0.0756003	0.25532
998560_999387 / cds922	1.58662	0.493581	NA
999384_1000391 / cds923	2.12964	0.107131	0.321704
1000590_1002179 / cds924	3.35144	0.0460136	0.184175
1002306_1003088 / cds925	1.98749	0.133569	0.370982
1003095_1005152 / cds926	-1.12617	0.792544	NA
1005157_1006317 / cds927	1.23398	0.660635	NA
1006330_1007820 / cds928	1.30073	0.502426	NA
1007828_1008730 / cds929	1.10714	0.80986	NA
1008838_1009830 / cds930	-1.51783	0.424315	NA
1009805_1010680 / cds931	-1.99484	0.0884112	NA
1010783_1011700 / cds932	-1.33554	0.478034	NA
1011767_1013809 / cds933	-1.39552	0.398073	0.68481
1014048_1014410 / cds934	1.56418	0.344059	0.643791
1014434_1015498 / cds935	1.10924	0.833317	NA
1015516_1017030 / cds936	-1.0344	0.94387	NA
1017069_1017956 / cds937	-1.71024	0.210669	NA
1017953_1018852 / cds938	-1.59981	0.401777	NA
1018940_1020193 / cds939	-1.0083	0.982511	0.994487
1020281_1020919 / cds940	1.78542	0.13787	NA
1020916_1021935 / cds941	1.93903	0.0720962	0.248912
1021993_1023876 / cds942	-1.38437	0.431562	NA
1023873_1024907 / cds943	1.14805	0.803532	NA
1024909_1025973 / cds944	-1.73099	0.277622	NA
1025970_1027517 / cds945	-3.15648	0.0277187	NA
1027520_1028164 / cds946	-1.00017	0.999768	NA
1028354_1029295 / cds947	-1.07199	0.881902	NA
1029375_1030202 / cds948	-1.06741	0.905053	NA
1030293_1031627 / cds949	-2.82575	0.0968943	NA
1031633_1032892 / cds950	-2.10482	0.172445	NA
1033069_1033773 / cds951	1.61444	0.206513	0.486661
1033877_1034089 / cds952	1.42444	0.47327	0.699645
1034314_1035162 / cds953	1.06119	0.881429	NA
1035300_1036112 / cds954	-1.22366	0.666522	NA
1036109_1036747 / cds955	1.63438	0.289215	NA
1036744_1037547 / cds956	-1.06778	0.8716	NA
1037924_1038070 / cds957	2.85259	0.116078	0.339408
1038634_1039509 / cds958	1.18911	0.785874	0.903693
1039722_1041329 / cds959	-1.2162	0.603266	NA
1041379_1042755 / cds960	1.18507	0.647003	0.821666
1042752_1044758 / cds961	-1.09995	0.832441	0.925235
1044848_1046176 / cds962	8.9294	0.00154008	0.018785
1046474_1047007 / cds963	1.6672	0.378709	NA
1047296_1047541 / cds964	3.09594	0.0278651	0.128234
1047933_1048097 / cds965	1.08943	0.850094	0.931634
1048124_1048477 / cds966	-1.27858	0.546445	0.7492
1048896_1049168 / cds967	-3.55821	0.0171367	NA
1049380_1050072 / cds968	-5.48937	0.00731014	0.0544504
1050125_1051315 / cds969	-2.96924	0.103526	0.313154
1051476_1053794 / cds970	-3.77966	0.00670618	0.0513732
1053802_1054749 / cds971	-6.69552	4.68469e-05	0.00279304
1054746_1055591 / cds972	-4.3151	0.000935233	0.0134026
1055600_1056817 / cds973	-4.40458	0.00127281	0.0165997
1056976_1057785 / cds974	-5.56064	6.92863e-05	0.0033651
1057814_1058932 / cds975	-4.49007	0.000307575	0.00738375
1059004_1060056 / cds976	-4.21109	0.0143889	0.0825447
1060126_1061493 / cds977	-7.65712	9.98154e-06	0.0015594
1061490_1063610 / cds978	-4.20981	0.00228692	0.0248397
1063632_1063892 / cds979	-14.8891	4.48248e-08	5.63149e-05
1064069_1064239 / cds980	-11.7032	1.99181e-06	NA
1064249_1065454 / cds981	-5.58896	0.000748771	0.0120935
1065451_1066185 / cds982	-5.26654	0.000104384	NA
1066782_1067978 / cds983	#VALUE!	NA	NA
1068202_1069215 / cds984	-7.14102	0.000905762	0.0131301
1069273_1070445 / cds985	-7.47836	0.000169912	0.00524916
1070515_1071432 / cds986	-5.61467	0.00109749	0.0149871
1071476_1072801 / cds987	-3.97432	0.00508715	0.0428836
1072820_1073869 / cds988	-1.90719	0.209745	0.489107
1073952_1074191 / cds989	-1.54901	0.54018	NA
1074264_1074425 / cds990	-1.23617	0.658032	NA
1074507_1075358 / cds991	-1.29185	0.670461	0.834755
1075429_1075656 / cds992	-1.40402	0.595786	NA
1075879_1077024 / cds993	1.38278	0.419796	0.697624
1077046_1078104 / cds994	-1.39383	0.5408	NA
1078109_1078939 / cds995	-1.81226	0.260254	NA
1078943_1079923 / cds996	-1.588	0.321493	NA
1079969_1081228 / cds997	1.30755	0.501375	0.713088
1081270_1082436 / cds998	-1.33822	0.487727	NA
1082433_1083128 / cds999	-1.28749	0.565812	NA
1083323_1083577 / cds1000	1.96077	0.205917	NA
1083769_1083891 / cds1001	1.12933	0.86288	NA
1083947_1084081 / cds1002	1.49464	0.466676	NA
1084115_1085317 / cds1003	1.75115	0.204471	0.484383
1085378_1086091 / cds1004	1.63901	0.278649	0.581384
1086358_1087446 / cds1005	-1.01688	0.971878	NA
1087476_1088774 / cds1006	1.16763	0.723361	NA
1088843_1089754 / cds1007	-2.28083	0.137984	NA
1089756_1090577 / cds1008	-1.41048	0.57124	NA
1090582_1091325 / cds1009	-1.41173	0.593978	NA
1091428_1092720 / cds1010	-1.12756	0.829152	0.92294
1092772_1095108 / cds1011	-1.06969	0.903535	0.959004
1095465_1095653 / cds1012	-1.03413	0.941507	0.978747
1095768_1096727 / cds1013	-1.66983	0.223909	0.506855
1096811_1097458 / cds1014	-1.5869	0.300026	NA
1097529_1098512 / cds1015	-2.1527	0.0449643	0.181058
1098503_1100863 / cds1016	-2.28878	0.0395782	0.164829
1100886_1101605 / cds1017	-2.08921	0.131612	0.367637
1101631_1102128 / cds1018	-2.85908	0.0406506	0.16855
1102452_1102577 / cds1019	-3.58259	0.0476787	NA
1102589_1103203 / cds1020	1.36513	0.430418	0.699645
1103304_1104164 / cds1021	-2.52887	0.0403239	0.167564
1104459_1105691 / cds1022	1.45739	0.503524	0.714339
1105876_1106397 / cds1023	1.41311	0.602922	0.791934
1106636_1107898 / cds1024	-1.11151	0.871765	0.943078
1108025_1108705 / cds1025	1.22627	0.688923	0.842489
1108732_1109508 / cds1026	1.49514	0.335757	NA
1109548_1110552 / cds1027	1.85009	0.131682	0.367637
1110552_1112081 / cds1028	-1.24241	0.577995	NA
1112376_1113122 / cds1029	2.60313	0.052533	0.201216
1113115_1114179 / cds1030	2.68103	0.0528594	0.202261
1114289_1115278 / cds1031	3.38549	0.0522399	0.200501
1115506_1116948 / cds1032	1.39447	0.411143	0.693674
1116941_1117882 / cds1033	1.87336	0.141169	0.38246
1118111_1119031 / cds1034	1.05152	0.911045	NA
1119112_1120353 / cds1035	-3.82886	0.0367857	NA
1120350_1120667 / cds1036	-1.91905	0.32137	NA
1121023_1122057 / cds1037	-1.84635	0.2294	NA
1122359_1123192 / cds1038	-2.24496	0.164933	NA
1123244_1124371 / cds1039	-1.22468	0.642323	NA
1124511_1124873 / cds1040	1.53598	0.433675	NA
1125040_1125948 / cds1041	-1.34067	0.512074	0.720697
1126057_1127361 / cds1042	1.2023	0.709477	0.853773
1127590_1128930 / cds1043	-1.71588	0.161227	NA
1129013_1130899 / cds1044	-1.57529	0.248743	0.544115
1130983_1131654 / cds1045	1.54665	0.277592	NA
1131797_1132666 / cds1046	-1.19586	0.70992	NA
1132855_1133769 / cds1047	1.66904	0.198152	NA
1134091_1136187 / cds1048	-1.5011	0.404126	0.690086
1136225_1137310 / cds1049	-1.97718	0.0978826	0.302715
1137516_1138232 / cds1050	-1.56345	0.298908	NA
1138351_1138935 / cds1051	-1.34058	0.480556	NA
1139355_1140308 / cds1052	-1.01939	0.959402	NA
1140714_1142210 / cds1053	1.15546	0.706575	NA
1142227_1143297 / cds1054	1.40526	0.419096	0.697431
1143338_1144432 / cds1055	1.76159	0.205359	0.485586
1144490_1145509 / cds1056	-2.05873	0.077224	0.259178
1145642_1145974 / cds1057	1.2383	0.679106	NA
1145971_1146858 / cds1058	1.33449	0.542887	NA
1146855_1147355 / cds1059	-1.06206	0.919188	NA
1147366_1148124 / cds1060	-1.4042	0.498927	NA
1148210_1149157 / cds1061	1.48206	0.327909	NA
1149168_1150199 / cds1062	-1.53153	0.331289	NA
1150255_1150674 / cds1063	-1.06355	0.875798	NA
1150765_1151655 / cds1064	1.34562	0.426612	0.699645
1151788_1151991 / cds1065	1.82814	0.172818	NA
1152319_1152669 / cds1066	1.15845	0.735622	0.871936
1152821_1153252 / cds1067	-1.22003	0.652095	NA
1153283_1154158 / cds1068	-1.52566	0.307376	0.613086
1154247_1154681 / cds1069	-1.11526	0.804426	0.913217
1154879_1155139 / cds1070	-2.11997	0.0915184	NA
1155260_1155988 / cds1071	1.83533	0.152483	NA
1155985_1156344 / cds1072	1.86227	0.132214	NA
1156341_1157051 / cds1073	1.75907	0.217073	NA
1157217_1158323 / cds1074	1.3852	0.43536	NA
1158464_1159375 / cds1075	-2.53556	0.0619579	NA
	8.39759	1.01684e-06	0.00042583
1160045_1161376 / cds1077	1.76324	0.153903	0.405159
1161819_1163897 / cds1078	-1.20045	0.64304	0.819001
1163999_1166470 / cds1079	-1.04525	0.92983	0.973751
1166798_1167472 / cds1080	-1.81025	0.1834	NA
1167460_1167822 / cds1081	-1.89206	0.148205	0.394202
1167997_1168974 / cds1082	1.40763	0.386305	NA
1169011_1169628 / cds1083	-3.44507	0.081293	NA
1169755_1170882 / cds1084	-2.04018	0.0792125	NA
1171101_1171973 / cds1085	1.96619	0.0673344	NA
1172385_1173869 / cds1086	1.83103	0.222642	0.504991
1173925_1174935 / cds1087	2.85665	0.0729281	0.250106
1175074_1175529 / cds1088	2.15425	0.0674068	0.236993
1175541_1176311 / cds1089	1.2759	0.520141	0.726886
1176308_1177084 / cds1090	1.50486	0.336459	NA
1177201_1178145 / cds1091	1.11287	0.785642	NA
1178272_1179204 / cds1092	1.28827	0.564805	NA
1179232_1180743 / cds1093	-1.02565	0.949666	NA
1180836_1182386 / cds1094	-1.77132	0.191244	0.468659
1182646_1182762 / cds1095	1.12491	0.869134	NA
1183250_1183906 / cds1096	1.60977	0.20945	0.489028
1183903_1185447 / cds1097	1.31234	0.471058	0.699645
1185536_1186522 / cds1098	1.14521	0.723763	0.864858
1186623_1187570 / cds1099	2.38798	0.100137	0.306395
1187747_1188583 / cds1100	-1.75049	0.221395	NA
1188641_1190170 / cds1101	-1.17952	0.689768	NA
1190231_1191973 / cds1102	-1.28153	0.592863	NA
1192295_1193413 / cds1103	-1.84774	0.142184	NA
1193746_1194657 / cds1104	-1.63533	0.258712	NA
1194738_1196159 / cds1105	1.07012	0.865502	0.940164
1196315_1197559 / cds1106	-1.72242	0.235465	0.524003
1197666_1198847 / cds1107	-1.12059	0.868829	NA
1198844_1200232 / cds1108	-1.61402	0.399768	NA
1200232_1201383 / cds1109	-1.07794	0.870673	NA
1201675_1205688 / cds1110	-1.91664	0.18801	0.465947
1205721_1207040 / cds1111	-1.05092	0.944608	NA
1207041_1207760 / cds1112	-2.01881	0.320057	NA
1207925_1208515 / cds1113	-2.55822	0.0992864	0.305478
1208575_1209048 / cds1114	-1.49961	0.463689	0.699645
1209108_1209920 / cds1115	-2.27504	0.0932058	0.295204
1209940_1210815 / cds1116	-1.94855	0.13659	NA
1210812_1212803 / cds1117	-1.34411	0.433991	0.699645
1212937_1213548 / cds1118	-1.02466	0.961538	NA
1213718_1215907 / cds1119	-1.70106	0.159215	0.414135
1216208_1217116 / cds1120	-1.05177	0.916456	NA
1217391_1218344 / cds1121	1.17215	0.75704	0.884739
1218405_1220591 / cds1122	1.16165	0.772623	0.895178
1220591_1223086 / cds1123	1.29814	0.576647	0.771931
1223083_1224132 / cds1124	1.02831	0.949438	0.980929
1224123_1226543 / cds1125	1.08069	0.858237	0.936173
1227322_1228239 / cds1126	-1.36885	0.506354	NA
1228275_1229225 / cds1127	-1.01912	0.969096	NA
1229222_1230166 / cds1128	-1.26006	0.642509	NA
1230163_1231653 / cds1129	-1.38307	0.524972	NA
1231735_1232814 / cds1130	-1.0067	0.987149	NA
1232995_1234287 / cds1131	-1.27601	0.5723	NA
1234284_1235015 / cds1132	-1.62369	0.379751	NA
1235117_1236646 / cds1133	-1.09595	0.858427	0.936173
1236659_1237654 / cds1134	-1.15095	0.725151	0.865361
1237891_1239447 / cds1135	-1.01373	0.975059	0.990685
1239676_1240029 / cds1136	-1.21223	0.765405	NA
1240026_1240412 / cds1137	-1.60651	0.327158	NA
1240672_1241145 / cds1138	-1.39603	0.558946	NA
1241232_1241615 / cds1139	-1.79296	0.189931	NA
1241758_1242351 / cds1140	-1.44267	0.345908	0.643791
1242348_1245023 / cds1141	-1.15622	0.78754	0.903733
1245981_1246250 / cds1142	1.08267	0.847417	0.931442
1247504_1248835 / cds1143	1.14506	0.824968	0.920185
1248849_1250327 / cds1144	1.44904	0.560836	0.760525
1250331_1251167 / cds1145	1.48639	0.550859	0.75306
1251310_1251918 / cds1146	-2.37639	0.0910668	0.291367
1252143_1252679 / cds1147	-1.1018	0.828694	0.922703
1252901_1253713 / cds1148	1.45365	0.459312	0.699645
1254092_1255117 / cds1149	-1.06236	0.88876	0.953797
1255462_1256277 / cds1150	-1.18391	0.702848	0.852247
1256298_1256564 / cds1151	-1.46523	0.360621	NA
1256649_1258313 / cds1152	-1.55312	0.249303	NA
1258325_1259320 / cds1153	-1.14412	0.725474	NA
1259313_1260410 / cds1154	1.07546	0.848227	NA
1260599_1261540 / cds1155	-1.39898	0.400944	NA
1261537_1262484 / cds1156	-1.08023	0.845553	NA
1262586_1264172 / cds1157	-1.1214	0.799749	0.910376
1264171_1265193 / cds1158	-1.51158	0.276597	NA
1265295_1266698 / cds1159	-1.13561	0.743234	NA
1267048_1267311 / cds1160	2.38853	0.0224469	NA
1267706_1268221 / cds1161	-1.3969	0.412139	NA
1268554_1269417 / cds1162	-1.10981	0.806299	NA
1269763_1270569 / cds1163	-1.3157	0.50659	NA
1270664_1271695 / cds1164	-1.47575	0.493644	NA
1271692_1273119 / cds1165	-1.32444	0.590009	NA
1273156_1274379 / cds1166	-1.49409	0.48769	NA
1274376_1275398 / cds1167	-1.52349	0.557787	NA
1275395_1276327 / cds1168	-1.29492	0.65256	NA
1276324_1277124 / cds1169	-1.60178	0.386846	NA
1277180_1277731 / cds1170	1.0216	0.962877	0.987482
1277825_1278766 / cds1171	1.36464	0.422738	NA
1278911_1279807 / cds1172	-1.01797	0.964594	0.987654
1280249_1282294 / cds1173	-1.16335	0.806732	0.914092
1282375_1282950 / cds1174	1.20097	0.648163	NA
1282966_1283160 / cds1175	1.91575	0.183587	NA
1283203_1283439 / cds1176	1.99382	0.111063	NA
1283472_1283624 / cds1177	1.46899	0.495186	NA
1283621_1283758 / cds1178	-1.34263	0.682093	NA
1284489_1285016 / cds1179	1.24298	0.56362	NA
1285087_1285248 / cds1180	1.29182	0.612733	NA
1285443_1285817 / cds1181	1.1852	0.669602	NA
1286006_1286260 / cds1182	-1.04581	0.917051	NA
1286384_1288426 / cds1183	-1.11948	0.769601	0.893436
1288575_1289375 / cds1184	-1.41735	0.439216	NA
1289591_1289836 / cds1185	-1.45278	0.438253	NA
1289933_1290724 / cds1186	1.00284	0.994483	0.997736
1290782_1291468 / cds1187	1.38668	0.410649	0.693482
1291620_1292030 / cds1188	-1.55273	0.401433	NA
1292280_1292753 / cds1189	1.00493	0.994204	NA
1292734_1294062 / cds1190	-1.01614	0.968258	NA
1294232_1295158 / cds1191	-1.57871	0.32789	NA
1295145_1295879 / cds1192	-1.31986	0.599976	NA
1295884_1297020 / cds1193	-1.05278	0.925491	NA
1297023_1298399 / cds1194	-1.61693	0.359482	NA
1298504_1298662 / cds1195	1.12695	0.868084	NA
1299023_1299952 / cds1196	-1.65076	0.202701	NA
1299976_1300821 / cds1197	-1.42369	0.395566	NA
1300818_1302101 / cds1198	-1.54486	0.294163	NA
1302098_1303177 / cds1199	-1.00519	0.988995	0.996951
1303348_1304121 / cds1200	1.13112	0.749707	0.880812
1304118_1305527 / cds1201	-1.39819	0.39709	NA
1305524_1307074 / cds1202	-1.17791	0.667907	NA
1307110_1308084 / cds1203	1.20475	0.633204	NA
1308159_1309091 / cds1204	1.55304	0.354556	0.648384
1309172_1310068 / cds1205	1.54556	0.264929	0.563605
1310156_1310989 / cds1206	-1.2339	0.593046	0.783449
1310986_1311882 / cds1207	-1.48758	0.344693	0.643791
1312011_1313345 / cds1208	1.85018	0.220742	0.503314
1313582_1314205 / cds1209	-1.44784	0.464725	0.699645
1314232_1315986 / cds1210	-1.35111	0.503582	0.714339
1316360_1317532 / cds1211	-1.13817	0.732308	0.870959
1317675_1319624 / cds1212	-1.21021	0.653736	0.824057
1320154_1320561 / cds1213	1.75767	0.239357	NA
1321148_1322206 / cds1214	1.32039	0.480558	0.699645
1322648_1323784 / cds1215	-1.04399	0.909029	NA
1323967_1325484 / cds1216	1.16831	0.69807	NA
1325585_1326358 / cds1217	-1.23681	0.56614	0.764804
1326522_1327760 / cds1218	1.44794	0.393235	0.680499
1327990_1328433 / cds1219	-1.19154	0.69537	NA
1328482_1329258 / cds1220	-1.19408	0.705677	NA
1329848_1331782 / cds1221	-1.498	0.353505	0.647721
1331994_1333520 / cds1222	4.91585	0.0023363	0.0252711
1333525_1334289 / cds1223	6.56028	2.56659e-05	0.00233082
1334407_1334655 / cds1224	-2.74907	0.145763	NA
1334652_1335449 / cds1225	-1.35017	0.572812	NA
1335437_1336417 / cds1226	1.01076	0.982634	NA
1336590_1337606 / cds1227	-1.64806	0.219684	NA
1337757_1338575 / cds1228	-2.01671	0.0857892	NA
1338575_1339441 / cds1229	1.3009	0.479747	0.699645
1339441_1340754 / cds1230	1.12851	0.742434	NA
1340756_1342165 / cds1231	-1.49932	0.274336	0.577316
1342162_1342743 / cds1232	-1.97883	0.112093	NA
1343082_1343579 / cds1233	-1.04285	0.937481	NA
1343636_1344073 / cds1234	-1.75642	0.304728	NA
1344574_1345269 / cds1235	-2.0569	0.197612	NA
1345271_1346026 / cds1236	-1.53263	0.514572	NA
1346031_1347191 / cds1237	-1.69765	0.33037	NA
1347188_1348813 / cds1238	-2.76597	0.0400066	NA
1348881_1350170 / cds1239	1.04905	0.944573	NA
1350401_1353790 / cds1240	-1.04821	0.916895	0.966107
1353783_1354706 / cds1241	1.63647	0.282939	NA
1354722_1355573 / cds1242	1.57845	0.27148	NA
1355809_1356639 / cds1243	1.75798	0.219058	0.501437
1357022_1357309 / cds1244	2.61411	0.136423	0.374587
1357414_1358799 / cds1245	-1.00243	0.995888	NA
1359033_1359980 / cds1246	2.27517	0.0414582	NA
1360143_1361174 / cds1247	-1.54664	0.287058	0.59049
1361835_1363028 / cds1248	-1.21003	0.659407	NA
1363044_1364147 / cds1249	1.49644	0.281584	0.584789
1364149_1365186 / cds1250	-1.15626	0.746291	NA
1365180_1366967 / cds1251	1.06322	0.878339	NA
1367461_1367817 / cds1252	-1.06595	0.90225	NA
1367922_1368548 / cds1253	1.76613	0.309148	0.616171
1368907_1369689 / cds1254	-1.51713	0.446998	NA
1369743_1370507 / cds1255	-1.81041	0.304986	NA
1370485_1371342 / cds1256	1.50369	0.370002	NA
1371296_1372774 / cds1257	1.31632	0.554005	NA
1372802_1373731 / cds1258	1.11702	0.77973	NA
1373849_1374832 / cds1259	-1.08348	0.858039	NA
1375035_1375856 / cds1260	-2.297	0.0307559	0.136697
1375856_1376812 / cds1261	-1.69161	0.194948	NA
1376878_1378344 / cds1262	-2.43162	0.0446316	NA
1378366_1379319 / cds1263	-1.03614	0.926329	NA
1379309_1379539 / cds1264	-1.3294	0.558142	NA
1379579_1379701 / cds1265	-1.33251	0.689439	NA
1379882_1380826 / cds1266	1.17718	0.659944	0.828006
1381571_1382245 / cds1267	9.06762	5.64448e-05	0.00304149
1382405_1383736 / cds1268	2.31798	0.0629776	0.224965
1383796_1384122 / cds1269	-1.2325	0.651507	0.823439
1384122_1384616 / cds1270	-1.16327	0.771854	0.895073
1384894_1385544 / cds1271	-2.89974	0.115168	NA
1386283_1387125 / cds1272	-1.06006	0.903071	NA
1387182_1387844 / cds1273	-2.0225	0.228187	NA
1387851_1388510 / cds1274	-2.6184	0.0812265	NA
1388524_1389294 / cds1275	1.67836	0.197087	0.476473
1389457_1390260 / cds1276	-1.69223	0.248733	NA
1390797_1392152 / cds1277	-1.51063	0.273295	0.57609
1392197_1393228 / cds1278	-1.74091	0.18036	NA
1393331_1394764 / cds1279	-1.71872	0.155593	0.407047
1394785_1396383 / cds1280	-2.68315	0.0155058	NA
1396391_1397773 / cds1281	-2.83806	0.00708813	0.0532171
1397896_1398738 / cds1282	-2.70375	0.0142734	0.082132
1398817_1399863 / cds1283	-6.70278	6.1306e-05	NA
1400046_1400744 / cds1284	-1.22345	0.615682	0.799975
1400778_1401503 / cds1285	-1.01354	0.972742	NA
1401500_1402207 / cds1286	-1.30598	0.481344	0.699645
1402240_1403025 / cds1287	-1.47356	0.312339	NA
1403598_1404701 / cds1288	-5.06432	0.00825769	NA
1404931_1405746 / cds1289	-1.84205	0.360377	NA
1405746_1406642 / cds1290	-2.08456	0.302293	NA
1406646_1407686 / cds1291	-3.11126	0.0218806	NA
1407785_1409119 / cds1292	-3.34603	0.0110482	NA
1409197_1409994 / cds1293	-2.37095	0.158911	NA
1410025_1411272 / cds1294	-1.31892	0.506597	0.716728
1411354_1412082 / cds1295	1.52892	0.306936	0.612735
1412266_1413252 / cds1296	2.67125	0.135144	0.373156
1413444_1414223 / cds1297	2.45466	0.0813402	0.269014
1414231_1415154 / cds1298	1.94114	0.154768	0.405929
1415174_1416421 / cds1299	1.43242	0.408257	0.691858
1416456_1417286 / cds1300	1.96814	0.0917405	0.292168
1417367_1417798 / cds1301	-1.33525	0.683696	NA
1417955_1420027 / cds1302	-2.01584	0.113591	NA
1420214_1421392 / cds1303	-1.28628	0.57198	NA
1421507_1422208 / cds1304	-1.74075	0.22737	NA
1422237_1424705 / cds1305	-1.68577	0.19331	0.471881
1424871_1428131 / cds1306	1.77517	0.206317	0.486661
1428242_1429096 / cds1307	-2.92943	0.0104584	0.0674959
1429417_1430073 / cds1308	-1.91043	0.225619	NA
1430336_1431838 / cds1309	11.8681	5.64882e-05	0.00304149
1432117_1432746 / cds1310	1.82309	0.149623	0.396855
1432980_1434470 / cds1311	1.4439	0.357701	0.650623
1434543_1435358 / cds1312	1.18324	0.687204	0.841547
1435397_1436467 / cds1313	-1.44812	0.339756	0.643791
1436481_1437809 / cds1314	-3.055	0.0189845	NA
1437721_1438887 / cds1315	-3.14863	0.0450592	NA
1438928_1439824 / cds1316	1.2179	0.687787	NA
1439821_1440759 / cds1317	-1.59387	0.371565	NA
1440756_1441547 / cds1318	-1.02359	0.957012	NA
1441623_1442804 / cds1319	-1.01438	0.973523	0.990685
1443080_1443256 / cds1320	-1.37044	0.439735	0.699645
1443412_1444422 / cds1321	-1.70945	0.212932	0.49294
1444763_1446961 / cds1322	3.06474	0.0954369	0.297766
1447005_1448030 / cds1323	1.14913	0.715332	0.857729
1448326_1449333 / cds1324	-1.4754	0.505009	0.715556
1449515_1449820 / cds1325	-1.53213	0.398561	NA
1449985_1450902 / cds1326	1.2148	0.722795	NA
1450964_1451602 / cds1327	-2.80331	0.0120748	NA
1451578_1452156 / cds1328	-4.42268	0.00075338	0.0120935
1452342_1452734 / cds1329	-1.06408	0.917716	NA
1452814_1454322 / cds1330	1.20259	0.671996	0.834791
1454477_1455532 / cds1331	-1.51458	0.313601	0.621431
1455793_1456734 / cds1332	-2.28765	0.250017	NA
1456913_1457167 / cds1333	2.45731	0.0451963	NA
1457397_1457816 / cds1334	1.74315	0.1815	NA
1457774_1459438 / cds1335	-1.01915	0.960153	NA
1459485_1460039 / cds1336	-1.10597	0.828926	NA
1460042_1461115 / cds1337	-1.14823	0.728331	0.868421
1461802_1463283 / cds1338	-1.7169	0.276717	NA
1463329_1464033 / cds1339	-2.32738	0.136541	NA
1464033_1465043 / cds1340	-1.07763	0.877323	NA
1465138_1468533 / cds1341	-1.22103	0.770116	0.893464
1468624_1468905 / cds1342	-1.32112	0.674837	0.836941
1468947_1469636 / cds1343	-1.16777	0.817812	0.917164
1469747_1470355 / cds1344	-1.91406	0.10056	NA
1470370_1471149 / cds1345	-1.15695	0.697606	NA
1471458_1471718 / cds1346	1.46855	0.47853	0.699645
1471715_1472530 / cds1347	1.76332	0.347703	0.643791
1472560_1473291 / cds1348	1.55936	0.44158	0.699645
1473344_1473529 / cds1349	1.18413	0.760342	NA
1473606_1474022 / cds1350	-1.11716	0.858785	NA
1474209_1475531 / cds1351	1.0106	0.980649	NA
1475528_1476268 / cds1352	1.04438	0.923687	NA
1476382_1477434 / cds1353	-1.67728	0.347239	NA
1477793_1479565 / cds1354	-2.29651	0.234777	NA
1479615_1480373 / cds1355	-1.43612	0.561087	NA
1480587_1481081 / cds1356	-1.35726	0.551897	NA
1481103_1482251 / cds1357	-1.39753	0.393142	NA
1482253_1483758 / cds1358	-1.26765	0.529115	0.735067
1483755_1484531 / cds1359	-1.25629	0.627629	0.807349
1484554_1485258 / cds1360	-1.01812	0.966318	0.988346
1485269_1485985 / cds1361	-1.12518	0.811948	0.914872
1486096_1486935 / cds1362	1.25764	0.728919	0.868573
1487129_1487884 / cds1363	-1.28452	0.675096	0.83697
1488064_1488501 / cds1364	-1.48123	0.393628	NA
1488643_1489692 / cds1365	-1.09085	0.899204	0.958592
1489905_1491809 / cds1366	-1.05436	0.931181	0.974083
1491839_1492303 / cds1367	1.05945	0.908338	NA
1492471_1493562 / cds1368	1.0642	0.902314	0.958592
1493594_1494844 / cds1369	-1.04425	0.927875	0.972583
1494905_1496101 / cds1370	1.15717	0.704762	0.852329
1496221_1497057 / cds1371	-1.82863	0.185173	NA
1497073_1497897 / cds1372	1.11886	0.82612	NA
1497899_1499383 / cds1373	-1.85363	0.137389	NA
1499386_1500018 / cds1374	-1.10113	0.838609	NA
1500015_1500752 / cds1375	-1.13751	0.761212	NA
1500749_1501513 / cds1376	1.05029	0.917878	NA
1501477_1502247 / cds1377	-1.03742	0.935365	NA
1502246_1503472 / cds1378	-1.35693	0.671229	NA
1503492_1504250 / cds1379	-1.24908	0.631742	NA
1504328_1504765 / cds1380	1.48322	0.370324	NA
1504811_1505623 / cds1381	-1.22561	0.607855	NA
1506696_1508195 / cds1382	-2.80026	0.00674155	0.0515394
1508197_1508931 / cds1383	1.00993	0.981647	0.994487
1509464_1510552 / cds1384	1.48713	0.388058	0.674674
1510578_1510889 / cds1385	1.34701	0.48239	0.699645
1510900_1512126 / cds1386	1.83243	0.150384	0.398591
1512198_1512758 / cds1387	2.08058	0.0708046	0.245053
1512888_1513784 / cds1388	1.05709	0.900851	0.958592
1513781_1516165 / cds1389	2.73966	0.0974219	0.302572
1516207_1517112 / cds1390	3.20253	0.0532646	0.202987
1517117_1518139 / cds1391	1.57245	0.276243	0.58002
1518136_1519074 / cds1392	1.87586	0.133499	0.370982
1519071_1520045 / cds1393	2.55889	0.0594616	0.217372
1520066_1521274 / cds1394	1.36413	0.406549	0.690785
1521379_1522182 / cds1395	1.75483	0.264105	0.56238
1522608_1522730 / cds1396	1.04502	0.948531	NA
1523057_1524016 / cds1397	-1.18547	0.80061	0.910841
1524103_1525047 / cds1398	1.03713	0.953566	0.984116
1525060_1526070 / cds1399	-1.00806	0.987793	0.996665
1526162_1526452 / cds1400	-1.94205	0.220246	0.50301
1527033_1527863 / cds1401	1.3352	0.648464	0.822491
1527946_1529220 / cds1402	1.38927	0.580009	0.774373
1529229_1530521 / cds1403	1.10045	0.84559	0.930181
1530518_1531519 / cds1404	-1.3356	0.447545	0.699645
1531729_1532700 / cds1405	1.79995	0.276097	0.58002
1532732_1534282 / cds1406	1.4564	0.525867	0.731903
1534377_1535366 / cds1407	1.59283	0.486271	0.702206
1535545_1536564 / cds1408	-1.10011	0.820383	0.917243
1536811_1537722 / cds1409	1.11852	0.775981	NA
1537744_1539987 / cds1410	3.36513	0.0284666	0.130365
1540185_1541087 / cds1411	-1.76006	0.176401	NA
1541235_1542764 / cds1412	1.14182	0.743371	0.876677
1542898_1544985 / cds1413	1.54986	0.384946	0.671695
1545144_1546154 / cds1414	1.11299	0.782606	NA
1546154_1547281 / cds1415	1.10408	0.819315	NA
1547293_1548963 / cds1416	-1.27407	0.563736	NA
1548982_1550352 / cds1417	2.5799	0.0434431	0.176769
1550530_1551672 / cds1418	2.64799	0.0468226	0.187141
1551796_1552272 / cds1419	-1.26618	0.691968	0.84488
1552326_1555040 / cds1420	1.04884	0.935015	0.976325
1555278_1556423 / cds1421	-1.37827	0.452129	NA
1556420_1557661 / cds1422	1.27451	0.509319	0.719069
1557697_1558917 / cds1423	1.817	0.15269	0.402721
1559012_1560187 / cds1424	1.2528	0.560398	0.760309
1560184_1561182 / cds1425	-1.09889	0.803005	NA
1561175_1563097 / cds1426	1.25461	0.615269	0.799913
1563094_1565001 / cds1427	1.07288	0.877576	0.946918
1565162_1566499 / cds1428	-1.48167	0.51227	0.720697
1566851_1568026 / cds1429	-1.42178	0.347064	0.643791
1568169_1568648 / cds1430	2.24957	0.0782876	NA
1568651_1569538 / cds1431	-1.65039	0.255253	NA
1569602_1571299 / cds1432	1.12379	0.769666	0.893436
1571631_1572728 / cds1433	1.08219	0.834352	0.925449
1572718_1573464 / cds1434	-1.04616	0.912986	0.963936
1573479_1573916 / cds1435	-1.6187	0.388085	0.674674
1573996_1574826 / cds1436	-1.09937	0.888131	0.953394
1575129_1575656 / cds1437	1.34421	0.461218	NA
1575741_1579424 / cds1438	1.772	0.341732	0.643791
1579505_1579897 / cds1439	1.32612	0.503424	0.714339
1580035_1580751 / cds1440	-2.55021	0.123737	NA
1580732_1581496 / cds1441	-2.00015	0.25913	NA
1581493_1582497 / cds1442	-1.30935	0.529343	NA
1582499_1583362 / cds1443	-1.1489	0.768804	NA
1583454_1584626 / cds1444	1.76205	0.194707	0.474488
1584771_1585823 / cds1445	1.28355	0.527464	NA
1585827_1586441 / cds1446	1.72323	0.160539	NA
1586441_1587190 / cds1447	2.03247	0.12761	NA
1587203_1587607 / cds1448	1.5489	0.4392	NA
1587607_1588413 / cds1449	1.28431	0.531421	NA
1588508_1589434 / cds1450	-2.12359	0.054825	NA
1589685_1590404 / cds1451	-1.33754	0.587957	0.7796
1590495_1591571 / cds1452	-1.63852	0.380934	NA
1591581_1592753 / cds1453	-1.27985	0.54697	NA
1592867_1593754 / cds1454	1.19237	0.730245	NA
1593758_1594513 / cds1455	1.22241	0.77946	NA
1594659_1595366 / cds1456	1.13549	0.783053	NA
1595363_1596052 / cds1457	-1.17015	0.732535	NA
1596146_1597351 / cds1458	1.53028	0.379799	0.669533
1597503_1599833 / cds1459	-2.13439	0.0442545	0.178773
1599954_1601153 / cds1460	-1.55811	0.352677	0.646734
1601175_1601561 / cds1461	1.02018	0.968949	0.989533
1601596_1603596 / cds1462	-1.02146	0.967212	0.988723
1603793_1604824 / cds1463	1.42906	0.557811	0.757891
1604848_1605468 / cds1464	1.33496	0.493825	0.705812
1605465_1606094 / cds1465	-1.16548	0.768863	NA
1606152_1607507 / cds1466	1.58172	0.343384	NA
1607504_1608214 / cds1467	2.05294	0.118144	NA
1608534_1608776 / cds1468	2.37933	0.0470963	0.187506
1609208_1610767 / cds1469	-1.53376	0.26705	NA
1611105_1612322 / cds1470	-1.31853	0.570635	NA
1612693_1614576 / cds1471	3.07529	0.0840903	0.276318
1615142_1616617 / cds1472	-2.61519	0.0888368	NA
1616617_1617651 / cds1473	-3.93107	0.022412	NA
1617692_1618735 / cds1474	-2.84619	0.0936134	NA
1618810_1620063 / cds1475	-2.90652	0.061617	NA
1620127_1621170 / cds1476	-2.66436	0.105913	NA
1621465_1623753 / cds1477	1.14829	0.744631	0.877859
1623750_1624736 / cds1478	1.23115	0.592619	NA
1624733_1625206 / cds1479	-1.2898	0.577201	NA
1625740_1626087 / cds1480	3.5018	0.00517263	0.0433237
1626178_1626441 / cds1481	1.41197	0.401352	NA
1626715_1627434 / cds1482	-1.4653	0.310028	0.617272
1627712_1628173 / cds1483	1.56669	0.442047	0.699645
1628170_1630434 / cds1484	1.43967	0.54091	0.745639
1630560_1631909 / cds1485	1.25125	0.611976	0.797007
1632013_1633200 / cds1486	-2.3253	0.0636347	NA
1633414_1634043 / cds1487	1.15279	0.70817	0.853564
1634558_1635319 / cds1488	-3.10883	0.0685744	NA
1635523_1636215 / cds1489	-2.54093	0.0717511	NA
1636212_1637441 / cds1490	-3.39951	0.0331282	NA
1637533_1637895 / cds1491	1.08646	0.841519	0.929015
1637916_1638293 / cds1492	-1.16829	0.768956	NA
1638491_1639648 / cds1493	-2.36916	0.0690561	NA
1639685_1640431 / cds1494	-2.68049	0.0794974	NA
1640635_1641423 / cds1495	-1.06504	0.889741	NA
1641520_1642434 / cds1496	1.54241	0.305366	NA
1642537_1643316 / cds1497	1.28794	0.535336	0.741575
1643561_1644169 / cds1498	-2.61436	0.0385034	0.161993
1644394_1644930 / cds1499	-1.09154	0.842695	0.929015
1645098_1646381 / cds1500	-1.12346	0.855616	0.935545
1646470_1648674 / cds1501	-1.34463	0.491387	0.704197
1648821_1650098 / cds1502	-1.67175	0.381324	NA
1650095_1650781 / cds1503	-2.02896	0.312152	NA
1650787_1651251 / cds1504	-2.3914	0.197873	NA
1651325_1653040 / cds1505	1.55067	0.286496	0.59038
1653380_1653859 / cds1506	-2.45372	0.148287	NA
1653999_1654724 / cds1507	-2.26658	0.0718156	NA
1654899_1655870 / cds1508	-1.29468	0.574321	NA
1655941_1656252 / cds1509	-1.11012	0.870606	NA
1656289_1656918 / cds1510	1.10449	0.862301	NA
1657027_1657743 / cds1511	-1.05777	0.884384	NA
1657905_1659203 / cds1512	1.75696	0.360477	0.652991
1659586_1660593 / cds1513	1.30866	0.592623	0.783168
1660703_1661668 / cds1514	1.48094	0.459514	0.699645
1661969_1662382 / cds1515	1.99492	0.286965	0.59049
1662555_1662953 / cds1516	3.03881	0.0944969	0.297007
1663023_1663460 / cds1517	2.76669	0.135736	0.374243
1663723_1664475 / cds1518	-2.51351	0.124095	NA
1664586_1665485 / cds1519	-1.6324	0.272778	NA
1665833_1666906 / cds1520	-2.53694	0.064834	NA
1666960_1667778 / cds1521	-2.39679	0.198815	NA
1667775_1668596 / cds1522	-2.06634	0.262627	NA
1668599_1669417 / cds1523	-3.77771	0.0269508	NA
1669433_1670083 / cds1524	-1.73041	0.400126	NA
1670085_1673621 / cds1525	-2.62268	0.0503858	NA
1673621_1675432 / cds1526	-1.26536	0.608643	NA
1675655_1676446 / cds1527	-1.24634	0.667726	NA
1676443_1677111 / cds1528	-1.70055	0.383127	NA
1677108_1677749 / cds1529	-1.31223	0.612697	NA
1677847_1678674 / cds1530	2.82732	0.0211395	0.105774
1678845_1679648 / cds1531	-1.4827	0.335509	NA
1679645_1680586 / cds1532	-2.16748	0.0888128	NA
1680699_1682039 / cds1533	-1.59641	0.218644	NA
1682051_1682575 / cds1534	-1.3753	0.539966	NA
1682567_1683730 / cds1535	-1.00597	0.988017	NA
1683827_1684882 / cds1536	1.20932	0.624107	0.805568
1685036_1685332 / cds1537	1.01118	0.977563	NA
1685365_1685739 / cds1538	1.00867	0.98474	0.994769
1685847_1686767 / cds1539	-1.50278	0.323043	NA
1686922_1687770 / cds1540	-2.22819	0.135461	NA
1687980_1689089 / cds1541	-1.55571	0.302387	0.60719
1689215_1689589 / cds1542	-1.79351	0.130055	NA
1689586_1690572 / cds1543	-1.41497	0.385651	0.672613
1690734_1690847 / cds1544	-1.47558	0.584473	NA
1691096_1692091 / cds1545	1.33743	0.587092	0.779411
1692272_1693171 / cds1546	2.21505	0.0904086	0.290742
1693187_1694071 / cds1547	2.04651	0.097707	0.302715
1694189_1695502 / cds1548	3.2559	0.0619364	0.222322
1695656_1696723 / cds1549	1.60289	0.283682	0.586504
1696892_1697635 / cds1550	1.25174	0.574091	0.770258
1697797_1698960 / cds1551	1.07936	0.857173	0.935888
1699114_1699242 / cds1552	-2.33894	0.191368	NA
1699348_1700382 / cds1553	-1.70357	0.165649	NA
1700388_1700837 / cds1554	1.27826	0.536591	NA
1700868_1701236 / cds1555	-1.37978	0.533602	NA
1701252_1702112 / cds1556	-1.07764	0.85599	NA
1702125_1702886 / cds1557	-1.13485	0.754243	NA
1702906_1703730 / cds1558	1.57138	0.322295	0.632672
1703775_1704425 / cds1559	-1.0293	0.949331	NA
1704435_1705103 / cds1560	-1.34991	0.543615	NA
1705153_1705974 / cds1561	-1.03347	0.93971	NA
1705974_1706711 / cds1562	1.02556	0.951852	NA
1706964_1707857 / cds1563	2.16314	0.0514742	0.19837
1707878_1708660 / cds1564	1.72948	0.184571	0.46039
1708668_1709432 / cds1565	1.25767	0.535571	0.741575
1709494_1710192 / cds1566	-1.7798	0.165692	NA
1710235_1711260 / cds1567	1.39915	0.371107	0.66277
1711257_1712735 / cds1568	1.02508	0.952995	0.983796
1712962_1714245 / cds1569	2.39798	0.129358	0.36288
1714416_1715360 / cds1570	1.00085	0.998269	0.999255
1715372_1716178 / cds1571	-1.03783	0.934715	NA
1716299_1716913 / cds1572	1.911	0.184724	0.460466
1716910_1718397 / cds1573	1.2354	0.685836	0.841443
1718412_1719575 / cds1574	1.52326	0.416223	0.695677
1719618_1720397 / cds1575	1.64172	0.35715	0.650392
1720583_1721437 / cds1576	2.14966	0.143603	0.386323
1721492_1722292 / cds1577	1.98646	0.236137	0.525074
1722679_1723527 / cds1578	-1.11714	0.776314	NA
1723720_1724658 / cds1579	1.02201	0.957507	0.985754
1724874_1725800 / cds1580	-1.22046	0.619361	NA
1725931_1727085 / cds1581	1.03878	0.939291	0.977953
1727754_1727963 / cds1582	1.54131	0.429754	0.699645
1728074_1728355 / cds1583	2.86839	0.00603922	0.0484437
1728384_1728626 / cds1584	3.11261	0.00579697	0.0476008
1728670_1728873 / cds1585	2.85967	0.0166099	0.0894326
1729081_1729197 / cds1586	1.15763	0.82675	NA
1729476_1731686 / cds1587	-2.01065	0.0853077	0.278376
1731823_1732860 / cds1588	-1.79706	0.136452	NA
1733461_1734930 / cds1589	1.94512	0.0984238	0.303816
1735210_1735704 / cds1590	-2.15259	0.0640511	NA
1735824_1737320 / cds1591	1.2068	0.711372	0.855507
1737352_1738731 / cds1592	1.31767	0.631146	0.809663
1738879_1740309 / cds1593	-1.26576	0.528081	0.734032
1740331_1741095 / cds1594	-1.70489	0.216804	NA
1741092_1741781 / cds1595	-1.93068	0.178407	NA
1741781_1742446 / cds1596	-1.22836	0.741711	NA
1742539_1743396 / cds1597	1.07308	0.860806	NA
1743501_1744520 / cds1598	-1.43965	0.388647	NA
1744529_1745707 / cds1599	-1.62246	0.273737	NA
1745704_1746720 / cds1600	-2.39164	0.128716	NA
1746717_1747703 / cds1601	-3.90208	0.00319864	NA
1748056_1748697 / cds1602	-2.63552	0.111351	NA
1748717_1749685 / cds1603	-1.76262	0.320848	NA
1749682_1750695 / cds1604	-1.48071	0.564469	NA
1750692_1752197 / cds1605	-2.18941	0.135303	NA
1752194_1753387 / cds1606	-1.44728	0.522252	NA
1753397_1754353 / cds1607	-2.62091	0.113763	NA
1754366_1755331 / cds1608	-4.29689	0.00159149	NA
1755474_1757027 / cds1609	-1.11721	0.817759	NA
1757213_1757959 / cds1610	-1.06758	0.890673	NA
1758254_1759435 / cds1611	-1.93337	0.108441	NA
1759542_1759724 / cds1612	1.2259	0.731853	NA
1759812_1760108 / cds1613	1.43944	0.378999	NA
1760295_1760525 / cds1614	-2.08181	0.308164	NA
1760763_1761773 / cds1615	-1.81399	0.403789	NA
1761820_1763094 / cds1616	-1.49096	0.343301	NA
1763167_1764018 / cds1617	-1.79813	0.316572	NA
1764015_1764875 / cds1618	-9.59112	0.00127989	NA
1764889_1765947 / cds1619	-1.30203	0.622678	NA
1765979_1767229 / cds1620	-2.39365	0.114332	NA
1767320_1768303 / cds1621	-1.20421	0.671483	NA
1768561_1769346 / cds1622	-1.96868	0.235233	NA
1769466_1770689 / cds1623	-1.25549	0.585986	NA
1770883_1771533 / cds1624	-1.18476	0.740992	0.875486
1771763_1771990 / cds1625	-1.03179	0.961438	NA
1772107_1774446 / cds1626	-3.21201	0.006041	0.0484437
1774692_1774841 / cds1627	-1.46454	0.474494	NA
1775318_1775539 / cds1628	-3.06271	0.09928	NA
1775645_1776349 / cds1629	-4.65363	0.0141206	NA
1776346_1777518 / cds1630	-2.47518	0.0262437	NA
1777533_1777751 / cds1631	-2.77383	0.0303364	NA
1777764_1779512 / cds1632	-2.5482	0.0204668	0.103404
1779582_1779965 / cds1633	-2.3506	0.0600142	NA
1780202_1781119 / cds1634	1.07105	0.887875	0.953394
1781336_1782460 / cds1635	-1.28142	0.555611	NA
1782488_1783411 / cds1636	-1.13708	0.775011	NA
1783434_1783790 / cds1637	1.04269	0.929605	NA
1783961_1785424 / cds1638	-1.15714	0.692543	NA
1785430_1786476 / cds1639	-1.10294	0.795141	0.908423
1786497_1787954 / cds1640	-1.02855	0.941311	0.978747
1788044_1789318 / cds1641	-1.31673	0.487201	0.702236
1789333_1790010 / cds1642	1.21067	0.635132	NA
1790325_1791164 / cds1643	1.05365	0.91326	NA
1791178_1792554 / cds1644	1.76068	0.234899	NA
1792786_1793502 / cds1645	1.03399	0.944816	0.978841
1793567_1795177 / cds1646	1.21493	0.677233	0.837456
1795272_1796222 / cds1647	1.27639	0.577226	NA
1796219_1797070 / cds1648	-1.84879	0.215392	NA
1797073_1798728 / cds1649	-1.26787	0.532108	NA
1798759_1799235 / cds1650	-1.4011	0.48766	0.702236
1799461_1800786 / cds1651	-1.38986	0.48125	NA
1800846_1801745 / cds1652	-2.37812	0.157325	NA
1801777_1803147 / cds1653	-3.98467	0.0168414	NA
1803144_1803467 / cds1654	-1.55232	0.431281	NA
1803464_1805452 / cds1655	-1.58432	0.522026	NA
1805459_1807540 / cds1656	-2.3642	0.105064	NA
1807752_1808867 / cds1657	-2.15621	0.0468413	NA
1809152_1810348 / cds1658	#VALUE!	NA	NA
1810408_1812318 / cds1659	-4.04048	0.00490295	0.041903
1812335_1812919 / cds1660	-2.88534	0.02774	NA
1812947_1814308 / cds1661	-1.94749	0.131052	NA
1814320_1814616 / cds1662	-1.37906	0.628033	NA
1814806_1816254 / cds1663	-1.8964	0.233125	NA
1816244_1816405 / cds1664	-1.0656	0.906503	NA
1816471_1817832 / cds1665	-2.8468	0.0372996	NA
1817850_1819088 / cds1666	-2.71111	0.0513366	NA
1819100_1820359 / cds1667	-1.11946	0.834578	NA
1820388_1821041 / cds1668	-1.36648	0.627245	NA
1821022_1822179 / cds1669	-1.99233	0.154018	NA
1822167_1822994 / cds1670	-3.33331	0.0310396	NA
1823306_1823977 / cds1671	-2.54701	0.0250832	0.119669
1824316_1825443 / cds1672	-6.35801	0.00154031	NA
1825463_1826593 / cds1673	-2.64627	0.0620095	NA
1826590_1827519 / cds1674	-3.64542	0.00292857	NA
1827531_1828244 / cds1675	-2.74487	0.0211736	NA
1828244_1829290 / cds1676	-4.16499	0.0279852	NA
1829292_1830842 / cds1677	-2.1955	0.111629	NA
1830842_1831510 / cds1678	-3.69785	0.0557203	NA
1831503_1831856 / cds1679	-2.74672	0.144393	NA
1831853_1833655 / cds1680	-3.27746	0.0214499	NA
1833819_1834790 / cds1681	-1.49973	0.412432	NA
1834818_1835192 / cds1682	-1.47475	0.565203	NA
1835260_1835976 / cds1683	-4.85712	0.00656932	NA
1836087_1836548 / cds1684	-1.51078	0.398466	NA
1836795_1837319 / cds1685	-2.16707	0.137995	NA
1837430_1838743 / cds1686	-2.80166	0.0340868	NA
1838896_1839927 / cds1687	-1.24868	0.572593	NA
1839970_1840611 / cds1688	-1.52625	0.367716	NA
1840623_1841441 / cds1689	-1.27545	0.574171	NA
1841447_1842247 / cds1690	-1.94762	0.159253	NA
1842244_1843380 / cds1691	-1.85275	0.195674	NA
1843737_1844261 / cds1692	-3.01304	0.12287	NA
1844258_1847806 / cds1693	-1.91206	0.168053	0.430198
1847817_1850504 / cds1694	-1.28913	0.5428	0.746647
1850510_1852738 / cds1695	-1.8274	0.123698	NA
1853112_1854188 / cds1696	-2.96223	0.0162417	0.0879526
1854178_1855092 / cds1697	-3.00729	0.0109784	NA
1855108_1855887 / cds1698	-4.52227	0.00176103	NA
1855874_1856923 / cds1699	-1.80061	0.194115	NA
1856956_1857522 / cds1700	-2.41613	0.0959916	NA
1857575_1858054 / cds1701	-1.12305	0.819919	NA
1858106_1860466 / cds1702	-1.9047	0.0924726	0.293375
1861104_1861823 / cds1703	-1.29635	0.564352	NA
1861886_1862038 / cds1704	-1.18314	0.751306	NA
1862035_1863195 / cds1705	-1.38998	0.503178	0.714339
1863127_1864146 / cds1706	-1.59959	0.208079	0.487718
1864206_1865030 / cds1707	-2.36699	0.226602	NA
1865042_1865761 / cds1708	-2.20516	0.146495	NA
1865815_1866645 / cds1709	-2.56162	0.0346482	NA
1866923_1867471 / cds1710	-1.0186	0.969509	NA
1867699_1869330 / cds1711	-1.23862	0.581769	0.775076
1869461_1870753 / cds1712	-1.22227	0.681941	0.839947
1870907_1872217 / cds1713	-1.68836	0.235196	NA
1872214_1873962 / cds1714	-2.05349	0.110417	NA
1874634_1875410 / cds1715	1.06751	0.873064	0.94367
1875594_1876721 / cds1716	3.15701	0.095776	0.298577
1876790_1878310 / cds1717	2.12789	0.262749	0.561622
1878382_1879209 / cds1718	2.58294	0.176775	0.444554
1879395_1880474 / cds1719	1.05799	0.89967	0.958592
1880617_1880907 / cds1720	-1.74576	0.212566	NA
1881073_1881894 / cds1721	1.01948	0.963071	0.987482
1882474_1882896 / cds1722	-1.28559	0.629016	0.808306
1882893_1883147 / cds1723	-1.21044	0.717672	0.859519
1883664_1885049 / cds1724	-1.16917	0.683167	0.840357
1885067_1886284 / cds1725	-1.82238	0.155551	NA
1886301_1887356 / cds1726	-2.00924	0.145016	NA
1887346_1887678 / cds1727	-3.45322	0.0848336	NA
1887724_1888605 / cds1728	-1.89709	0.191253	NA
1888639_1889742 / cds1729	-1.48209	0.480276	NA
1889821_1891053 / cds1730	-1.12908	0.796141	NA
1891149_1891916 / cds1731	-1.43595	0.573627	NA
1891930_1892694 / cds1732	-4.20712	0.018108	NA
1892694_1893539 / cds1733	-1.99146	0.331736	NA
1893542_1894441 / cds1734	-1.41238	0.428938	NA
1894490_1895563 / cds1735	-1.96615	0.217215	NA
1895779_1895949 / cds1736	-1.43493	0.493335	NA
1896119_1897129 / cds1737	-1.43183	0.392706	0.680499
1897105_1897422 / cds1738	1.24196	0.712286	NA
1897537_1898238 / cds1739	-1.41248	0.387081	0.674484
1898458_1899348 / cds1740	-1.0463	0.931828	NA
1899455_1900324 / cds1741	2.90714	0.127627	NA
1900549_1900974 / cds1742	6.11554	0.000969984	0.0137439
1901431_1902339 / cds1743	-1.86486	0.117727	0.342157
1902377_1903351 / cds1744	-1.63913	0.268947	0.569406
1903666_1904463 / cds1745	-1.16224	0.724437	NA
1904502_1905416 / cds1746	-1.41245	0.455044	NA
1905417_1906343 / cds1747	-1.50219	0.402286	NA
1906355_1907221 / cds1748	-1.49857	0.524423	NA
1907214_1908182 / cds1749	-2.8085	0.134866	NA
1908194_1909801 / cds1750	-3.58706	0.0210982	NA
1909895_1910941 / cds1751	-1.62884	0.237476	NA
1911304_1913037 / cds1752	-1.04119	0.919359	0.967355
1913793_1915433 / cds1753	-1.297	0.492873	0.704825
1915474_1915689 / cds1754	-1.59826	0.495673	NA
1915727_1915951 / cds1755	-2.06111	0.182463	NA
1916136_1916513 / cds1756	1.17778	0.713411	0.856593
1916672_1917844 / cds1757	1.60802	0.339061	0.643791
1917837_1920239 / cds1758	1.78359	0.324711	0.636205
1920293_1920481 / cds1759	1.90268	0.15537	NA
1920549_1921010 / cds1760	1.05896	0.903298	NA
1921151_1921408 / cds1761	-1.26417	0.728695	NA
1921521_1921877 / cds1762	-1.12919	0.820949	NA
1922188_1922550 / cds1763	2.68683	0.0154783	NA
1922585_1922731 / cds1764	1.40421	0.601612	NA
1922741_1923289 / cds1765	-1.46786	0.345841	NA
1923358_1924086 / cds1766	-1.72526	0.25374	NA
1924303_1924977 / cds1767	1.00699	0.986015	NA
1925538_1927235 / cds1768	-1.63849	0.372327	0.664127
1927286_1927786 / cds1769	-1.72379	0.226767	0.511481
1927783_1928958 / cds1770	-1.4555	0.44583	0.699645
1928955_1931315 / cds1771	-1.51652	0.414231	0.695133
1931320_1931874 / cds1772	-1.51959	0.311707	0.619931
1931893_1932231 / cds1773	-1.16084	0.737747	NA
1932672_1933736 / cds1774	-1.9531	0.13907	NA
1933736_1934722 / cds1775	-3.44074	0.0541994	NA
1934749_1936551 / cds1776	-1.45728	0.418656	NA
1936599_1937333 / cds1777	-1.24188	0.599868	NA
1937351_1938298 / cds1778	-1.16374	0.692077	NA
1938326_1938823 / cds1779	2.30678	0.0358546	0.152352
1938955_1939275 / cds1780	2.72961	0.0195727	0.0999589
1939764_1940894 / cds1781	-1.50736	0.29333	0.598807
1941029_1942036 / cds1782	-1.43379	0.416176	0.695677
1942354_1943340 / cds1783	-1.29093	0.707976	0.853564
1943502_1945028 / cds1784	-2.24006	0.13906	0.378729
1945012_1946034 / cds1785	-2.30381	0.0488325	0.192119
1946086_1949112 / cds1786	1.60804	0.440712	0.699645
1949324_1950460 / cds1787	1.44368	0.332681	NA
1950475_1951521 / cds1788	3.90437	0.0206689	0.104021
1951793_1953091 / cds1789	2.3705	0.221936	0.50451
1953159_1954088 / cds1790	2.02057	0.259401	0.558038
1954085_1954927 / cds1791	2.02657	0.227443	0.512393
1954968_1956206 / cds1792	1.82937	0.274321	0.577316
1956246_1957100 / cds1793	2.54739	0.126101	0.356864
1957121_1958182 / cds1794	2.69083	0.123566	0.353892
1958594_1959547 / cds1795	-1.78752	0.125022	0.354826
1959796_1960326 / cds1796	-1.55609	0.504115	NA
1960323_1960889 / cds1797	-2.64482	0.082329	NA
1960994_1961911 / cds1798	-1.29147	0.506862	NA
1961992_1962744 / cds1799	1.00531	0.989828	0.996951
1962773_1965193 / cds1800	-1.06116	0.885059	0.951994
1965373_1966899 / cds1801	-1.13321	0.770161	NA
1966987_1967928 / cds1802	-8.48896	0.000271054	NA
1967928_1968806 / cds1803	-1.48529	0.476706	NA
1968807_1970015 / cds1804	-1.09787	0.85271	NA
1970049_1970546 / cds1805	-1.09018	0.885933	NA
1970614_1971447 / cds1806	1.09266	0.832484	NA
1971544_1972740 / cds1807	-1.25544	0.585192	NA
1972773_1974605 / cds1808	-1.37122	0.483559	NA
1974769_1975767 / cds1809	-1.44443	0.377874	0.667701
1975757_1977535 / cds1810	-1.79582	0.176331	0.444174
1977666_1980023 / cds1811	1.25957	0.605114	0.79303
1980045_1980605 / cds1812	1.02746	0.94336	NA
1980645_1980962 / cds1813	1.18945	0.710345	0.854545
1980947_1981180 / cds1814	1.03767	0.934715	0.976325
1981330_1982445 / cds1815	-2.00068	0.0676088	0.237432
1982602_1983477 / cds1816	-1.98559	0.217574	0.499717
1983525_1985045 / cds1817	1.8169	0.102021	0.310344
1985144_1986928 / cds1818	-3.26988	0.00372742	NA
1987171_1989537 / cds1819	-1.81048	0.129401	0.36288
1989565_1989918 / cds1820	-1.57303	0.350306	NA
1989929_1990129 / cds1821	-2.09424	0.286515	NA
1990126_1990725 / cds1822	-1.73054	0.406221	NA
1990843_1992180 / cds1823	-1.73232	0.156109	0.408027
1992249_1993289 / cds1824	-1.79373	0.224955	NA
1993319_1994284 / cds1825	-2.02248	0.247721	NA
1994281_1994886 / cds1826	-1.55416	0.473166	NA
1994897_1996030 / cds1827	1.12527	0.790659	NA
1996143_1997048 / cds1828	-2.14712	0.286232	NA
1997052_1997936 / cds1829	2.5538	0.0914401	0.292066
1998036_1999343 / cds1830	-1.38869	0.503483	NA
1999431_2000759 / cds1831	-1.32587	0.477829	NA
2000775_2001461 / cds1832	-1.09641	0.881327	NA
2001492_2002400 / cds1833	-1.11612	0.810088	NA
2002494_2003177 / cds1834	2.15813	0.0431999	0.176212
2003255_2004214 / cds1835	-1.94113	0.233864	NA
2004303_2005553 / cds1836	-5.59743	0.011402	NA
2005566_2005844 / cds1837	-2.29037	0.211985	NA
2005841_2008774 / cds1838	-3.93566	0.00150983	0.018536
2008767_2009339 / cds1839	-2.58364	0.0400347	NA
2009437_2010030 / cds1840	-1.6809	0.244298	0.537443
2010120_2010806 / cds1841	1.48948	0.278015	0.580842
2011751_2012698 / cds1842	-3.44633	0.00701504	0.0531122
2013632_2014027 / cds1843	1.06681	0.911053	NA
2014386_2016161 / cds1844	-2.57199	0.0171655	NA
2016295_2017479 / cds1845	-1.87573	0.101088	0.308843
2018227_2018829 / cds1846	-2.08653	0.191035	NA
2018888_2019463 / cds1847	-1.38208	0.570338	NA
2019502_2020545 / cds1848	-4.51552	0.00385612	NA
2020542_2021786 / cds1849	-1.32479	0.603319	NA
2021914_2023014 / cds1850	-1.29607	0.611905	NA
2023157_2024161 / cds1851	1.16872	0.686447	0.841547
2024161_2024799 / cds1852	1.90827	0.118852	0.343258
2025055_2025942 / cds1853	-3.1915	0.0239759	NA
2025945_2028521 / cds1854	-2.24062	0.0569711	0.211135
2028561_2029367 / cds1855	-2.61245	0.0154312	0.0856556
2029444_2031051 / cds1856	-2.07259	0.305158	NA
2031053_2032198 / cds1857	-1.79171	0.315811	NA
2032264_2032908 / cds1858	-2.01467	0.265599	NA
2033053_2033406 / cds1859	-2.42397	0.209375	NA
2033638_2033907 / cds1860	-1.78294	0.396978	NA
2034138_2034641 / cds1861	-3.45354	0.0521677	NA
2034916_2035200 / cds1862	-1.08633	0.903763	NA
2035546_2035755 / cds1863	-1.61948	0.477041	NA
2035824_2036789 / cds1864	-1.33347	0.574354	NA
2036800_2037069 / cds1865	-1.37741	0.622479	NA
2037399_2037602 / cds1866	2.52672	0.152626	0.402721
2037725_2039056 / cds1867	1.25885	0.577156	0.771931
2039598_2040182 / cds1868	1.62377	0.272217	0.574782
2040729_2041370 / cds1869	1.58739	0.297039	0.602877
2041472_2044546 / cds1870	-1.05884	0.924959	0.971356
2044556_2045689 / cds1871	-1.10724	0.855998	0.93567
2046181_2046654 / cds1872	1.62874	0.360984	0.652991
2047097_2048788 / cds1873	-1.2147	0.640334	0.817277
2048905_2049441 / cds1874	-1.11897	0.806698	NA
2049603_2050631 / cds1875	1.87035	0.107114	0.321704
2050640_2051686 / cds1876	-1.07999	0.87225	NA
2051683_2052444 / cds1877	-1.77346	0.280267	NA
2052602_2053369 / cds1878	-1.10299	0.82829	0.922525
2053416_2053859 / cds1879	1.16708	0.712017	0.855738
2053856_2054116 / cds1880	1.34785	0.515912	0.723467
2054191_2055093 / cds1881	1.25199	0.612612	0.797559
2055231_2056457 / cds1882	1.23977	0.652169	NA
2056535_2058157 / cds1883	-1.59953	0.382059	NA
2058188_2059393 / cds1884	-2.40833	0.0732995	NA
2059755_2060846 / cds1885	3.31651	0.0683555	0.239319
2061021_2062355 / cds1886	1.42352	0.361689	0.653094
2062617_2064092 / cds1887	-1.59952	0.246462	NA
2064413_2064862 / cds1888	-1.32803	0.560551	NA
2064938_2065846 / cds1889	-1.46298	0.44232	NA
2066014_2066838 / cds1890	-1.66897	0.392472	NA
2066851_2068062 / cds1891	-2.22585	0.113397	NA
2068344_2069495 / cds1892	-1.40428	0.422377	NA
2069648_2070934 / cds1893	-1.40386	0.357851	0.650623
2071392_2071901 / cds1894	-4.87341	0.0057673	NA
2072098_2072847 / cds1895	-1.23489	0.628161	NA
2072856_2073617 / cds1896	-1.59941	0.28277	0.586361
2073788_2076046 / cds1897	5.03347	0.00861439	0.0599011
2076043_2076663 / cds1898	2.49708	0.0544588	NA
2076693_2077664 / cds1899	-1.52609	0.297828	NA
2077755_2078660 / cds1900	-2.18152	0.0821067	0.270507
2078805_2078930 / cds1901	-1.81961	0.214501	0.495455
2079647_2080756 / cds1902	-1.44671	0.5098	0.7191
2080753_2081787 / cds1903	-1.40157	0.522276	0.728519
2081974_2083197 / cds1904	1.14492	0.757593	0.885111
